# Supplementary material for: The Effects of Royal Jelly on Fitness Traits and Gene Expression in Drosophila melanogaster
Source: PLoS One. 2015 Jul 30;10(7):e0134612. doi: 10.1371/journal.pone.0134612 (PMC4520568; doi:10.1371/journal.pone.0134612)
Supplement: S1 Table — P-values and false discovery rates from ANOVA of all expressed probe sets and annotations are given. Columns O-W give Tukey test results. (XLSX) [file pone.0134612.s001.xlsx]

## Sheet: S1 Table
Probe Set ID	Food P-Value	Status P-value	Food×Status P-Value	Food FDR	Status FDR	Food×Status FDR	Gene Name	Gene Symbol	FlyBase ID	Biological Process Gene Ontology	Cellular Component Gene Ontology	Molecular Function Gene Ontology	Probe Set ID	Food 0% vs. 20%	Food 0% vs. 50%	Food 0% vs. 60%	Food 20% vs. 50%	Food 20% vs. 60%	Food 50% vs. 60%	Status Females vs. Larvae	Status Females vs. Males	Status Larvae vs. Males
1625050_s_at	1.78e-11	1.26e-12	2.1041e-05	2.3e-07	2.14e-11	0.00572346	---	---	---	---	---	0003676 // nucleic acid binding // inferred from electronic annotation	1625050_s_at	2.05e-06	1.47e-10	3.35e-11	9.92e-08	8.57e-09	0.037315	2.25e-12	5.61e-06	4.56e-11
1630291_at	3.65e-11	0.000822892	1.55e-06	2.3e-07	0.00106041	0.00100387	Metallothionein B	MtnB	FBgn0002869	0006875 // cellular metal ion homeostasis // non-traceable author statement	---	0005507 // copper ion binding // inferred from direct assay /// 0005515 // protein binding // inferred from physical interaction /// 0046872 // metal ion binding // non-traceable author statement /// 0046872 // metal ion binding // inferred from electronic annotation	1630291_at	1.38e-07	1.41e-10	6.65e-11	1.25e-06	2.74e-07	0.445784	0.00202472	0.00175767	0.996257
1631619_a_at	3.68e-11	5.1e-13	1.26e-06	2.3e-07	1.05e-11	0.000900568	MTF-1	MTF-1	FBgn0040305	0006350 // transcription // non-traceable author statement /// 0006875 // cellular metal ion homeostasis // inferred from mutant phenotype /// 0010038 // response to metal ion // inferred from mutant phenotype /// 0046688 // response to copper ion // inferred from mutant phenotype	0005622 // intracellular // inferred from electronic annotation /// 0005634 // nucleus // inferred from direct assay /// 0005634 // nucleus // non-traceable author statement /// 0005737 // cytoplasm // inferred from direct assay	0003676 // nucleic acid binding // inferred from electronic annotation /// 0003700 // sequence-specific DNA binding transcription factor activity // inferred from direct assay /// 0003700 // sequence-specific DNA binding transcription factor activity // non-traceable author statement /// 0003704 // specific RNA polymerase II transcription factor activity // non-traceable author statement /// 0005…	1631619_a_at	0.000449682	5.25e-10	1.16e-10	2.33e-08	3.11e-09	0.0623603	5.45e-06	1.54e-12	1.57e-11
1624350_at	5.55e-11	2.68e-14	7.2e-12	2.6e-07	9.45e-13	1.35e-07	---	---	---	---	---	---	1624350_at	3.11e-11	6.16e-08	7.62e-06	1.4e-07	3.45e-09	0.00191122	1.17e-12	0.0097486	1.06e-12
1625739_at	3.76e-10	6e-12	1.34e-10	1.17e-06	6.91e-11	1.26e-06	---	CG3292	FBgn0034710	0008152 // metabolic process // inferred from electronic annotation	---	0003824 // catalytic activity // inferred from electronic annotation /// 0004035 // alkaline phosphatase activity // inferred from sequence or structural similarity /// 0004035 // alkaline phosphatase activity // inferred from electronic annotation /// 0016787 // hydrolase activity // inferred from electronic annotation /// 0016791 // phosphatase activity // inferred from electronic annotation	1625739_at	0.713228	1.38e-08	3.17e-09	3.11e-08	6.52e-09	0.202572	3.95e-11	0.0803847	1.37e-11
1641610_at	3.73e-10	6.16e-14	0.000297318	1.17e-06	1.93e-12	0.0225014	Mucin related 18B	Mur18B	FBgn0030999	0006030 // chitin metabolic process // inferred from electronic annotation	0005576 // extracellular region // inferred from electronic annotation	0008061 // chitin binding // inferred from electronic annotation	1641610_at	0.00138676	9.21e-09	7.47e-10	6.41e-07	2.16e-08	0.00985771	1.14e-12	0.0157494	1.39e-12
1625052_at	5.36e-10	5.11e-12	1.23e-06	1.44e-06	6.1e-11	0.000900568	---	CG5955	FBgn0036997	0008152 // metabolic process // inferred from electronic annotation /// 0044237 // cellular metabolic process // inferred from electronic annotation	---	0003824 // catalytic activity // inferred from electronic annotation /// 0003978 // UDP-glucose 4-epimerase activity // inferred from sequence or structural similarity /// 0003978 // UDP-glucose 4-epimerase activity // inferred from electronic annotation /// 0005488 // binding // inferred from electronic annotation /// 0016853 // isomerase activity // inferred from electronic annotation /// 00506…	1625052_at	0.510059	1.24e-08	5.05e-09	3.67e-08	1.38e-08	0.595427	2.99e-11	0.166003	1.29e-11
1640594_at	7.25e-10	0.000219179	4.68e-05	1.7e-06	0.000309935	0.00903579	--- /// ---	CG3011 /// DsecCG3011	FBgn0029823 /// FBgn0261212	0006544 // glycine metabolic process // inferred from electronic annotation /// 0006563 // L-serine metabolic process // inferred from electronic annotation /// 0006564 // L-serine biosynthetic process // inferred from sequence or structural similarity /// 0006730 // one-carbon metabolic process // inferred from electronic annotation	0005739 // mitochondrion // inferred from sequence or structural similarity	0003824 // catalytic activity // inferred from electronic annotation /// 0004372 // glycine hydroxymethyltransferase activity // inferred from sequence or structural similarity /// 0004372 // glycine hydroxymethyltransferase activity // inferred from electronic annotation /// 0005515 // protein binding // inferred from physical interaction /// 0016740 // transferase activity // inferred from elec…	1640594_at	6.71e-07	2.86e-09	1.08e-09	9.48342e-05	1.22114e-05	0.43768	0.000770163	0.916996	0.000403547
1626205_s_at	1.2e-09	3.87e-07	0.0275332	2.51e-06	8.87e-07	0.164629	---	---	---	---	---	---	1626205_s_at	0.000190107	5.54e-09	3.93e-09	1.13e-06	6.71e-07	0.955342	5.47e-07	3.75e-06	0.231003
1636353_s_at	1.42e-09	2.99e-10	8.66e-09	2.67e-06	1.61e-09	2.32e-05	---	CG8112	FBgn0037612	---	0016020 // membrane // inferred from electronic annotation /// 0016021 // integral to membrane // inferred from electronic annotation	0004772 // sterol O-acyltransferase activity // inferred from sequence or structural similarity /// 0008415 // acyltransferase activity // inferred from electronic annotation /// 0016740 // transferase activity // inferred from electronic annotation /// 0034736 // cholesterol O-acyltransferase activity // inferred from electronic annotation /// 0034737 // ergosterol O-acyltransferase activity // …	1636353_s_at	0.0183847	6.72e-09	1.61e-08	1.04e-07	3.12e-07	0.6289	1.54e-07	2.07e-06	1.99e-10
1638648_at	1.58e-09	2.66e-13	4.12e-08	2.7e-06	6.26e-12	6.45e-05	---	CG8160	FBgn0034011	---	---	---	1638648_at	1.86e-09	2.55e-08	1.74e-08	0.0125597	0.0303615	0.956599	2.18e-12	0.454485	1.76e-12
1627975_at	2.11e-09	0.000964624	0.00842616	3.09e-06	0.00122913	0.101152	Turandot B	TotB	FBgn0038838	0006950 // response to stress // inferred from sequence or structural similarity /// 0009408 // response to heat // inferred from direct assay /// 0009411 // response to UV // inferred from direct assay /// 0045087 // innate immune response // inferred from electronic annotation	0005576 // extracellular region // inferred from electronic annotation /// 0005615 // extracellular space // inferred from direct assay	---	1627975_at	6.05e-09	1.31e-08	1.08e-08	0.705686	0.842941	0.993418	0.279943	0.0134632	0.000820187
1629070_at	2.27e-09	8.23e-09	1.88e-08	3.09e-06	2.79e-08	3.53e-05	---	CG1208	FBgn0037386	0006810 // transport // inferred from electronic annotation /// 0055085 // transmembrane transport // inferred from electronic annotation	0016020 // membrane // inferred from electronic annotation /// 0016021 // integral to membrane // inferred from electronic annotation	0005215 // transporter activity // inferred from electronic annotation /// 0005355 // glucose transmembrane transporter activity // inferred from sequence or structural similarity /// 0022891 // substrate-specific transmembrane transporter activity // inferred from electronic annotation	1629070_at	1.41e-08	7.57e-09	9.68e-09	0.823355	0.953122	0.985174	1.45e-08	0.221278	6.25e-08
1630206_at	2.43e-09	3.21e-10	0.000367799	3.09e-06	1.71e-09	0.0249823	Chitin Synthase A	CS-2	FBgn0029091	---	---	0004100 // chitin synthase activity // inferred from sequence or structural similarity /// 0004100 // chitin synthase activity // non-traceable author statement /// 0004100 // chitin synthase activity // inferred from electronic annotation /// 0016740 // transferase activity // inferred from electronic annotation /// 0016757 // transferase activity, transferring glycosyl groups // inferred from e…	1630206_at	0.0161762	1.19e-08	2.25e-08	2.28e-07	5.11e-07	0.828095	0.694489	1.45e-09	8.6e-10
1632299_at	2.63e-09	2.04e-14	7.27e-10	3.09e-06	7.5e-13	4.55e-06	alphaPS4	alphaPS4	FBgn0034005	0007155 // cell adhesion // inferred from sequence or structural similarity /// 0007155 // cell adhesion // inferred from electronic annotation /// 0007157 // heterophilic cell-cell adhesion // traceable author statement /// 0007160 // cell-matrix adhesion // traceable author statement /// 0007229 // integrin-mediated signaling pathway // inferred from electronic annotation	0008305 // integrin complex // inferred from sequence or structural similarity /// 0008305 // integrin complex // non-traceable author statement /// 0008305 // integrin complex // inferred from electronic annotation /// 0016020 // membrane // inferred from electronic annotation /// 0016021 // integral to membrane // inferred from electronic annotation	0004872 // receptor activity // inferred from sequence or structural similarity /// 0004872 // receptor activity // inferred from electronic annotation /// 0050839 // cell adhesion molecule binding // inferred from sequence or structural similarity	1632299_at	2.69e-09	2.02e-08	1.57e-07	0.0586948	0.000829418	0.110708	1.13e-12	0.00532514	1.04e-12
1637592_at	2.52e-09	1.47e-10	1.86e-09	3.09e-06	8.78e-10	8.72e-06	---	CG10073	FBgn0034440	0006508 // proteolysis // inferred from electronic annotation	---	0008233 // peptidase activity // inferred from electronic annotation /// 0016787 // hydrolase activity // inferred from electronic annotation	1637592_at	0.998362	2.99e-07	1.62e-08	3.49e-07	1.83e-08	0.0201179	7.4e-10	0.479127	3.64e-10
1632683_s_at	2.82e-09	3.23e-07	1.21e-05	3.12e-06	7.52e-07	0.00403758	gag-int-pol	copiaGIP	FBgn0013437	0015074 // DNA integration // inferred from electronic annotation	---	0000166 // nucleotide binding // inferred from electronic annotation /// 0003676 // nucleic acid binding // inferred from electronic annotation /// 0003677 // DNA binding // inferred from electronic annotation /// 0004190 // aspartic-type endopeptidase activity // inferred from electronic annotation /// 0005515 // protein binding // inferred from physical interaction /// 0005524 // ATP binding //…	1632683_s_at	6.67e-07	9.65e-09	4.33e-09	0.00145087	0.000238313	0.664866	2.08e-06	0.486287	5.78e-07
1635968_at	3e-09	3.88e-11	0.000145046	3.13e-06	2.94e-10	0.0158316	---	CG3604	FBgn0031562	---	---	0004867 // serine-type endopeptidase inhibitor activity // inferred from sequence or structural similarity /// 0004867 // serine-type endopeptidase inhibitor activity // inferred from electronic annotation	1635968_at	0.000800951	2.71e-08	6.75e-09	4.32e-06	5.81e-07	0.28219	2.28e-09	2.04537e-05	3.45e-11
1640556_at	5.2e-09	0.000111657	0.00205	5.14e-06	0.000166061	0.0567923	---	CG14606	FBgn0037485	0006810 // transport // inferred from electronic annotation /// 0006911 // phagocytosis, engulfment // inferred from mutant phenotype /// 0055085 // transmembrane transport // inferred from electronic annotation	0016020 // membrane // inferred from electronic annotation /// 0016021 // integral to membrane // inferred from electronic annotation	0005215 // transporter activity // inferred from electronic annotation /// 0005515 // protein binding // inferred from physical interaction /// 0015149 // hexose transmembrane transporter activity // inferred from sequence or structural similarity	1640556_at	0.00259771	1.67e-08	3.67e-08	9.97e-07	2.96e-06	0.742106	0.000308693	0.000270216	0.996043
1633050_at	5.81e-09	0.000225988	0.00908729	5.41e-06	0.000318647	0.104185	CG12813	Npc2d	FBgn0037782	---	---	---	1633050_at	2.06835e-05	1.27e-08	1.76e-08	2.88998e-05	5.15179e-05	0.971356	0.000451902	0.957585	0.000713471
1633492_at	6.05e-09	4.59e-13	0.000303709	5.41e-06	9.7e-12	0.0228012	homogentisate 1,2-dioxygenase	hgo	FBgn0040211	0006559 // L-phenylalanine catabolic process // inferred from electronic annotation /// 0006559 // L-phenylalanine catabolic process // non-traceable author statement /// 0006570 // tyrosine metabolic process // inferred from electronic annotation /// 0006572 // tyrosine catabolic process // non-traceable author statement /// 0006572 // tyrosine catabolic process // inferred from electronic annot…	---	0004411 // homogentisate 1,2-dioxygenase activity // inferred from sequence or structural similarity /// 0004411 // homogentisate 1,2-dioxygenase activity // non-traceable author statement /// 0004411 // homogentisate 1,2-dioxygenase activity // inferred from electronic annotation /// 0016491 // oxidoreductase activity // inferred from electronic annotation /// 0016702 // oxidoreductase activity,…	1633492_at	0.403378	4.47e-08	1.15e-07	1.78e-07	5.13e-07	0.680937	2.61e-12	0.999328	2.63e-12
1634514_at	7.88e-09	1.69e-21	0.000707099	6.73e-06	8.56e-19	0.0350963	---	CG33258	FBgn0053258	0006030 // chitin metabolic process // inferred from electronic annotation	0005576 // extracellular region // inferred from electronic annotation	0008061 // chitin binding // inferred from electronic annotation	1634514_at	0.0557446	1.42e-07	2.78e-08	2.49e-06	3.35e-07	0.252639	1e-12	0.0265023	1e-12
1639896_at	9.92e-09	1.61e-13	7.23e-05	7.76e-06	4.18e-12	0.011348	---	---	---	---	---	---	1639896_at	2.57e-07	2.92e-08	2.18e-08	0.100513	0.0528804	0.980547	4.47e-12	6.96e-06	1.19e-12
1640775_a_at	9.68e-09	0.02091	4.34e-06	7.76e-06	0.0226333	0.00203779	NAD-dependent methylenetetrahydrofolate dehydrogenase	Nmdmc	FBgn0010222	0005975 // carbohydrate metabolic process // inferred from sequence or structural similarity /// 0006730 // one-carbon metabolic process // inferred from electronic annotation /// 0008152 // metabolic process // inferred from electronic annotation /// 0009256 // 10-formyltetrahydrofolate metabolic process // inferred from sequence or structural similarity /// 0009396 // folic acid and derivative …	0005739 // mitochondrion // inferred from sequence or structural similarity /// 0005739 // mitochondrion // non-traceable author statement /// 0005739 // mitochondrion // inferred from electronic annotation	0000287 // magnesium ion binding // non-traceable author statement /// 0000287 // magnesium ion binding // inferred from sequence or structural similarity /// 0003824 // catalytic activity // inferred from electronic annotation /// 0004477 // methenyltetrahydrofolate cyclohydrolase activity // inferred from sequence or structural similarity /// 0004477 // methenyltetrahydrofolate cyclohydrolase a…	1640775_a_at	0.000242196	4.98e-08	2.01e-08	2.82809e-05	6.76e-06	0.665496	0.702527	0.0852771	0.0203469
1637037_at	1.11e-08	1.1e-05	0.000315559	8.34e-06	1.94e-05	0.0233178	Complementation group D	ade3	FBgn0000053	0006164 // purine nucleotide biosynthetic process // inferred from electronic annotation /// 0006189 // 'de novo' IMP biosynthetic process // inferred from sequence or structural similarity /// 0006189 // 'de novo' IMP biosynthetic process // non-traceable author statement /// 0006189 // 'de novo' IMP biosynthetic process // inferred from electronic annotation /// 0009058 // biosynthetic process …	0005737 // cytoplasm // inferred from electronic annotation	0000166 // nucleotide binding // inferred from electronic annotation /// 0003824 // catalytic activity // inferred from electronic annotation /// 0004637 // phosphoribosylamine-glycine ligase activity // inferred from sequence or structural similarity /// 0004637 // phosphoribosylamine-glycine ligase activity // non-traceable author statement /// 0004637 // phosphoribosylamine-glycine ligase acti…	1637037_at	7.79e-06	3.79e-08	1.78e-08	0.000707138	0.000160626	0.765516	0.000257506	0.09427	1.00239e-05
1628292_s_at	1.2e-08	2.35e-09	0.00899216	8.56e-06	9.32e-09	0.104106	Sterol regulatory element-binding protein	HLH106	FBgn0261283	0006633 // fatty acid biosynthetic process // non-traceable author statement /// 0006911 // phagocytosis, engulfment // inferred from mutant phenotype /// 0042304 // regulation of fatty acid biosynthetic process // traceable author statement /// 0045449 // regulation of transcription // inferred from electronic annotation /// 0045941 // positive regulation of transcription // traceable author sta…	0005634 // nucleus // inferred from sequence or structural similarity /// 0005634 // nucleus // non-traceable author statement /// 0005634 // nucleus // traceable author statement /// 0005634 // nucleus // inferred from electronic annotation	0003700 // sequence-specific DNA binding transcription factor activity // inferred from sequence or structural similarity /// 0003700 // sequence-specific DNA binding transcription factor activity // non-traceable author statement /// 0030528 // transcription regulator activity // inferred from electronic annotation	1628292_s_at	0.855162	1.33e-07	2.56e-07	2.73e-07	5.46e-07	0.885437	1.9e-09	0.000260718	1.73e-07
1631414_at	1.23e-08	1.24e-14	3.08e-09	8.56e-06	4.93e-13	1.0428e-05	---	CG11313	FBgn0039798	0006508 // proteolysis // inferred from electronic annotation /// 0006508 // proteolysis // non-traceable author statement	---	0003824 // catalytic activity // inferred from electronic annotation /// 0004252 // serine-type endopeptidase activity // inferred from sequence or structural similarity /// 0004252 // serine-type endopeptidase activity // non-traceable author statement /// 0004252 // serine-type endopeptidase activity // inferred from electronic annotation /// 0008233 // peptidase activity // inferred from elect…	1631414_at	3.04e-08	3.6e-08	2.27e-07	0.996443	0.136272	0.190125	1.08e-12	0.00614127	1.03e-12
1629055_a_at	1.33e-08	5.53e-12	0.0817333	8.89e-06	6.47e-11	0.263131	Glutamate oxaloacetate transaminase 2	Got2	FBgn0001125	0006520 // cellular amino acid metabolic process // inferred from electronic annotation /// 0006531 // aspartate metabolic process // inferred from sequence or structural similarity /// 0006537 // glutamate biosynthetic process // inferred from direct assay /// 0006537 // glutamate biosynthetic process // inferred from mutant phenotype /// 0007416 // synapse assembly // inferred from mutant pheno…	0005739 // mitochondrion // inferred from sequence or structural similarity /// 0005759 // mitochondrial matrix // inferred from sequence or structural similarity /// 0005811 // lipid particle // inferred from direct assay	0003824 // catalytic activity // inferred from electronic annotation /// 0004069 // L-aspartate:2-oxoglutarate aminotransferase activity // inferred from direct assay /// 0004069 // L-aspartate:2-oxoglutarate aminotransferase activity // inferred from sequence or structural similarity /// 0004069 // L-aspartate:2-oxoglutarate aminotransferase activity // inferred from electronic annotation /// 00…	1629055_a_at	1.47186e-05	6.33e-08	1.75e-08	0.000838322	7.36217e-05	0.398611	3.83e-11	0.0572733	1.24e-11
1630667_at	1.5e-08	7.25e-11	1.23e-05	9.43e-06	4.88e-10	0.00403758	---	CG34043	FBgn0054043	0006508 // proteolysis // inferred from electronic annotation	---	0003824 // catalytic activity // inferred from electronic annotation /// 0004252 // serine-type endopeptidase activity // inferred from electronic annotation	1630667_at	0.99948	5.59e-07	1.82e-07	6.24e-07	2.01e-07	0.642313	1.86e-10	0.499305	3.56e-10
1630844_at	1.51e-08	2.82e-11	1.42e-08	9.43e-06	2.28e-10	2.96e-05	---	CG15293	FBgn0028526	---	---	0005515 // protein binding // inferred from physical interaction	1630844_at	4.67e-07	5.75e-08	2.53e-08	0.142461	0.024865	0.737478	8.42e-11	0.792102	1.18e-10
1640590_at	1.65e-08	7.32e-06	0.00036985	9.98e-06	1.33e-05	0.0249823	---	CG32195	FBgn0052195	---	---	---	1640590_at	0.0102028	1.32e-07	5.53e-08	6.82e-06	2.15e-06	0.741945	2.22196e-05	0.997494	2.03017e-05
1629939_a_at	1.75e-08	6.81e-12	0.0064648	1.03e-05	7.63e-11	0.0902049	citric acid synthetase	CG1140	FBgn0035298	0008152 // metabolic process // inferred from electronic annotation /// 0046952 // ketone body catabolic process // inferred from sequence or structural similarity /// 0046952 // ketone body catabolic process // inferred from electronic annotation	0005739 // mitochondrion // inferred from electronic annotation /// 0005759 // mitochondrial matrix // inferred from sequence or structural similarity	0008260 // 3-oxoacid CoA-transferase activity // inferred from sequence or structural similarity /// 0008260 // 3-oxoacid CoA-transferase activity // inferred from electronic annotation /// 0008410 // CoA-transferase activity // inferred from electronic annotation	1629939_a_at	0.113026	1.47e-07	1.25e-07	1.64e-06	1.35e-06	0.997662	1.6e-11	0.117734	4.23e-11
1624819_s_at	2.16e-08	9.56e-05	0.0466577	1.19e-05	0.000144054	0.204414	---	---	---	---	---	---	1624819_s_at	0.000363517	1.52677e-05	7.10664e-05	4.19e-08	1.11e-07	0.656577	0.35845	0.000103399	0.000978891
1625652_s_at	2.12e-08	1.56e-10	0.0230063	1.19e-05	9.24e-10	0.153722	---	CG12428	FBgn0039543	---	0005777 // peroxisome // inferred from sequence or structural similarity	0005515 // protein binding // inferred from physical interaction /// 0008415 // acyltransferase activity // inferred from electronic annotation /// 0008458 // carnitine O-octanoyltransferase activity // inferred from sequence or structural similarity /// 0008458 // carnitine O-octanoyltransferase activity // inferred from electronic annotation /// 0016740 // transferase activity // inferred from …	1625652_s_at	0.954617	1.6e-06	2.59e-07	9.4e-07	1.62e-07	0.30401	1.09e-08	3.97627e-05	1.3e-10
1629194_s_at	2.39e-08	0.14049	0.000245628	1.28e-05	0.144169	0.0209555	adenosine2	ade2	FBgn0000052	0006164 // purine nucleotide biosynthetic process // inferred from electronic annotation /// 0006189 // 'de novo' IMP biosynthetic process // inferred from sequence or structural similarity /// 0006189 // 'de novo' IMP biosynthetic process // non-traceable author statement /// 0006189 // 'de novo' IMP biosynthetic process // inferred from electronic annotation /// 0006541 // glutamine metabolic p…	---	0000166 // nucleotide binding // inferred from electronic annotation /// 0003824 // catalytic activity // inferred from electronic annotation /// 0004642 // phosphoribosylformylglycinamidine synthase activity // inferred from sequence or structural similarity /// 0004642 // phosphoribosylformylglycinamidine synthase activity // non-traceable author statement /// 0004642 // phosphoribosylformylgly…	1629194_s_at	0.00164558	1.3e-07	6.2e-08	2.51627e-05	8.57e-06	0.82305	0.492365	0.601206	0.120764
1625023_a_at	2.47e-08	6.24e-09	6.86e-07	1.2863e-05	2.19e-08	0.000563011	Dbeta3	nAcRbeta-21C	FBgn0031261	0006810 // transport // inferred from electronic annotation /// 0006811 // ion transport // inferred from electronic annotation	0005886 // plasma membrane // inferred from electronic annotation /// 0005892 // nicotinic acetylcholine-gated receptor-channel complex // inferred from sequence or structural similarity /// 0005892 // nicotinic acetylcholine-gated receptor-channel complex // non-traceable author statement /// 0016020 // membrane // inferred from electronic annotation /// 0016021 // integral to membrane // inferr…	0004872 // receptor activity // inferred from electronic annotation /// 0004889 // nicotinic acetylcholine-activated cation-selective channel activity // inferred from electronic annotation /// 0004889 // nicotinic acetylcholine-activated cation-selective channel activity // inferred from sequence or structural similarity /// 0004889 // nicotinic acetylcholine-activated cation-selective channel a…	1625023_a_at	0.621233	5.88e-07	1.68e-07	2.1e-06	5.32e-07	0.5619	4.74e-09	0.000262693	6.44e-07
1638974_at	3.8e-08	1.59e-07	0.000477936	1.8763e-05	3.95e-07	0.0278975	---	CG14963	FBgn0035409	---	---	---	1638974_at	0.898539	6.28e-06	3.46e-07	2.86e-06	1.83e-07	0.0726841	1.21e-06	0.33502	2.63e-07
1641654_a_at	3.7e-08	6.76e-07	0.0112614	1.8763e-05	1.48e-06	0.114375	Lk6	Lk6	FBgn0017581	0006417 // regulation of translation // inferred from electronic annotation /// 0006468 // protein phosphorylation // inferred from electronic annotation /// 0006468 // protein phosphorylation // non-traceable author statement /// 0006950 // response to stress // inferred from electronic annotation /// 0007017 // microtubule-based process // inferred from mutant phenotype /// 0040008 // regulatio…	0005635 // nuclear envelope // inferred from direct assay /// 0005737 // cytoplasm // inferred from direct assay /// 0005813 // centrosome // inferred from direct assay /// 0005874 // microtubule // inferred from direct assay	0000166 // nucleotide binding // inferred from electronic annotation /// 0004672 // protein kinase activity // inferred from direct assay /// 0004672 // protein kinase activity // inferred from electronic annotation /// 0004674 // protein serine/threonine kinase activity // inferred from sequence or structural similarity /// 0004674 // protein serine/threonine kinase activity // non-traceable aut…	1641654_a_at	0.284211	6.12e-06	1.01e-06	7.89e-07	1.65e-07	0.391602	1.21e-06	4.18e-06	0.539973
1629095_a_at	4.25e-08	1.85e-10	1.16e-05	2.05e-05	1.07e-09	0.00401767	Malic enzyme	Men	FBgn0002719	0006108 // malate metabolic process // inferred from electronic annotation /// 0008152 // metabolic process // inferred from electronic annotation /// 0055114 // oxidation reduction // inferred from electronic annotation	---	0003824 // catalytic activity // inferred from electronic annotation /// 0004470 // malic enzyme activity // inferred from electronic annotation /// 0004473 // malate dehydrogenase (oxaloacetate-decarboxylating) (NADP+) activity // inferred from direct assay /// 0004473 // malate dehydrogenase (oxaloacetate-decarboxylating) (NADP+) activity // inferred from sequence or structural similarity /// 0…	1629095_a_at	0.00729499	2.49e-07	1.37e-07	2.06111e-05	9.08e-06	0.909527	1.49e-09	0.0711171	3.31e-10
1634097_s_at	4.43e-08	1.08e-05	2.22e-06	2.08e-05	1.9e-05	0.00130438	--- /// --- /// ---	CG11407 /// CG11659 /// CG6300	FBgn0038730 /// FBgn0038731 /// FBgn0038733	0008152 // metabolic process // inferred from electronic annotation	---	0003824 // catalytic activity // inferred from electronic annotation /// 0005324 // long-chain fatty acid transporter activity // inferred from sequence or structural similarity /// 0005515 // protein binding // inferred from physical interaction	1634097_s_at	0.454951	5.05e-06	1.07e-06	9.63e-07	2.42e-07	0.509832	4.63916e-05	0.846133	2.16599e-05
1639502_at	4.94e-08	4.13e-07	0.000146263	2.26e-05	9.4e-07	0.0158316	nimrod C1	nimC1	FBgn0259896	0006909 // phagocytosis // inferred from mutant phenotype /// 0016055 // Wnt receptor signaling pathway // inferred from sequence or structural similarity	---	0005515 // protein binding // inferred from physical interaction /// 0017147 // Wnt-protein binding // inferred from sequence or structural similarity	1639502_at	0.0763262	3.02e-07	3.32e-07	5.14e-06	5.77e-06	0.999628	0.000748805	0.00012794	2.76e-07
1627352_at	5.09e-08	2.51e-09	0.000303048	2.28e-05	9.85e-09	0.0228012	Ornithine aminotransferase precursor	Oat	FBgn0022774	0006591 // ornithine metabolic process // inferred from sequence or structural similarity /// 0006591 // ornithine metabolic process // non-traceable author statement	0005739 // mitochondrion // inferred from direct assay /// 0005739 // mitochondrion // inferred from electronic annotation /// 0005759 // mitochondrial matrix // inferred from sequence or structural similarity /// 0005759 // mitochondrial matrix // non-traceable author statement /// 0005759 // mitochondrial matrix // inferred from electronic annotation	0003824 // catalytic activity // inferred from electronic annotation /// 0004587 // ornithine-oxo-acid transaminase activity // inferred from sequence or structural similarity /// 0004587 // ornithine-oxo-acid transaminase activity // non-traceable author statement /// 0004587 // ornithine-oxo-acid transaminase activity // inferred from electronic annotation /// 0008483 // transaminase activity /…	1627352_at	3.78e-07	1.12e-07	2.79e-07	0.555606	0.987569	0.742706	4.75e-08	0.00856542	2.91e-09
1628611_at	5.92e-08	1.48e-05	0.489757	2.5842e-05	2.55e-05	0.671752	---	CG11241	FBgn0037186	---	---	0003824 // catalytic activity // inferred from electronic annotation /// 0008453 // alanine-glyoxylate transaminase activity // inferred from sequence or structural similarity /// 0008453 // alanine-glyoxylate transaminase activity // inferred from electronic annotation /// 0008483 // transaminase activity // inferred from electronic annotation /// 0016740 // transferase activity // inferred from…	1628611_at	0.00288792	3.47e-07	1.38e-07	6.78453e-05	1.79244e-05	0.748205	0.0244666	0.000988225	1.08703e-05
1623747_at	6.91e-08	1.31e-13	6.69e-05	2.75e-05	3.57e-12	0.0110221	---	CG5895	FBgn0036560	0006629 // lipid metabolic process // inferred from electronic annotation	---	0008081 // phosphoric diester hydrolase activity // inferred from electronic annotation	1623747_at	0.999685	3.23e-06	6.49e-07	3.59e-06	7.13e-07	0.455922	1.21e-12	0.000392416	2.35e-12
1623903_at	6.62e-08	7.11e-07	0.093774	2.75e-05	1.55e-06	0.280351	---	CG18473	FBgn0037683	0009056 // catabolic process // inferred from electronic annotation	---	0004063 // aryldialkylphosphatase activity // inferred from sequence or structural similarity /// 0008270 // zinc ion binding // inferred from electronic annotation /// 0016787 // hydrolase activity // non-traceable author statement /// 0016787 // hydrolase activity // inferred from electronic annotation /// 0016788 // hydrolase activity, acting on ester bonds // inferred from electronic annotati…	1623903_at	0.0056704	1.82e-07	3.85e-07	1.60579e-05	4.57991e-05	0.850145	3.64e-06	0.706242	1.44e-06
1629877_at	7.08e-08	1.62e-05	7.22e-05	2.75e-05	2.78e-05	0.011348	---	CG31683	FBgn0051683	0006629 // lipid metabolic process // inferred from electronic annotation	---	0004607 // phosphatidylcholine-sterol O-acyltransferase activity // inferred from electronic annotation /// 0004620 // phospholipase activity // inferred from sequence or structural similarity /// 0008415 // acyltransferase activity // inferred from electronic annotation /// 0016740 // transferase activity // inferred from electronic annotation /// 0016787 // hydrolase activity // inferred from e…	1629877_at	0.00106793	7.5e-07	8.87e-08	0.000523154	2.01494e-05	0.150935	0.0424776	1.26185e-05	0.000717273
1637444_s_at	7.17e-08	0.000527089	0.00608936	2.75e-05	0.000700235	0.0873785	Pugilist	pug	FBgn0020385	0000105 // histidine biosynthetic process // inferred from electronic annotation /// 0006164 // purine nucleotide biosynthetic process // inferred from electronic annotation /// 0006730 // one-carbon metabolic process // inferred from electronic annotation /// 0008152 // metabolic process // inferred from electronic annotation /// 0008652 // cellular amino acid biosynthetic process // inferred fr…	0005737 // cytoplasm // inferred from direct assay /// 0005737 // cytoplasm // inferred from electronic annotation /// 0005811 // lipid particle // inferred from direct assay	0000166 // nucleotide binding // inferred from electronic annotation /// 0003824 // catalytic activity // inferred from electronic annotation /// 0004329 // formate-tetrahydrofolate ligase activity // inferred from sequence or structural similarity /// 0004329 // formate-tetrahydrofolate ligase activity // inferred from electronic annotation /// 0004329 // formate-tetrahydrofolate ligase activity…	1637444_s_at	0.000713882	4.52e-07	1.12e-07	0.000350381	3.97427e-05	0.453531	0.00273408	0.000689452	0.701524
1639934_at	7.04e-08	5.69e-09	4.29e-07	2.75e-05	2.01e-08	0.000444802	---	CG31272	FBgn0051272	0006629 // lipid metabolic process // inferred from sequence or structural similarity /// 0006810 // transport // inferred from sequence or structural similarity /// 0055085 // transmembrane transport // inferred from electronic annotation	0030672 // synaptic vesicle membrane // inferred from sequence or structural similarity	0005215 // transporter activity // inferred from sequence or structural similarity /// 0016298 // lipase activity // inferred from sequence or structural similarity /// 0016787 // hydrolase activity // inferred from electronic annotation	1639934_at	0.894534	1.17e-06	4.18e-06	5.75e-07	1.92e-06	0.65581	3.69e-09	1.15363e-05	5.16e-06
1640881_at	6.81e-08	3.07e-07	0.0908581	2.75e-05	7.17e-07	0.276927	---	CG16762	FBgn0035343	---	---	---	1640881_at	0.994543	1.56186e-05	3.78e-07	1.15282e-05	2.99e-07	0.0232234	7.28554e-05	0.000872233	2.08e-07
1624521_a_at	8.37e-08	7.08e-10	0.0251729	3.02e-05	3.36e-09	0.159081	---	CG17896	FBgn0023537	0006206 // pyrimidine base metabolic process // inferred from sequence or structural similarity /// 0006573 // valine metabolic process // inferred from sequence or structural similarity /// 0006573 // valine metabolic process // inferred from electronic annotation /// 0008152 // metabolic process // inferred from electronic annotation /// 0019859 // thymine metabolic process // inferred from seq…	0005739 // mitochondrion // inferred from sequence or structural similarity /// 0005739 // mitochondrion // inferred from electronic annotation	0000062 // acyl-CoA binding // inferred from sequence or structural similarity /// 0004491 // methylmalonate-semialdehyde dehydrogenase (acylating) activity // inferred from sequence or structural similarity /// 0004491 // methylmalonate-semialdehyde dehydrogenase (acylating) activity // inferred from electronic annotation /// 0005515 // protein binding // inferred from physical interaction /// 0…	1624521_a_at	0.00784484	5.02e-07	2.34e-07	5.15789e-05	1.78957e-05	0.849278	5.77e-10	0.000111069	5.21e-08
1634064_at	8.36e-08	5.67e-05	5.39e-06	3.02e-05	8.88e-05	0.00241043	---	CG13311	FBgn0035929	0008152 // metabolic process // inferred from electronic annotation	---	0005198 // structural molecule activity // non-traceable author statement /// 0016787 // hydrolase activity // inferred from electronic annotation /// 0016791 // phosphatase activity // inferred from electronic annotation	1634064_at	0.00163569	3.42e-07	2.11e-07	0.00010689	5.18959e-05	0.952559	4.09835e-05	0.00358253	0.0376283
1637366_at	8.25e-08	3.29e-13	2.52e-05	3.02e-05	7.41e-12	0.00638291	CG16876	nimC4	FBgn0260011	0006911 // phagocytosis, engulfment // inferred from mutant phenotype /// 0043277 // apoptotic cell clearance // inferred from mutant phenotype	0005886 // plasma membrane // inferred from direct assay	---	1637366_at	0.56287	3.16e-06	3.34e-07	1.52375e-05	1.25e-06	0.181587	1.4e-12	2.47421e-05	7.16e-12
1637224_at	8.61e-08	0.00205787	0.835777	3.05e-05	0.00249323	0.903384	---	CG13905	FBgn0035176	---	---	---	1637224_at	0.860424	1.28666e-05	8.79e-07	5.04e-06	4.05e-07	0.131051	0.21122	0.0384916	0.00159168
1625436_at	9.79e-08	0.068573	0.000521262	3.4e-05	0.0714748	0.0291177	Urate oxidase	Uro	FBgn0003961	0006144 // purine base metabolic process // inferred from electronic annotation /// 0019428 // allantoin biosynthetic process // traceable author statement /// 0055114 // oxidation reduction // inferred from electronic annotation	0005777 // peroxisome // non-traceable author statement /// 0005777 // peroxisome // inferred from electronic annotation	0004846 // urate oxidase activity // inferred from sequence or structural similarity /// 0004846 // urate oxidase activity // non-traceable author statement /// 0004846 // urate oxidase activity // inferred from electronic annotation /// 0005515 // protein binding // inferred from physical interaction /// 0016491 // oxidoreductase activity // inferred from electronic annotation	1625436_at	1	2.57e-06	1.5e-06	2.59e-06	1.51e-06	0.957816	0.0569254	0.503186	0.351019
1626566_at	1.14e-07	1.06e-10	0.00236486	3.81e-05	6.68e-10	0.0593425	---	CG12262	FBgn0035811	0006629 // lipid metabolic process // inferred from electronic annotation /// 0006631 // fatty acid metabolic process // inferred from electronic annotation /// 0006635 // fatty acid beta-oxidation // inferred from sequence or structural similarity /// 0008152 // metabolic process // inferred from electronic annotation /// 0055114 // oxidation reduction // inferred from electronic annotation	0005739 // mitochondrion // inferred from sequence or structural similarity /// 0005739 // mitochondrion // inferred from electronic annotation /// 0005759 // mitochondrial matrix // inferred from sequence or structural similarity /// 0005759 // mitochondrial matrix // inferred from electronic annotation /// 0005811 // lipid particle // inferred from direct assay /// 0005875 // microtubule associ…	0003995 // acyl-CoA dehydrogenase activity // inferred from sequence or structural similarity /// 0003995 // acyl-CoA dehydrogenase activity // inferred from electronic annotation /// 0005515 // protein binding // inferred from physical interaction /// 0016491 // oxidoreductase activity // inferred from electronic annotation /// 0016627 // oxidoreductase activity, acting on the CH-CH group of don…	1626566_at	0.120708	1.46598e-05	8.42e-06	9.29e-07	5.89e-07	0.967595	3.3e-09	0.000264644	1.07e-10
1637142_at	1.13e-07	0.663819	0.0259709	3.81e-05	0.666304	0.16177	---	CG9547	FBgn0031824	0006554 // lysine catabolic process // inferred from sequence or structural similarity /// 0006568 // tryptophan metabolic process // inferred from sequence or structural similarity /// 0008152 // metabolic process // inferred from electronic annotation /// 0046948 // hydroxylysine catabolic process // inferred from sequence or structural similarity /// 0055114 // oxidation reduction // inferred …	0005759 // mitochondrial matrix // inferred from sequence or structural similarity /// 0005875 // microtubule associated complex // inferred from direct assay	0003995 // acyl-CoA dehydrogenase activity // inferred from electronic annotation /// 0004361 // glutaryl-CoA dehydrogenase activity // inferred from sequence or structural similarity /// 0004361 // glutaryl-CoA dehydrogenase activity // inferred from electronic annotation /// 0005515 // protein binding // inferred from physical interaction /// 0016491 // oxidoreductase activity // inferred from …	1637142_at	0.00061298	3.95e-07	2.45e-07	0.000327164	0.000154415	0.956217	0.646464	0.947305	0.826586
1626641_s_at	1.2e-07	3.72e-11	3.124e-05	3.95e-05	2.85e-10	0.00715052	Hemoglobin	glob1	FBgn0027657	0006810 // transport // inferred from electronic annotation /// 0015671 // oxygen transport // inferred from electronic annotation	---	0005344 // oxygen transporter activity // inferred from sequence or structural similarity /// 0005344 // oxygen transporter activity // inferred from electronic annotation /// 0005506 // iron ion binding // inferred from electronic annotation /// 0005515 // protein binding // inferred from physical interaction /// 0019825 // oxygen binding // inferred from electronic annotation /// 0020037 // hem…	1626641_s_at	0.00140093	4.13e-07	3.14e-07	0.000163015	0.000107749	0.991273	3.25e-10	0.0276666	6.55e-11
1635745_a_at	1.24e-07	1.07e-06	0.0102131	4e-05	2.25e-06	0.108926	---	CG4389	FBgn0028479	0006631 // fatty acid metabolic process // inferred from electronic annotation /// 0006635 // fatty acid beta-oxidation // inferred from sequence or structural similarity /// 0006635 // fatty acid beta-oxidation // inferred from electronic annotation /// 0008152 // metabolic process // inferred from electronic annotation /// 0055114 // oxidation reduction // inferred from electronic annotation	0005739 // mitochondrion // inferred from electronic annotation /// 0005811 // lipid particle // inferred from direct assay /// 0005875 // microtubule associated complex // inferred from direct assay /// 0016507 // fatty acid beta-oxidation multienzyme complex // inferred from sequence or structural similarity /// 0016507 // fatty acid beta-oxidation multienzyme complex // inferred from electroni…	0003824 // catalytic activity // inferred from electronic annotation /// 0003857 // 3-hydroxyacyl-CoA dehydrogenase activity // inferred from electronic annotation /// 0004300 // enoyl-CoA hydratase activity // inferred from electronic annotation /// 0005488 // binding // inferred from electronic annotation /// 0016491 // oxidoreductase activity // inferred from electronic annotation /// 0016508 …	1635745_a_at	0.126147	6.67e-07	9.72e-07	9.47e-06	1.49605e-05	0.981513	0.00277964	0.000173084	7.42e-07
1636826_at	1.27e-07	4.91e-17	1.1e-08	4.04e-05	4.63e-15	2.59e-05	---	CG14072	FBgn0032318	---	---	---	1636826_at	3.32e-07	0.775807	0.944748	8.47e-07	5.65e-07	0.976312	2.04e-10	1e-12	1e-12
1637590_at	1.41e-07	6.58e-08	0.00295519	4.34e-05	1.78e-07	0.0648953	CG14343	CG42329	FBgn0259229	---	---	0008415 // acyltransferase activity // inferred from electronic annotation /// 0016740 // transferase activity // inferred from electronic annotation /// 0016747 // transferase activity, transferring acyl groups other than amino-acyl groups // inferred from electronic annotation	1637590_at	0.993502	1.22e-06	5.46e-06	1.6e-06	7.42e-06	0.543878	5.03e-08	0.00157665	5.66e-06
1640654_at	1.41e-07	8.16e-18	4.1859e-05	4.34e-05	9.82e-16	0.00864033	Hemese	He	FBgn0028430	0035010 // encapsulation of foreign target // traceable author statement /// 0035204 // negative regulation of lamellocyte differentiation // traceable author statement /// 0045087 // innate immune response // inferred from mutant phenotype	---	---	1640654_at	0.000461177	3.63e-07	3.65e-07	0.000377636	0.000381011	1	1e-12	0.000330875	1e-12
1631392_at	1.5e-07	4.76e-10	4.9e-05	4.53e-05	2.39e-09	0.00919896	---	CG11089	FBgn0039241	0006164 // purine nucleotide biosynthetic process // inferred from electronic annotation /// 0006188 // IMP biosynthetic process // inferred from electronic annotation /// 0008033 // tRNA processing // inferred from sequence or structural similarity /// 0008033 // tRNA processing // inferred from electronic annotation	0005622 // intracellular // inferred from electronic annotation	0000166 // nucleotide binding // inferred from electronic annotation /// 0003824 // catalytic activity // inferred from electronic annotation /// 0003937 // IMP cyclohydrolase activity // inferred from sequence or structural similarity /// 0003937 // IMP cyclohydrolase activity // inferred from electronic annotation /// 0004643 // phosphoribosylaminoimidazolecarboxamide formyltransferase activity…	1631392_at	0.000235907	5.51e-07	2.47e-07	0.00151055	0.000397122	0.833911	5.7e-09	0.0193203	6.83e-10
1631763_at	1.63e-07	5.48e-09	0.120489	4.78e-05	1.95e-08	0.319864	---	CG31793	FBgn0051793	0006810 // transport // inferred from sequence or structural similarity /// 0006810 // transport // inferred from electronic annotation /// 0055085 // transmembrane transport // inferred from electronic annotation	0016021 // integral to membrane // inferred from electronic annotation /// 0043190 // ATP-binding cassette (ABC) transporter complex // inferred from sequence or structural similarity	0000166 // nucleotide binding // inferred from electronic annotation /// 0005215 // transporter activity // inferred from sequence or structural similarity /// 0005524 // ATP binding // inferred from electronic annotation /// 0016787 // hydrolase activity // inferred from electronic annotation /// 0016887 // ATPase activity // inferred from electronic annotation /// 0017111 // nucleoside-triphosp…	1631763_at	0.000481597	4.89e-07	3.59e-07	0.000584891	0.00035489	0.987739	8.7e-09	0.112056	5.06e-08
1635099_at	1.65e-07	5e-06	0.0160008	4.78e-05	9.29e-06	0.133832	---	CG3590	FBgn0038467	0006163 // purine nucleotide metabolic process // inferred from sequence or structural similarity /// 0009152 // purine ribonucleotide biosynthetic process // inferred from electronic annotation	0005829 // cytosol // inferred from sequence or structural similarity	0003824 // catalytic activity // inferred from electronic annotation /// 0004018 // N6-(1,2-dicarboxyethyl)AMP AMP-lyase (fumarate-forming) activity // inferred from sequence or structural similarity /// 0004018 // N6-(1,2-dicarboxyethyl)AMP AMP-lyase (fumarate-forming) activity // inferred from electronic annotation /// 0005515 // protein binding // inferred from physical interaction /// 0016829…	1635099_at	6.83746e-05	3.46e-07	3.82e-07	0.00284015	0.00338851	0.999566	0.524442	7.8e-06	3.36461e-05
1635808_s_at	1.64e-07	5.39e-13	0.00164742	4.78e-05	1.09e-11	0.0511641	---	CG8790	FBgn0027610	0006810 // transport // inferred from electronic annotation /// 0055085 // transmembrane transport // inferred from electronic annotation	0005739 // mitochondrion // inferred from sequence or structural similarity /// 0005740 // mitochondrial envelope // inferred from sequence or structural similarity /// 0016020 // membrane // inferred from electronic annotation /// 0016021 // integral to membrane // inferred from electronic annotation	0005310 // dicarboxylic acid transmembrane transporter activity // inferred from sequence or structural similarity /// 0005488 // binding // inferred from electronic annotation /// 0022857 // transmembrane transporter activity // inferred from sequence or structural similarity	1635808_s_at	0.506348	1.29e-06	1.9e-06	6.27e-06	9.73e-06	0.982169	2.55e-12	0.517607	3.37e-12
1639262_at	1.74e-07	2.91e-09	0.000854936	4.94e-05	1.12e-08	0.0383883	--- /// ---	CG11669 /// DsecCG11669	FBgn0033296 /// FBgn0261236	0005975 // carbohydrate metabolic process // inferred from electronic annotation /// 0008152 // metabolic process // inferred from electronic annotation	---	0003824 // catalytic activity // inferred from electronic annotation /// 0004558 // alpha-glucosidase activity // inferred from sequence or structural similarity /// 0004558 // alpha-glucosidase activity // inferred from electronic annotation /// 0016787 // hydrolase activity // inferred from electronic annotation /// 0016798 // hydrolase activity, acting on glycosyl bonds // inferred from electr…	1639262_at	0.0025904	1.19e-06	2.88e-07	0.000454981	5.63906e-05	0.502309	1.27e-08	0.799476	7.78e-09
1623256_at	1.79e-07	1.84e-09	0.287098	4.95e-05	7.56e-09	0.497282	glutathione-S-transferase	GstE1	FBgn0034335	0006979 // response to oxidative stress // non-traceable author statement	---	0004364 // glutathione transferase activity // inferred from sequence or structural similarity /// 0004364 // glutathione transferase activity // non-traceable author statement /// 0004364 // glutathione transferase activity // inferred from electronic annotation /// 0016740 // transferase activity // inferred from electronic annotation	1623256_at	0.00238282	9.26e-07	3.51e-07	0.0003399	8.08999e-05	0.760769	9.26e-09	0.579372	4.4e-09
1633488_at	1.79e-07	6.69e-11	0.0941081	4.95e-05	4.56e-10	0.281032	astray	aay	FBgn0023129	0006563 // L-serine metabolic process // inferred from sequence or structural similarity /// 0006564 // L-serine biosynthetic process // inferred from electronic annotation /// 0006564 // L-serine biosynthetic process // non-traceable author statement /// 0007411 // axon guidance // inferred from mutant phenotype /// 0007422 // peripheral nervous system development // traceable author statement /…	---	0000287 // magnesium ion binding // inferred from sequence or structural similarity /// 0003824 // catalytic activity // inferred from electronic annotation /// 0004647 // phosphoserine phosphatase activity // inferred from sequence or structural similarity /// 0004647 // phosphoserine phosphatase activity // non-traceable author statement /// 0004647 // phosphoserine phosphatase activity // infe…	1633488_at	4.93113e-05	1.02e-06	1.89e-07	0.0284427	0.00142438	0.34369	9.22e-11	0.00402682	9.28e-10
1639819_at	1.91e-07	0.00141729	0.000622718	5.2e-05	0.00175898	0.0327941	---	CG6385	FBgn0034276	0006546 // glycine catabolic process // inferred from electronic annotation /// 0055114 // oxidation reduction // inferred from electronic annotation	0005737 // cytoplasm // inferred from electronic annotation	0004047 // aminomethyltransferase activity // inferred from electronic annotation /// 0008480 // sarcosine dehydrogenase activity // inferred from sequence or structural similarity /// 0008480 // sarcosine dehydrogenase activity // inferred from electronic annotation /// 0016491 // oxidoreductase activity // inferred from electronic annotation /// 0016740 // transferase activity // inferred from …	1639819_at	0.000521502	5.29e-07	4.46e-07	0.000611845	0.000465617	0.99798	0.0018452	0.00619636	0.772017
1623027_s_at	2.33e-07	1.7e-10	1.68e-05	6.24e-05	9.94e-10	0.00508531	--- /// ---	CG6271 /// CG6277	FBgn0039475 /// FBgn0039476	0006629 // lipid metabolic process // inferred from electronic annotation	---	0003824 // catalytic activity // inferred from electronic annotation /// 0004806 // triglyceride lipase activity // inferred from sequence or structural similarity /// 0004806 // triglyceride lipase activity // inferred from electronic annotation /// 0005515 // protein binding // inferred from physical interaction /// 0008970 // phospholipase A1 activity // inferred from electronic annotation ///…	1623027_s_at	0.997531	5e-06	4.92e-06	4.03e-06	3.97e-06	0.999999	1.13e-08	4.80244e-05	1.43e-10
1629969_at	2.37e-07	2.03e-06	0.0064561	6.27e-05	4.06e-06	0.0902049	lipid phosphate phosphohydrolase	CG11426	FBgn0037166	0007602 // phototransduction // inferred from genetic interaction /// 0016311 // dephosphorylation // non-traceable author statement	0016020 // membrane // inferred from electronic annotation	0003824 // catalytic activity // inferred from electronic annotation /// 0008195 // phosphatidate phosphatase activity // inferred from sequence or structural similarity /// 0008195 // phosphatidate phosphatase activity // non-traceable author statement /// 0008195 // phosphatidate phosphatase activity // inferred from electronic annotation /// 0016787 // hydrolase activity // inferred from elect…	1629969_at	0.993032	1.72463e-05	1.35e-06	2.42222e-05	1.78e-06	0.173476	0.0208966	1.65e-06	9.50345e-05
1635341_at	2.42e-07	9.48e-06	1.39e-07	6.31e-05	1.69e-05	0.000201215	---	CG31220	FBgn0051220	0006508 // proteolysis // inferred from electronic annotation	---	0003824 // catalytic activity // inferred from electronic annotation /// 0004252 // serine-type endopeptidase activity // inferred from electronic annotation /// 0008233 // peptidase activity // inferred from electronic annotation /// 0008236 // serine-type peptidase activity // inferred from sequence or structural similarity /// 0008236 // serine-type peptidase activity // inferred from electron…	1635341_at	9.05e-07	0.999151	0.975309	7.92e-07	1.39e-06	0.946612	2.27664e-05	0.95964	3.30465e-05
1623861_at	2.52e-07	6.12e-06	0.000355518	6.39e-05	1.12e-05	0.0247125	Ecdysone-induced protein 40kD	Eip55E	FBgn0000566	0000096 // sulfur amino acid metabolic process // non-traceable author statement /// 0006520 // cellular amino acid metabolic process // inferred from electronic annotation	---	0003824 // catalytic activity // inferred from electronic annotation /// 0004123 // cystathionine gamma-lyase activity // non-traceable author statement /// 0004123 // cystathionine gamma-lyase activity // traceable author statement /// 0004123 // cystathionine gamma-lyase activity // inferred from electronic annotation /// 0016829 // lyase activity // inferred from electronic annotation /// 0030…	1623861_at	0.2748	3.94e-06	9.94e-07	4.14526e-05	8.25e-06	0.594036	4.63367e-05	0.451438	8.83e-06
1641365_s_at	2.49e-07	1.45e-07	0.000717405	6.39e-05	3.63e-07	0.0350963	---	---	---	0015074 // DNA integration // inferred from electronic annotation	0005622 // intracellular // inferred from electronic annotation /// 0005634 // nucleus // inferred from sequence or structural similarity	0003676 // nucleic acid binding // inferred from electronic annotation /// 0003677 // DNA binding // inferred from electronic annotation /// 0003700 // sequence-specific DNA binding transcription factor activity // inferred from sequence or structural similarity /// 0008270 // zinc ion binding // inferred from electronic annotation	1641365_s_at	0.123257	3.33e-06	7.67e-07	6.88972e-05	1.14253e-05	0.53368	2.47e-06	0.0556311	1.64e-07
1623364_at	2.89e-07	1.9e-08	2.45e-05	6.96e-05	5.85e-08	0.00634568	---	CG4250	FBgn0034761	---	---	---	1623364_at	0.00179898	4.43e-07	1.71e-06	0.000145048	0.00111491	0.562362	1.38e-08	0.0003418	2.6e-06
1627373_at	2.81e-07	1.56e-11	0.000600642	6.96e-05	1.43e-10	0.0323021	tetraspanin 42E	Tsp42Eg	FBgn0033128	---	0016020 // membrane // inferred from electronic annotation /// 0016021 // integral to membrane // inferred from electronic annotation /// 0016021 // integral to membrane // inferred from sequence or structural similarity	---	1627373_at	0.194971	1.68e-06	2.06e-06	2.03852e-05	2.60575e-05	0.997392	2.53e-11	0.00599191	1.7e-10
1637319_at	2.82e-07	7.26e-07	0.00032063	6.96e-05	1.58e-06	0.0235109	Fancl	Fancl	FBgn0037781	---	---	0005515 // protein binding // inferred from physical interaction	1637319_at	0.0587734	2.14e-06	9.65e-07	7.28728e-05	2.65332e-05	0.87371	0.11789	8.42e-07	1.05082e-05
1639180_at	2.86e-07	3.57e-06	4.4e-05	6.96e-05	6.8e-06	0.00869919	Arc1	Arc1	FBgn0033926	0042595 // behavioral response to starvation // inferred from direct assay	---	0003676 // nucleic acid binding // inferred from electronic annotation /// 0008270 // zinc ion binding // inferred from electronic annotation	1639180_at	0.0023154	1.58e-06	4.85e-07	0.000777396	0.000133224	0.658966	2.27447e-05	0.556271	5.85e-06
1625223_a_at	3.8e-07	2.55e-10	0.00957965	9.02e-05	1.4e-09	0.106391	PINCH	stck	FBgn0020249	0007391 // dorsal closure // inferred from mutant phenotype /// 0007475 // apposition of dorsal and ventral imaginal disc-derived wing surfaces // inferred from mutant phenotype /// 0008258 // head involution // inferred from mutant phenotype /// 0009880 // embryonic pattern specification // inferred from mutant phenotype /// 0046329 // negative regulation of JNK cascade // inferred from genetic …	0031252 // cell leading edge // inferred from direct assay	0005515 // protein binding // inferred from physical interaction /// 0008270 // zinc ion binding // inferred from electronic annotation /// 0046872 // metal ion binding // inferred from electronic annotation	1625223_a_at	0.207594	1.21e-06	5.98e-06	1.31523e-05	8.85571e-05	0.496582	0.0352818	2.48e-09	4.1e-10
1622908_a_at	3.99e-07	1.24e-08	0.173944	9.3616e-05	4e-08	0.38321	---	CG10962	FBgn0030073	0008152 // metabolic process // inferred from electronic annotation /// 0055114 // oxidation reduction // inferred from electronic annotation	---	0003824 // catalytic activity // inferred from electronic annotation /// 0005488 // binding // inferred from electronic annotation /// 0016491 // oxidoreductase activity // inferred from electronic annotation /// 0016616 // oxidoreductase activity, acting on the CH-OH group of donors, NAD or NADP as acceptor // inferred from sequence or structural similarity	1622908_a_at	0.101635	4.93e-06	1.1e-06	0.000132257	2.06033e-05	0.538947	1.07627e-05	2.188e-05	8.03e-09
1624261_at	4.09e-07	3.36e-05	9.17e-06	9.48e-05	5.48e-05	0.00374105	---	CG14118	FBgn0036323	---	---	0003676 // nucleic acid binding // inferred from electronic annotation /// 0016787 // hydrolase activity // inferred from electronic annotation /// 0046872 // metal ion binding // inferred from electronic annotation	1624261_at	0.489053	1.76711e-05	1.15e-06	0.000126266	5.72e-06	0.13228	2.28273e-05	0.00863298	0.00719813
1630614_s_at	4.14e-07	1.57e-06	0.000919954	9.48e-05	3.19e-06	0.039969	---	---	---	0006508 // proteolysis // inferred from electronic annotation	---	0003676 // nucleic acid binding // inferred from electronic annotation /// 0004190 // aspartic-type endopeptidase activity // inferred from electronic annotation /// 0008270 // zinc ion binding // inferred from electronic annotation	1630614_s_at	0.000182971	1.62e-06	5.58e-07	0.0122269	0.00204728	0.727722	0.87351	3.58e-06	6.54e-06
1626908_at	4.9e-07	6.29e-11	0.019806	0.000109582	4.34e-10	0.144845	---	CG8066	FBgn0038243	---	---	0004869 // cysteine-type endopeptidase inhibitor activity // inferred from sequence or structural similarity /// 0004869 // cysteine-type endopeptidase inhibitor activity // inferred from electronic annotation /// 0005515 // protein binding // inferred from physical interaction	1626908_at	0.993925	1.56688e-05	7.32e-06	1.14362e-05	5.43e-06	0.922274	4.69e-08	3.34e-07	4.2e-11
1634952_s_at	4.85e-07	7.28e-09	1.67e-05	0.000109582	2.51e-08	0.00508531	---	CG15094	FBgn0034392	0006814 // sodium ion transport // inferred from sequence or structural similarity /// 0006817 // phosphate transport // inferred from sequence or structural similarity /// 0055085 // transmembrane transport // inferred from electronic annotation	0016021 // integral to membrane // inferred from sequence or structural similarity	0005316 // high affinity inorganic phosphate:sodium symporter activity // inferred from sequence or structural similarity	1634952_s_at	0.00613614	1.16284e-05	4.42e-07	0.00544433	5.23403e-05	0.0468683	1e-08	8.9e-08	0.0510133
1629760_s_at	5.2e-07	0.0677459	0.000341716	0.000114808	0.0706284	0.0242579	---	---	---	---	---	---	1629760_s_at	0.0250155	2.96e-06	1.45e-06	0.000226157	8.75762e-05	0.911119	0.138	0.939921	0.0787086
1624953_at	5.35e-07	0.0159995	0.148919	0.000116006	0.0175211	0.356298	Cyp12c1	Cyp12c1	FBgn0036806	0055114 // oxidation reduction // inferred from electronic annotation	0005739 // mitochondrion // inferred from sequence or structural similarity /// 0005739 // mitochondrion // non-traceable author statement /// 0005739 // mitochondrion // inferred from electronic annotation /// 0016020 // membrane // inferred from electronic annotation /// 0031966 // mitochondrial membrane // inferred from electronic annotation	0004497 // monooxygenase activity // inferred from electronic annotation /// 0005506 // iron ion binding // inferred from electronic annotation /// 0009055 // electron carrier activity // inferred from electronic annotation /// 0009055 // electron carrier activity // inferred from sequence or structural similarity /// 0009055 // electron carrier activity // non-traceable author statement /// 0016…	1624953_at	0.000133022	1.33e-06	9.9e-07	0.0128446	0.00785174	0.991726	0.100013	0.519906	0.0138492
1641199_a_at	5.38e-07	0.0189665	0.00271356	0.000116006	0.0206103	0.0621866	---	CG1544	FBgn0039827	0006091 // generation of precursor metabolites and energy // inferred from sequence or structural similarity /// 0006096 // glycolysis // inferred from electronic annotation /// 0008152 // metabolic process // inferred from electronic annotation /// 0055114 // oxidation reduction // inferred from electronic annotation	0005739 // mitochondrion // inferred from electronic annotation /// 0031966 // mitochondrial membrane // inferred from sequence or structural similarity	0004591 // oxoglutarate dehydrogenase (succinyl-transferring) activity // inferred from sequence or structural similarity /// 0004591 // oxoglutarate dehydrogenase (succinyl-transferring) activity // inferred from electronic annotation /// 0005515 // protein binding // inferred from physical interaction /// 0016491 // oxidoreductase activity // inferred from electronic annotation /// 0016624 // o…	1641199_a_at	0.000626996	1.52e-06	1.06e-06	0.00272274	0.00154115	0.985487	0.0202193	0.0650984	0.790815
1631533_at	5.61e-07	5.65e-13	0.00163311	0.000119693	1.14e-11	0.0511641	Cytochrome P450 related BF6-2	Cyp6a22	FBgn0013773	0055114 // oxidation reduction // inferred from electronic annotation	0005783 // endoplasmic reticulum // inferred from electronic annotation /// 0005789 // endoplasmic reticulum membrane // inferred from electronic annotation /// 0005792 // microsome // non-traceable author statement /// 0005792 // microsome // inferred from electronic annotation /// 0016020 // membrane // non-traceable author statement /// 0016020 // membrane // inferred from electronic annotation	0004497 // monooxygenase activity // inferred from electronic annotation /// 0005506 // iron ion binding // inferred from electronic annotation /// 0005515 // protein binding // inferred from physical interaction /// 0009055 // electron carrier activity // inferred from electronic annotation /// 0009055 // electron carrier activity // inferred from sequence or structural similarity /// 0009055 //…	1631533_at	0.0503525	3.60606e-05	5.79e-07	0.00315914	1.55496e-05	0.0160949	1.4e-12	2.72e-08	1.29e-10
1633639_at	5.72e-07	6.58e-05	0.0505879	0.000120731	0.000101836	0.211938	Cyp28d1	Cyp28d1	FBgn0031689	0055114 // oxidation reduction // inferred from electronic annotation	0005783 // endoplasmic reticulum // inferred from electronic annotation /// 0005789 // endoplasmic reticulum membrane // inferred from electronic annotation /// 0005792 // microsome // non-traceable author statement /// 0005792 // microsome // inferred from electronic annotation /// 0016020 // membrane // non-traceable author statement /// 0016020 // membrane // inferred from electronic annotation	0004497 // monooxygenase activity // inferred from electronic annotation /// 0005506 // iron ion binding // inferred from electronic annotation /// 0009055 // electron carrier activity // inferred from electronic annotation /// 0009055 // electron carrier activity // inferred from sequence or structural similarity /// 0009055 // electron carrier activity // non-traceable author statement /// 0016…	1633639_at	0.00121855	3.72e-06	6.87e-07	0.0054013	0.000403227	0.420048	0.0012296	0.168485	5.93019e-05
1626557_at	6e-07	6.66e-06	0.106801	0.000123775	1.21e-05	0.301415	NitFlit	NitFhit	FBgn0024945	0006139 // nucleobase, nucleoside, nucleotide and nucleic acid metabolic process // inferred from direct assay /// 0006807 // nitrogen compound metabolic process // inferred from electronic annotation	---	0000257 // nitrilase activity // inferred from sequence or structural similarity /// 0003824 // catalytic activity // inferred from electronic annotation /// 0016787 // hydrolase activity // inferred from electronic annotation /// 0016810 // hydrolase activity, acting on carbon-nitrogen (but not peptide) bonds // traceable author statement /// 0016810 // hydrolase activity, acting on carbon-nitro…	1626557_at	0.000466761	1.26e-06	1.48e-06	0.00277069	0.00359282	0.998628	0.870216	1.41367e-05	2.77004e-05
1629853_at	5.98e-07	9.96e-12	0.000123615	0.000123775	1.02e-10	0.0153726	---	CG3699	FBgn0040349	0008152 // metabolic process // inferred from electronic annotation /// 0055114 // oxidation reduction // inferred from electronic annotation	---	0003824 // catalytic activity // inferred from electronic annotation /// 0005488 // binding // inferred from electronic annotation /// 0016491 // oxidoreductase activity // inferred from electronic annotation /// 0016614 // oxidoreductase activity, acting on CH-OH group of donors // inferred from sequence or structural similarity	1629853_at	0.00066218	1.77e-06	1.12e-06	0.00327532	0.00159278	0.971781	3.78e-11	0.972647	3.41e-11
1637328_at	6.07e-07	2.86e-07	0.0022142	0.000123778	6.73e-07	0.0572428	---	CG14782	FBgn0025381	---	---	0005085 // guanyl-nucleotide exchange factor activity // inferred from sequence or structural similarity /// 0008270 // zinc ion binding // inferred from electronic annotation /// 0046872 // metal ion binding // inferred from electronic annotation	1637328_at	0.11732	6.24e-06	1.84e-06	0.000156432	3.46939e-05	0.704207	0.91748	7.39e-07	1.13e-06
1625369_at	6.67e-07	0.00252319	0.672599	0.000134641	0.00302123	0.799343	---	CG10877	FBgn0038804	0008152 // metabolic process // inferred from electronic annotation	---	0003824 // catalytic activity // inferred from electronic annotation	1625369_at	0.0468196	4.06e-06	2.08e-06	0.000200952	8.45369e-05	0.929394	0.165448	0.00188388	0.0604285
1641215_s_at	6.87e-07	5.82e-09	0.108264	0.000137217	2.05e-08	0.30383	---	CG2915	FBgn0033241	0006508 // proteolysis // inferred from electronic annotation	0031982 // vesicle // inferred from direct assay	0004180 // carboxypeptidase activity // inferred from electronic annotation /// 0004181 // metallocarboxypeptidase activity // inferred from sequence or structural similarity /// 0004181 // metallocarboxypeptidase activity // inferred from electronic annotation /// 0008270 // zinc ion binding // inferred from electronic annotation /// 0016787 // hydrolase activity // inferred from electronic anno…	1641215_s_at	0.46345	4.83e-06	6.15e-06	3.07593e-05	4.05218e-05	0.996622	0.0208788	9.32e-08	7.14e-09
1637752_a_at	7.28e-07	0.804956	0.000209268	0.000142372	0.806417	0.0191598	---	CG9363	FBgn0037697	0006559 // L-phenylalanine catabolic process // inferred from sequence or structural similarity /// 0006559 // L-phenylalanine catabolic process // inferred from electronic annotation /// 0006572 // tyrosine catabolic process // inferred from sequence or structural similarity /// 0006572 // tyrosine catabolic process // inferred from electronic annotation /// 0009072 // aromatic amino acid family…	0005737 // cytoplasm // inferred from electronic annotation /// 0005737 // cytoplasm // inferred from sequence or structural similarity	0003824 // catalytic activity // inferred from electronic annotation /// 0004364 // glutathione transferase activity // inferred from sequence or structural similarity /// 0005515 // protein binding // inferred from physical interaction /// 0016034 // maleylacetoacetate isomerase activity // inferred from sequence or structural similarity /// 0016034 // maleylacetoacetate isomerase activity // in…	1637752_a_at	0.99499	6.98e-06	1.95711e-05	9.27e-06	2.65746e-05	0.834045	0.978815	0.796769	0.894841
1640126_at	7.27e-07	5.62e-10	0.0142096	0.000142372	2.76e-09	0.12604	---	CG8249	FBgn0034045	0006810 // transport // inferred from electronic annotation /// 0055085 // transmembrane transport // inferred from electronic annotation	0016020 // membrane // inferred from electronic annotation /// 0016021 // integral to membrane // inferred from electronic annotation	0005215 // transporter activity // inferred from electronic annotation /// 0005355 // glucose transmembrane transporter activity // inferred from sequence or structural similarity /// 0022891 // substrate-specific transmembrane transporter activity // inferred from electronic annotation	1640126_at	0.0419593	1.59622e-05	9.97e-07	0.00131693	3.56967e-05	0.12074	1.83e-09	0.98715	2.03e-09
1631821_at	7.83e-07	3.22e-06	0.0227351	0.000151537	6.18e-06	0.152783	Scavenger Receptor	Sr-CI	FBgn0014033	0006909 // phagocytosis // traceable author statement /// 0006952 // defense response // non-traceable author statement /// 0006955 // immune response // inferred from electronic annotation /// 0006955 // immune response // traceable author statement /// 0009617 // response to bacterium // traceable author statement /// 0050829 // defense response to Gram-negative bacterium // traceable author st…	0005887 // integral to plasma membrane // non-traceable author statement /// 0016020 // membrane // inferred from electronic annotation	0004872 // receptor activity // inferred from electronic annotation /// 0005044 // scavenger receptor activity // inferred from electronic annotation /// 0005044 // scavenger receptor activity // non-traceable author statement /// 0005044 // scavenger receptor activity // traceable author statement /// 0005515 // protein binding // inferred from physical interaction /// 0030247 // polysaccharide …	1631821_at	0.842377	1.07659e-05	7.04e-06	3.04919e-05	1.93132e-05	0.98405	0.000140213	0.0270978	2.61e-06
1639671_at	8.06e-07	2.23e-06	0.0541862	0.000154364	4.42e-06	0.218058	Eiger	egr	FBgn0033483	0006915 // apoptosis // non-traceable author statement /// 0006917 // induction of apoptosis // inferred from genetic interaction /// 0006917 // induction of apoptosis // inferred from mutant phenotype /// 0006955 // immune response // inferred from mutant phenotype /// 0006955 // immune response // inferred from electronic annotation /// 0007254 // JNK cascade // inferred from genetic interactio…	0016020 // membrane // inferred from direct assay /// 0016020 // membrane // inferred from sequence or structural similarity /// 0016020 // membrane // inferred from electronic annotation	0005164 // tumor necrosis factor receptor binding // inferred from electronic annotation /// 0005164 // tumor necrosis factor receptor binding // inferred from sequence or structural similarity /// 0005164 // tumor necrosis factor receptor binding // non-traceable author statement /// 0005164 // tumor necrosis factor receptor binding // traceable author statement /// 0005515 // protein binding //…	1639671_at	0.0103207	3.25e-06	2.06e-06	0.000555364	0.000294796	0.975284	0.000122409	0.0169707	1.75e-06
1627709_at	8.41e-07	0.000273582	0.0315585	0.000158984	0.00038015	0.173906	---	CG30371	FBgn0050371	0006508 // proteolysis // inferred from electronic annotation /// 0006508 // proteolysis // non-traceable author statement	---	0003824 // catalytic activity // inferred from electronic annotation /// 0004252 // serine-type endopeptidase activity // inferred from electronic annotation /// 0004252 // serine-type endopeptidase activity // non-traceable author statement /// 0016787 // hydrolase activity // inferred from electronic annotation	1627709_at	0.44968	7.16e-06	5.8e-06	4.98911e-05	3.92117e-05	0.997833	0.0129638	0.000198471	0.0699013
1636343_at	8.47e-07	4.98e-11	0.000206745	0.000158984	3.59e-10	0.0191152	---	CG6283	FBgn0039474	0006629 // lipid metabolic process // inferred from electronic annotation	---	0003824 // catalytic activity // inferred from electronic annotation /// 0004806 // triglyceride lipase activity // inferred from sequence or structural similarity /// 0004806 // triglyceride lipase activity // inferred from electronic annotation /// 0005515 // protein binding // inferred from physical interaction /// 0008970 // phospholipase A1 activity // inferred from electronic annotation ///…	1636343_at	0.792642	9.04e-06	8.56e-06	2.88166e-05	2.71717e-05	0.999965	8.12e-10	0.00170562	6.44e-11
1637275_a_at	9.03e-07	2.28e-05	0.00267149	0.000167895	3.82e-05	0.0616994	---	---	---	---	---	---	1637275_a_at	0.526203	1.08469e-05	5.15e-06	6.61641e-05	2.85381e-05	0.921358	2.06524e-05	0.000487699	0.121506
1640505_at	9.16e-07	2.1e-06	0.00184552	0.000168633	4.18e-06	0.0535514	CG15092	CG42351	FBgn0259682	---	0005811 // lipid particle // inferred from direct assay	---	1640505_at	0.0113208	0.000754181	0.00027239	4.3e-06	2.06e-06	0.910253	0.000161849	1.56e-06	0.0101218
1640112_at	9.29e-07	2.68e-08	3.99e-06	0.000169275	7.92e-08	0.00192235	cystatin	Cys	FBgn0004629	---	---	0004869 // cysteine-type endopeptidase inhibitor activity // inferred from sequence or structural similarity /// 0004869 // cysteine-type endopeptidase inhibitor activity // non-traceable author statement /// 0004869 // cysteine-type endopeptidase inhibitor activity // inferred from electronic annotation /// 0030414 // peptidase inhibitor activity // inferred from electronic annotation	1640112_at	0.0147503	1.16295e-05	1.21e-06	0.00231674	0.000104277	0.239134	1.05e-07	0.927663	7.51e-08
1624128_at	9.38e-07	7.03e-15	2.89e-05	0.000169325	3.19e-13	0.00669211	---	CG31769	FBgn0051769	---	---	---	1624128_at	0.0424398	5.19e-06	2.82e-06	0.000301308	0.000136118	0.947941	1.02e-12	0.676902	1.03e-12
1640754_at	9.97e-07	6.71e-10	0.00755457	0.000178264	3.21e-09	0.0967202	CG5295	bmm	FBgn0036449	0006629 // lipid metabolic process // inferred from mutant phenotype /// 0006629 // lipid metabolic process // inferred from electronic annotation /// 0006642 // triglyceride mobilization // inferred from mutant phenotype /// 0008152 // metabolic process // inferred from electronic annotation /// 0008340 // determination of adult lifespan // inferred from mutant phenotype /// 0010884 // positive …	0005811 // lipid particle // inferred from direct assay	0004806 // triglyceride lipase activity // inferred from direct assay /// 0004806 // triglyceride lipase activity // inferred from electronic annotation /// 0005515 // protein binding // inferred from physical interaction /// 0016787 // hydrolase activity // inferred from electronic annotation	1640754_at	0.085866	9.89415e-05	0.000208394	3.48e-06	6.29e-06	0.95389	1.5e-09	0.380733	3.8e-09
1627078_at	1.02e-06	8.76e-12	0.000164718	0.0001788	9.24e-11	0.0166215	Organic anion transporting polypeptide 58Dc	Oatp58Dc	FBgn0034716	0006810 // transport // inferred from electronic annotation /// 0015711 // organic anion transport // inferred from sequence or structural similarity	0016020 // membrane // inferred from electronic annotation /// 0016021 // integral to membrane // inferred from sequence or structural similarity	0005215 // transporter activity // inferred from electronic annotation /// 0008514 // organic anion transmembrane transporter activity // inferred from sequence or structural similarity /// 0015347 // sodium-independent organic anion transmembrane transporter activity // inferred from sequence or structural similarity	1627078_at	0.949342	4.4123e-05	1.55376e-05	2.19317e-05	8.1e-06	0.850804	1.84e-11	0.0515804	6.27e-11
1640757_at	1.02e-06	1.13e-07	0.000306707	0.0001788	2.89e-07	0.0229346	---	CG33462	FBgn0053462	0006508 // proteolysis // inferred from sequence or structural similarity /// 0006508 // proteolysis // non-traceable author statement /// 0006508 // proteolysis // inferred from electronic annotation	---	0003824 // catalytic activity // inferred from electronic annotation /// 0004252 // serine-type endopeptidase activity // inferred from sequence or structural similarity /// 0004252 // serine-type endopeptidase activity // non-traceable author statement /// 0004252 // serine-type endopeptidase activity // inferred from electronic annotation /// 0016787 // hydrolase activity // inferred from elect…	1640757_at	1.10232e-05	1.56e-06	5.86e-06	0.35673	0.950388	0.64462	6.20863e-05	0.000173507	7.4e-08
1631237_s_at	1.08e-06	0.00153702	0.00013973	0.000184093	0.00189804	0.0158316	---	CG13384	FBgn0032036	0003333 // amino acid transmembrane transport // inferred from sequence or structural similarity	0016020 // membrane // inferred from electronic annotation /// 0016021 // integral to membrane // inferred from electronic annotation	0015171 // amino acid transmembrane transporter activity // inferred from sequence or structural similarity	1631237_s_at	0.0194213	8.01e-06	1.98e-06	0.00107925	0.000163456	0.621891	0.0033649	0.00336035	1
1636501_at	1.07e-06	2.35e-06	0.001722	0.000184093	4.63e-06	0.0524312	Mucin 11A /// GCR(ich)	Muc11A /// TwdlT	FBgn0029170 /// FBgn0052656	0006030 // chitin metabolic process // inferred from electronic annotation	0005576 // extracellular region // inferred from electronic annotation	0008061 // chitin binding // inferred from electronic annotation	1636501_at	0.00602683	0.00176971	0.000430715	5.19e-06	1.93e-06	0.812739	0.000226984	0.0078055	1.7e-06
1637353_at	1.07e-06	2.19e-13	1.3e-06	0.000184093	5.4e-12	0.000900568	Arylalkylamine N-acetyltransferase-1	Dat	FBgn0019643	0006584 // catecholamine metabolic process // inferred from direct assay /// 0007610 // behavior // traceable author statement /// 0008152 // metabolic process // inferred from electronic annotation /// 0030431 // sleep // traceable author statement /// 0042402 // cellular biogenic amine catabolic process // non-traceable author statement /// 0042420 // dopamine catabolic process // non-traceable…	---	0004059 // aralkylamine N-acetyltransferase activity // inferred from direct assay /// 0004059 // aralkylamine N-acetyltransferase activity // non-traceable author statement /// 0004059 // aralkylamine N-acetyltransferase activity // traceable author statement /// 0004059 // aralkylamine N-acetyltransferase activity // inferred from electronic annotation /// 0004060 // arylamine N-acetyltransfera…	1637353_at	0.997361	0.000298799	4.56e-06	0.000224227	3.66e-06	0.0352199	1.81e-12	0.962948	1.74e-12
1638810_at	1.09e-06	1.69e-13	0.0111078	0.000184093	4.34e-12	0.113748	Fumarylacetoacetase	Faa	FBgn0016013	0008152 // metabolic process // inferred from electronic annotation /// 0009072 // aromatic amino acid family metabolic process // inferred from electronic annotation	---	0003824 // catalytic activity // inferred from electronic annotation /// 0004334 // fumarylacetoacetase activity // inferred from sequence or structural similarity /// 0004334 // fumarylacetoacetase activity // inferred from electronic annotation /// 0016787 // hydrolase activity // inferred from electronic annotation	1638810_at	0.579955	8.91e-06	9.23e-06	4.6674e-05	4.85864e-05	0.99999	1.72e-12	0.561799	1.5e-12
1638564_at	1.12e-06	1.73e-09	0.0748631	0.000188194	7.16e-09	0.251315	---	CG12279	FBgn0038080	0006457 // protein folding // inferred from sequence or structural similarity /// 0008272 // sulfate transport // inferred from electronic annotation	---	0004792 // thiosulfate sulfurtransferase activity // inferred from electronic annotation /// 0016740 // transferase activity // inferred from electronic annotation /// 0051082 // unfolded protein binding // inferred from sequence or structural similarity	1638564_at	0.119214	2.84773e-05	1.85e-06	0.00100944	3.42944e-05	0.14974	5.34e-09	0.962523	6.46e-09
1623770_at	1.16e-06	2.23e-08	0.953322	0.000191858	6.72e-08	0.973074	---	CG1673	FBgn0030482	0008152 // metabolic process // inferred from electronic annotation /// 0008652 // cellular amino acid biosynthetic process // inferred from electronic annotation /// 0009081 // branched chain family amino acid metabolic process // inferred from electronic annotation /// 0009082 // branched chain family amino acid biosynthetic process // inferred from sequence or structural similarity /// 0009082…	0005737 // cytoplasm // inferred from sequence or structural similarity /// 0005739 // mitochondrion // inferred from sequence or structural similarity	0003824 // catalytic activity // inferred from electronic annotation /// 0004084 // branched-chain-amino-acid transaminase activity // inferred from sequence or structural similarity /// 0004084 // branched-chain-amino-acid transaminase activity // inferred from electronic annotation /// 0008483 // transaminase activity // inferred from electronic annotation /// 0016740 // transferase activity //…	1623770_at	0.948094	2.11396e-05	4.00013e-05	1.08008e-05	1.98518e-05	0.960208	3.17e-08	0.0981938	2.44e-07
1628284_at	1.19e-06	0.00196159	0.004751	0.000194616	0.00238421	0.0777801	---	CG3690	FBgn0040350	0055085 // transmembrane transport // inferred from electronic annotation	---	---	1628284_at	0.986102	1.63116e-05	4.33e-05	1.07418e-05	2.77214e-05	0.873975	0.244478	0.00155854	0.0316295
1640185_at	1.19e-06	3.13e-08	0.00034365	0.000194616	9.1e-08	0.0242579	---	CG2076	FBgn0030263	---	0016020 // membrane // inferred from electronic annotation /// 0016021 // integral to membrane // inferred from electronic annotation	---	1640185_at	0.000106768	1.72e-06	3.84e-06	0.0259139	0.0906468	0.884404	4.5e-08	0.116581	3.31e-07
1623669_at	1.25e-06	2.37e-14	3.33e-09	0.000201751	8.52e-13	1.0428e-05	---	CG16836	FBgn0040735	---	---	---	1623669_at	0.000478468	6.36e-06	1.38e-06	0.0339492	0.0031461	0.539013	1.06e-12	0.0961737	1.12e-12
1628758_at	1.26e-06	1.15e-09	4.32e-07	0.000202653	5.07e-09	0.000444802	---	CG1774	FBgn0039856	0044237 // cellular metabolic process // inferred from electronic annotation	---	0000166 // nucleotide binding // inferred from electronic annotation /// 0003824 // catalytic activity // inferred from electronic annotation	1628758_at	0.881807	5.95188e-05	2.30026e-05	2.25087e-05	9.23e-06	0.888625	7.4e-09	0.27006	2.34e-09
1625611_at	1.28e-06	2.39e-08	0.0177178	0.000202894	7.15e-08	0.139066	CG33115	nimB4	FBgn0028542	0016055 // Wnt receptor signaling pathway // inferred from sequence or structural similarity	---	0005515 // protein binding // inferred from physical interaction /// 0017147 // Wnt-protein binding // inferred from sequence or structural similarity	1625611_at	0.285601	6.39e-06	9.91e-06	7.05065e-05	0.000118256	0.982211	1.13e-06	0.00278526	2.07e-08
1624695_at	1.29e-06	0.000564144	0.0941983	0.000203246	0.000746662	0.28118	--- /// ---	CG3999 /// DsecCG3999	FBgn0037801 /// FBgn0261213	0006544 // glycine metabolic process // inferred from electronic annotation /// 0019464 // glycine decarboxylation via glycine cleavage system // inferred from electronic annotation /// 0055114 // oxidation reduction // inferred from electronic annotation	0005960 // glycine cleavage complex // inferred from sequence or structural similarity	0003824 // catalytic activity // inferred from electronic annotation /// 0004375 // glycine dehydrogenase (decarboxylating) activity // inferred from sequence or structural similarity /// 0004375 // glycine dehydrogenase (decarboxylating) activity // inferred from electronic annotation /// 0005515 // protein binding // inferred from physical interaction /// 0016491 // oxidoreductase activity // i…	1624695_at	8.03298e-05	2.91e-06	2.56e-06	0.0843522	0.0692217	0.999394	0.000420473	0.0182757	0.113749
1622991_s_at	1.33e-06	1.05e-06	0.0149956	0.000207878	2.21e-06	0.129605	Ret oncogene	Ret	FBgn0011829	0006468 // protein phosphorylation // inferred from electronic annotation /// 0006468 // protein phosphorylation // inferred from sequence or structural similarity /// 0006468 // protein phosphorylation // non-traceable author statement /// 0007165 // signal transduction // inferred from sequence or structural similarity	0005886 // plasma membrane // inferred from sequence or structural similarity	0000166 // nucleotide binding // inferred from electronic annotation /// 0004672 // protein kinase activity // inferred from electronic annotation /// 0004713 // protein tyrosine kinase activity // non-traceable author statement /// 0004713 // protein tyrosine kinase activity // inferred from electronic annotation /// 0004714 // transmembrane receptor protein tyrosine kinase activity // inferred …	1622991_s_at	0.709349	1.87369e-05	8.33e-06	7.84288e-05	3.21774e-05	0.910655	0.430645	1.67e-06	7.6e-06
1633034_s_at	1.34e-06	0.00370268	0.000116016	0.000207878	0.00432967	0.0151842	Ferritin	Fer1HCH	FBgn0015222	0006826 // iron ion transport // inferred from electronic annotation /// 0006879 // cellular iron ion homeostasis // inferred from direct assay /// 0006879 // cellular iron ion homeostasis // inferred from sequence or structural similarity /// 0006879 // cellular iron ion homeostasis // non-traceable author statement /// 0006879 // cellular iron ion homeostasis // inferred from electronic annotat…	0005794 // Golgi apparatus // inferred from direct assay /// 0005875 // microtubule associated complex // inferred from direct assay /// 0008043 // intracellular ferritin complex // inferred from direct assay /// 0008043 // intracellular ferritin complex // inferred from sequence or structural similarity /// 0008043 // intracellular ferritin complex // non-traceable author statement /// 0045169 /…	0005488 // binding // inferred from electronic annotation /// 0005515 // protein binding // inferred from physical interaction /// 0008198 // ferrous iron binding // inferred from direct assay /// 0008198 // ferrous iron binding // inferred from sequence or structural similarity /// 0008198 // ferrous iron binding // non-traceable author statement /// 0008199 // ferric iron binding // inferred fr…	1633034_s_at	0.00563267	8.85e-06	1.85e-06	0.00403771	0.000430261	0.535722	0.542191	0.00357661	0.0246901
1639495_at	1.37e-06	4.39e-06	0.653098	0.000211377	8.23e-06	0.786778	Cytochrome P450-9b1	Cyp9b1	FBgn0015038	0055114 // oxidation reduction // inferred from electronic annotation	0005783 // endoplasmic reticulum // inferred from electronic annotation /// 0005789 // endoplasmic reticulum membrane // inferred from electronic annotation /// 0005792 // microsome // non-traceable author statement /// 0005792 // microsome // inferred from electronic annotation /// 0016020 // membrane // non-traceable author statement /// 0016020 // membrane // inferred from electronic annotation	0004497 // monooxygenase activity // inferred from electronic annotation /// 0005506 // iron ion binding // inferred from electronic annotation /// 0009055 // electron carrier activity // inferred from electronic annotation /// 0009055 // electron carrier activity // inferred from sequence or structural similarity /// 0009055 // electron carrier activity // non-traceable author statement /// 0016…	1639495_at	0.00166373	5.35e-06	2.11e-06	0.00673388	0.00165949	0.840026	2.13111e-05	0.763587	8.51e-06
1629732_at	1.49e-06	1.46e-07	0.000961135	0.00022556	3.64e-07	0.0406233	---	CG8791	FBgn0033234	0055085 // transmembrane transport // inferred from electronic annotation	---	0005316 // high affinity inorganic phosphate:sodium symporter activity // inferred from sequence or structural similarity	1629732_at	0.00223327	2.10867e-05	1.19e-06	0.0352346	0.000525828	0.111741	9.65e-08	0.000296518	5.78466e-05
1641502_a_at	1.48e-06	3.75e-10	0.473208	0.00022556	1.95e-09	0.659364	---	CG9391	FBgn0037063	0016311 // dephosphorylation // non-traceable author statement	---	0004437 // inositol or phosphatidylinositol phosphatase activity // inferred from electronic annotation /// 0008934 // inositol-1(or 4)-monophosphatase activity // non-traceable author statement /// 0008934 // inositol-1(or 4)-monophosphatase activity // inferred from electronic annotation /// 0016787 // hydrolase activity // inferred from electronic annotation	1641502_a_at	0.467582	1.51275e-05	7.93e-06	0.000111891	5.35897e-05	0.950397	5.76e-10	0.0297429	3.94e-09
1629771_at	1.53e-06	0.000798996	0.0307194	0.00022995	0.00103224	0.171906	Cyp12a5	Cyp12a5	FBgn0038680	0055114 // oxidation reduction // inferred from electronic annotation	0005739 // mitochondrion // inferred from sequence or structural similarity /// 0005739 // mitochondrion // non-traceable author statement /// 0005739 // mitochondrion // inferred from electronic annotation /// 0016020 // membrane // inferred from electronic annotation /// 0031966 // mitochondrial membrane // inferred from electronic annotation	0004497 // monooxygenase activity // inferred from electronic annotation /// 0005506 // iron ion binding // inferred from electronic annotation /// 0009055 // electron carrier activity // inferred from electronic annotation /// 0009055 // electron carrier activity // inferred from sequence or structural similarity /// 0009055 // electron carrier activity // non-traceable author statement /// 0016…	1629771_at	0.00499615	4.31e-06	3.85e-06	0.00162354	0.00137777	0.999619	0.11533	0.0262364	0.000590085
1626968_at	1.56e-06	3.1e-08	0.00671145	0.000232768	9.02e-08	0.0919909	ceramide transfer protein	cert	FBgn0027569	---	---	0004674 // protein serine/threonine kinase activity // inferred from sequence or structural similarity /// 0005515 // protein binding // inferred from physical interaction /// 0016740 // transferase activity // inferred from electronic annotation	1626968_at	0.136619	1.6265e-05	4.13e-06	0.000443259	8.21323e-05	0.669213	9.07e-07	0.00901695	3.02e-08
1639694_s_at	1.68e-06	2.95e-06	0.000143887	0.000247926	5.72e-06	0.0158316	Arc1 /// ---	Arc1 /// CG10102	FBgn0033926 /// FBgn0033927	0042595 // behavioral response to starvation // inferred from direct assay	---	0003676 // nucleic acid binding // inferred from electronic annotation /// 0008270 // zinc ion binding // inferred from electronic annotation	1639694_s_at	0.0249491	7.7e-06	4.28e-06	0.000813594	0.000371228	0.956889	1.39642e-05	0.781771	5.95e-06
1640454_at	1.7e-06	3.28e-10	0.00779949	0.000249711	1.74e-09	0.0979844	---	CG17273	FBgn0027493	0006164 // purine nucleotide biosynthetic process // inferred from electronic annotation /// 0006164 // purine nucleotide biosynthetic process // non-traceable author statement	0005737 // cytoplasm // inferred from electronic annotation	0000166 // nucleotide binding // inferred from electronic annotation /// 0000287 // magnesium ion binding // inferred from electronic annotation /// 0004019 // adenylosuccinate synthase activity // inferred from sequence or structural similarity /// 0004019 // adenylosuccinate synthase activity // non-traceable author statement /// 0004019 // adenylosuccinate synthase activity // inferred from el…	1640454_at	0.361188	0.00168693	2.07952e-05	0.000121259	2.73e-06	0.0463952	2.17e-10	1.85e-06	1.95e-07
1632873_at	1.76e-06	7.91e-07	0.0037604	0.000251724	1.7e-06	0.071364	metallothionein N	MtnA	FBgn0002868	---	---	0005515 // protein binding // inferred from physical interaction /// 0046872 // metal ion binding // inferred from electronic annotation /// 0046872 // metal ion binding // non-traceable author statement	1632873_at	0.00025614	2.78e-06	4.91e-06	0.0196112	0.0471499	0.956943	9.02e-06	0.188036	1.01e-06
1634630_at	1.74e-06	1.43e-09	0.0420946	0.000251724	6.1e-09	0.195882	---	CG5707	FBgn0026593	---	---	---	1634630_at	0.98921	4.72283e-05	1.36098e-05	7.20894e-05	2.00769e-05	0.772848	1.08e-09	7.43512e-05	1.66e-07
1638277_at	1.75e-06	0.0134543	4.72e-05	0.000251724	0.0148247	0.00903579	---	CG11550	FBgn0039864	---	---	---	1638277_at	0.998031	7.57e-06	0.000177525	9.32e-06	0.000229415	0.132785	0.993355	0.0268279	0.0220265
1631817_a_at	1.79e-06	2.18e-09	0.0112705	0.000254153	8.71e-09	0.114405	Glutamate oxaloacetate transaminase 1	Got1	FBgn0001124	0006520 // cellular amino acid metabolic process // inferred from electronic annotation /// 0006531 // aspartate metabolic process // inferred from sequence or structural similarity /// 0006537 // glutamate biosynthetic process // inferred from direct assay /// 0009058 // biosynthetic process // inferred from electronic annotation	0005759 // mitochondrial matrix // inferred from sequence or structural similarity	0003824 // catalytic activity // inferred from electronic annotation /// 0004069 // L-aspartate:2-oxoglutarate aminotransferase activity // inferred from direct assay /// 0004069 // L-aspartate:2-oxoglutarate aminotransferase activity // inferred from sequence or structural similarity /// 0004069 // L-aspartate:2-oxoglutarate aminotransferase activity // inferred from electronic annotation /// 00…	1631817_a_at	0.195919	1.0844e-05	8.32e-06	0.000191253	0.00013904	0.9961	1.94e-07	0.000166097	1.7e-09
1625120_at	1.94e-06	0.00139728	0.205523	0.000272383	0.0017361	0.417048	Transcription unit B /// ---	CG14630 /// CG33082	FBgn0014903 /// FBgn0053082	0055114 // oxidation reduction // inferred from electronic annotation	---	0008336 // gamma-butyrobetaine dioxygenase activity // inferred from sequence or structural similarity /// 0008336 // gamma-butyrobetaine dioxygenase activity // inferred from electronic annotation /// 0016491 // oxidoreductase activity // inferred from electronic annotation	1625120_at	0.813839	1.63565e-05	2.22826e-05	5.1771e-05	7.2304e-05	0.994642	0.00174952	0.735635	0.00656369
1628298_at	1.95e-06	3.14e-10	6.23e-07	0.000272383	1.68e-09	0.000563011	---	CG42640	FBgn0261363	0006810 // transport // inferred from electronic annotation /// 0008152 // metabolic process // inferred from electronic annotation /// 0042438 // melanin biosynthetic process // inferred from electronic annotation /// 0055114 // oxidation reduction // inferred from electronic annotation	0005576 // extracellular region // inferred from direct assay /// 0005576 // extracellular region // inferred from electronic annotation	0004497 // monooxygenase activity // inferred from electronic annotation /// 0004503 // monophenol monooxygenase activity // inferred from sequence or structural similarity /// 0004503 // monophenol monooxygenase activity // inferred from electronic annotation /// 0005344 // oxygen transporter activity // inferred from electronic annotation /// 0016491 // oxidoreductase activity // inferred from …	1628298_at	1.37e-06	0.0220309	0.0850147	8.93118e-05	3.0919e-05	0.861418	1.41e-08	0.000203266	2.87e-10
1629930_s_at	1.96e-06	7.13e-09	0.836005	0.000272383	2.46e-08	0.903433	Phosphocholine cytidylyltransferase	Cct1	FBgn0041342	0001654 // eye development // inferred from mutant phenotype /// 0006656 // phosphatidylcholine biosynthetic process // inferred by curator /// 0006897 // endocytosis // inferred from mutant phenotype /// 0007476 // imaginal disc-derived wing morphogenesis // inferred from mutant phenotype /// 0008340 // determination of adult lifespan // inferred from mutant phenotype /// 0009058 // biosynthetic…	0005634 // nucleus // inferred from direct assay	0003824 // catalytic activity // inferred from electronic annotation /// 0004105 // choline-phosphate cytidylyltransferase activity // inferred from direct assay /// 0004105 // choline-phosphate cytidylyltransferase activity // inferred from sequence or structural similarity /// 0004105 // choline-phosphate cytidylyltransferase activity // inferred from electronic annotation /// 0016740 // transf…	1629930_s_at	0.471994	5.9667e-05	0.000182172	8.8e-06	2.3436e-05	0.858839	2.03e-08	0.911461	2.83e-08
1623285_at	2.01e-06	0.00501147	0.00112916	0.000273184	0.00576561	0.0434648	---	CG1637	FBgn0030245	---	---	0003993 // acid phosphatase activity // inferred from sequence or structural similarity /// 0003993 // acid phosphatase activity // inferred from electronic annotation /// 0016787 // hydrolase activity // inferred from electronic annotation /// 0046872 // metal ion binding // inferred from electronic annotation	1623285_at	0.0488277	1.08714e-05	5.42e-06	0.000695182	0.00028216	0.934884	0.177666	0.10998	0.00374799
1627080_at	2e-06	1.2e-05	0.00320631	0.000273184	2.1e-05	0.0670241	---	CG17752	FBgn0038718	0006810 // transport // inferred from electronic annotation /// 0055085 // transmembrane transport // inferred from electronic annotation	0016021 // integral to membrane // inferred from electronic annotation	0005215 // transporter activity // inferred from electronic annotation /// 0008513 // secondary active organic cation transmembrane transporter activity // inferred from sequence or structural similarity	1627080_at	0.00605599	5.47e-06	5.1e-06	0.00189965	0.00171834	0.999915	0.355854	1.51112e-05	0.000111564
1633794_a_at	1.98e-06	2.79e-05	0.183518	0.000273184	4.61e-05	0.394161	smell impaired 21F	Pino	FBgn0016926	0042048 // olfactory behavior // inferred from mutant phenotype /// 0042221 // response to chemical stimulus // inferred from mutant phenotype	---	0005515 // protein binding // inferred from physical interaction	1633794_a_at	0.376622	0.0496745	1.95e-06	0.582114	1.35136e-05	7.40547e-05	0.000629914	2.47335e-05	0.116914
1629398_at	2.12e-06	1.19e-09	0.485142	0.00028652	5.19e-09	0.667911	---	CG10383	FBgn0032699	0006505 // GPI anchor metabolic process // inferred from electronic annotation /// 0006886 // intracellular protein transport // inferred from electronic annotation	0031227 // intrinsic to endoplasmic reticulum membrane // inferred from electronic annotation	0005488 // binding // inferred from electronic annotation /// 0016788 // hydrolase activity, acting on ester bonds // inferred from electronic annotation	1629398_at	0.998642	2.98928e-05	5.22596e-05	2.44924e-05	4.25e-05	0.974127	3.96e-09	0.997845	4.14e-09
1626170_at	2.32e-06	1.97e-12	0.00013653	0.000309533	2.99e-11	0.0158316	O-acyl transferase	oys	FBgn0033476	0007291 // sperm individualization // inferred from genetic interaction /// 0008354 // germ cell migration // inferred from genetic interaction	0016020 // membrane // inferred from electronic annotation /// 0016021 // integral to membrane // inferred from electronic annotation	---	1626170_at	0.99883	8.50442e-05	2.35495e-05	6.94242e-05	1.9541e-05	0.776016	1.14e-10	1.84e-06	2.73e-12
1631472_at	2.33e-06	2.83e-10	0.00173135	0.000309533	1.54e-09	0.0524312	Chitinase 4	Cht4	FBgn0022700	0005975 // carbohydrate metabolic process // inferred from electronic annotation /// 0006030 // chitin metabolic process // inferred from electronic annotation /// 0006032 // chitin catabolic process // inferred from electronic annotation /// 0006036 // cuticle chitin catabolic process // inferred from sequence or structural similarity /// 0008152 // metabolic process // inferred from electronic …	0005576 // extracellular region // inferred from electronic annotation	0003824 // catalytic activity // inferred from electronic annotation /// 0004553 // hydrolase activity, hydrolyzing O-glycosyl compounds // inferred from electronic annotation /// 0004568 // chitinase activity // inferred from sequence or structural similarity /// 0004568 // chitinase activity // non-traceable author statement /// 0004568 // chitinase activity // inferred from electronic annotati…	1631472_at	4.75e-06	0.028561	0.999996	0.000379144	4.87e-06	0.0296739	2.49e-08	3.75953e-05	2.25e-10
1624586_a_at	2.38e-06	0.049165	0.0104505	0.000309924	0.0516818	0.11038	Phosphoribosylamidotransferase 2	Prat2	FBgn0041194	0006164 // purine nucleotide biosynthetic process // inferred from electronic annotation /// 0006189 // 'de novo' IMP biosynthetic process // inferred from sequence or structural similarity /// 0008152 // metabolic process // inferred from electronic annotation /// 0009113 // purine base biosynthetic process // inferred from electronic annotation /// 0009116 // nucleoside metabolic process // inf…	---	0004044 // amidophosphoribosyltransferase activity // inferred from sequence or structural similarity /// 0004044 // amidophosphoribosyltransferase activity // inferred from electronic annotation /// 0005515 // protein binding // inferred from physical interaction /// 0016740 // transferase activity // inferred from electronic annotation /// 0016757 // transferase activity, transferring glycosyl …	1624586_a_at	0.000282918	4.84e-06	4.98e-06	0.0411581	0.0429156	0.999995	0.63152	0.205218	0.0432376
1626273_at	2.41e-06	2.97e-11	0.000332817	0.000309924	2.38e-10	0.0241183	---	CG6232	FBgn0032252	---	0005578 // proteinaceous extracellular matrix // inferred from electronic annotation /// 0031012 // extracellular matrix // inferred from electronic annotation	0004222 // metalloendopeptidase activity // inferred from electronic annotation /// 0008233 // peptidase activity // inferred from electronic annotation /// 0008237 // metallopeptidase activity // inferred from electronic annotation /// 0008270 // zinc ion binding // inferred from electronic annotation /// 0016787 // hydrolase activity // inferred from electronic annotation	1626273_at	0.999554	1.72058e-05	0.000141551	1.50712e-05	0.000121604	0.434925	2.1e-11	4.34e-07	1.12e-08
1627169_at	2.39e-06	2.65e-07	6.79e-07	0.000309924	6.27e-07	0.000563011	---	CG3264	FBgn0034712	0008152 // metabolic process // inferred from electronic annotation	---	0003824 // catalytic activity // inferred from electronic annotation /// 0004035 // alkaline phosphatase activity // inferred from sequence or structural similarity /// 0004035 // alkaline phosphatase activity // inferred from electronic annotation /// 0016787 // hydrolase activity // inferred from electronic annotation /// 0016791 // phosphatase activity // inferred from electronic annotation	1627169_at	0.293939	0.000220995	0.000132704	1.72762e-05	1.12015e-05	0.984705	5.1e-06	0.0515229	2.83e-07
1631205_a_at	2.35e-06	2.6e-12	0.00354158	0.000309924	3.71e-11	0.069604	ESTS:34F4T	CG6084	FBgn0086254	0055114 // oxidation reduction // inferred from electronic annotation	---	0004032 // aldehyde reductase activity // inferred from sequence or structural similarity /// 0004032 // aldehyde reductase activity // inferred from electronic annotation /// 0016491 // oxidoreductase activity // inferred from electronic annotation	1631205_a_at	0.00052899	5.36e-06	4.52e-06	0.023471	0.0181333	0.998797	2.51e-11	0.00533572	5.42e-12
1641148_a_at	2.41e-06	8.1e-07	0.00171925	0.000309924	1.74e-06	0.0524312	Acetyl CoA synthetase	AcCoAS	FBgn0012034	0008152 // metabolic process // inferred from electronic annotation /// 0008152 // metabolic process // non-traceable author statement	0005737 // cytoplasm // non-traceable author statement /// 0005737 // cytoplasm // inferred from electronic annotation	0000166 // nucleotide binding // inferred from electronic annotation /// 0003824 // catalytic activity // inferred from electronic annotation /// 0003987 // acetate-CoA ligase activity // inferred from sequence or structural similarity /// 0003987 // acetate-CoA ligase activity // non-traceable author statement /// 0003987 // acetate-CoA ligase activity // inferred from electronic annotation /// …	1641148_a_at	0.108706	1.06226e-05	1.04686e-05	0.000324474	0.000318627	0.999999	1.13048e-05	0.129203	9.5e-07
1624945_a_at	2.47e-06	3.45e-12	0.000197174	0.000312997	4.6e-11	0.0183442	---	CG10910	FBgn0034289	---	---	---	1624945_a_at	0.0157806	3.02063e-05	2.77e-06	0.00783371	0.000306832	0.246943	8.42e-11	5.25788e-05	4.84e-12
1639019_s_at	2.46e-06	9.32e-05	0.000273556	0.000312997	0.000140593	0.0217558	--- /// Immune induced molecule 10	CG33470 /// IM10	FBgn0033835 /// FBgn0053470	0006952 // defense response // inferred from direct assay /// 0008063 // Toll signaling pathway // non-traceable author statement /// 0019731 // antibacterial humoral response // inferred from direct assay /// 0045087 // innate immune response // inferred from electronic annotation	0005576 // extracellular region // inferred from direct assay /// 0005576 // extracellular region // inferred from electronic annotation /// 0005615 // extracellular space // inferred from direct assay	---	1639019_s_at	0.000216534	6.81e-06	3.9e-06	0.0920282	0.0404334	0.961799	9.61608e-05	0.30962	0.00108102
1632481_at	2.54e-06	2.1462e-05	6.93e-05	0.00032007	3.61e-05	0.0113129	---	CG8602	FBgn0035763	0055085 // transmembrane transport // inferred from electronic annotation	---	---	1632481_at	0.0189188	1.27161e-05	5.06e-06	0.00206373	0.000593304	0.865742	1.9144e-05	0.000492084	0.109567
1627400_a_at	2.58e-06	6.48e-10	0.000325315	0.000322355	3.12e-09	0.0237581	---	CG5613	FBgn0030839	---	0005737 // cytoplasm // inferred from electronic annotation	0005515 // protein binding // inferred from physical interaction /// 0033925 // mannosyl-glycoprotein endo-beta-N-acetylglucosaminidase activity // inferred from electronic annotation	1627400_a_at	0.822974	2.19424e-05	2.80002e-05	6.93124e-05	9.01669e-05	0.997482	5.13e-10	7.18664e-05	5.67e-08
1626086_at	2.6e-06	4.9212e-05	0.253164	0.000322841	7.79e-05	0.464616	selenocysteine methyltransferase	CG10621	FBgn0032726	---	---	0005515 // protein binding // inferred from physical interaction /// 0008168 // methyltransferase activity // inferred from electronic annotation /// 0008898 // homocysteine S-methyltransferase activity // inferred from electronic annotation /// 0016205 // selenocysteine methyltransferase activity // inferred from sequence or structural similarity /// 0016740 // transferase activity // inferred f…	1626086_at	2.39618e-05	1.23241e-05	4.52e-06	0.950702	0.539024	0.832906	4.03011e-05	0.0928021	0.00143335
1628049_at	2.62e-06	2.81e-13	0.00044378	0.000323275	6.49e-12	0.0273991	---	CG15828	FBgn0032136	0006869 // lipid transport // inferred from electronic annotation	0005615 // extracellular space // inferred from sequence or structural similarity /// 0005875 // microtubule associated complex // inferred from direct assay	0005319 // lipid transporter activity // inferred from electronic annotation /// 0008289 // lipid binding // inferred from sequence or structural similarity	1628049_at	0.999847	3.54239e-05	5.82661e-05	3.21334e-05	5.26836e-05	0.981887	1.77e-12	0.319311	2.32e-12
1625053_at	2.7e-06	4.5e-10	0.0581235	0.000329042	2.28e-09	0.224793	---	CG16898	FBgn0034480	---	---	---	1625053_at	0.00103725	1.28129e-05	3.1e-06	0.0398739	0.0048622	0.633848	1.69e-09	0.960934	1.42e-09
1633796_at	2.7e-06	7.76e-07	0.00968507	0.000329042	1.67e-06	0.106721	---	CG11425	FBgn0037167	0016311 // dephosphorylation // non-traceable author statement	0016020 // membrane // inferred from electronic annotation	0003824 // catalytic activity // inferred from electronic annotation /// 0008195 // phosphatidate phosphatase activity // inferred from sequence or structural similarity /// 0008195 // phosphatidate phosphatase activity // non-traceable author statement /// 0008195 // phosphatidate phosphatase activity // inferred from electronic annotation /// 0016787 // hydrolase activity // inferred from elect…	1633796_at	0.00807391	5.06e-06	1.06245e-05	0.00129467	0.00365969	0.922297	6.21e-07	0.0113231	4.23789e-05
1635487_at	2.76e-06	6.51e-05	0.0460895	0.000333636	0.000100893	0.203208	---	CG3534	FBgn0038463	0005975 // carbohydrate metabolic process // inferred from electronic annotation	---	0004856 // xylulokinase activity // inferred from sequence or structural similarity /// 0004856 // xylulokinase activity // inferred from electronic annotation /// 0016740 // transferase activity // inferred from electronic annotation /// 0016773 // phosphotransferase activity, alcohol group as acceptor // inferred from electronic annotation	1635487_at	0.000364845	2.88e-06	1.39016e-05	0.0137061	0.136852	0.555928	0.562298	8.75595e-05	0.000437308
1632114_at	2.78e-06	0.0509628	0.0580162	0.000333923	0.0535356	0.224563	Cyp12a4	Cyp12a4	FBgn0038681	0017085 // response to insecticide // inferred from mutant phenotype /// 0055114 // oxidation reduction // inferred from electronic annotation	0005739 // mitochondrion // inferred from sequence or structural similarity /// 0005739 // mitochondrion // non-traceable author statement /// 0005739 // mitochondrion // inferred from electronic annotation /// 0016020 // membrane // inferred from electronic annotation /// 0031966 // mitochondrial membrane // inferred from electronic annotation	0004497 // monooxygenase activity // inferred from electronic annotation /// 0005506 // iron ion binding // inferred from electronic annotation /// 0005515 // protein binding // inferred from physical interaction /// 0009055 // electron carrier activity // inferred from electronic annotation /// 0009055 // electron carrier activity // inferred from sequence or structural similarity /// 0009055 //…	1632114_at	0.0005607	7.63e-06	4.47e-06	0.0371739	0.0166682	0.966702	0.545706	0.0429161	0.253085
1632451_at	2.88e-06	1.62e-10	0.00365436	0.00034425	9.53e-10	0.0704138	Cyp304a1	Cyp304a1	FBgn0038095	0017143 // insecticide metabolic process // non-traceable author statement /// 0055114 // oxidation reduction // inferred from electronic annotation	0005783 // endoplasmic reticulum // inferred from electronic annotation /// 0005789 // endoplasmic reticulum membrane // inferred from electronic annotation /// 0005792 // microsome // non-traceable author statement /// 0005792 // microsome // inferred from electronic annotation /// 0016020 // membrane // non-traceable author statement /// 0016020 // membrane // inferred from electronic annotation	0004497 // monooxygenase activity // inferred from electronic annotation /// 0005506 // iron ion binding // inferred from electronic annotation /// 0005515 // protein binding // inferred from physical interaction /// 0009055 // electron carrier activity // inferred from electronic annotation /// 0009055 // electron carrier activity // inferred from sequence or structural similarity /// 0009055 //…	1632451_at	0.999999	0.000100509	2.44507e-05	0.000102484	2.48885e-05	0.727075	8.2e-09	9.08817e-05	1.45e-10
1626831_at	2.97e-06	3e-08	1.55e-06	0.000353191	8.76e-08	0.00100387	---	CG6579	FBgn0032422	---	---	---	1626831_at	2.21631e-05	3.49e-06	3.89102e-05	0.446731	0.972046	0.252343	7.22e-08	0.751366	1.4e-07
1630946_at	3.08e-06	1.04e-06	0.507401	0.000363601	2.19e-06	0.683729	ductin	Vha16-1	FBgn0004145	0006810 // transport // inferred from electronic annotation /// 0006811 // ion transport // inferred from electronic annotation /// 0015986 // ATP synthesis coupled proton transport // inferred from electronic annotation /// 0015992 // proton transport // non-traceable author statement /// 0015992 // proton transport // inferred from electronic annotation /// 0033227 // dsRNA transport // inferre…	0000220 // vacuolar proton-transporting V-type ATPase, V0 domain // inferred from sequence or structural similarity /// 0000220 // vacuolar proton-transporting V-type ATPase, V0 domain // non-traceable author statement /// 0005773 // vacuole // inferred from electronic annotation /// 0005774 // vacuolar membrane // inferred from electronic annotation /// 0016020 // membrane // inferred from elect…	0005515 // protein binding // inferred from physical interaction /// 0008553 // hydrogen-exporting ATPase activity, phosphorylative mechanism // inferred from sequence or structural similarity /// 0008553 // hydrogen-exporting ATPase activity, phosphorylative mechanism // non-traceable author statement /// 0015078 // hydrogen ion transmembrane transporter activity // inferred from electronic anno…	1630946_at	0.433654	4.5431e-05	1.02548e-05	0.000432558	7.84772e-05	0.659479	8.9e-07	3.90552e-05	0.0232022
1633811_at	3.12e-06	1.86e-09	0.213585	0.000366098	7.64e-09	0.42538	---	CG13962	FBgn0032824	---	---	0005515 // protein binding // inferred from physical interaction	1633811_at	0.36038	0.000695795	7.41982e-05	5.6204e-05	8.18e-06	0.462569	1.42e-07	0.000203953	1.5e-09
1630335_s_at	3.39e-06	1.28e-13	0.18315	0.000392403	3.5e-12	0.393717	---	CG7084	FBgn0038938	0006810 // transport // inferred from electronic annotation /// 0055085 // transmembrane transport // inferred from electronic annotation	0016021 // integral to membrane // inferred from electronic annotation	0005215 // transporter activity // inferred from electronic annotation /// 0008513 // secondary active organic cation transmembrane transporter activity // inferred from sequence or structural similarity	1630335_s_at	0.00502709	3.25e-06	3.19888e-05	0.00107218	0.0267362	0.284067	1.33e-12	0.167004	1.64e-12
1635355_a_at	3.37e-06	0.000451959	0.0845952	0.000392403	0.000606739	0.266986	X box binding protein-1	Xbp1	FBgn0021872	0006355 // regulation of transcription, DNA-dependent // inferred from electronic annotation /// 0007040 // lysosome organization // inferred from mutant phenotype /// 0010506 // regulation of autophagy // inferred from mutant phenotype /// 0030968 // endoplasmic reticulum unfolded protein response // inferred from direct assay /// 0034976 // response to endoplasmic reticulum stress // inferred f…	0005634 // nucleus // inferred from sequence or structural similarity /// 0005634 // nucleus // inferred from electronic annotation	0003677 // DNA binding // inferred from electronic annotation /// 0003700 // sequence-specific DNA binding transcription factor activity // inferred from sequence or structural similarity /// 0003700 // sequence-specific DNA binding transcription factor activity // inferred from electronic annotation /// 0042803 // protein homodimerization activity // inferred from sequence or structural similari…	1635355_a_at	0.211529	0.00041872	0.000222471	2.21613e-05	1.30858e-05	0.974265	0.00031921	0.0311024	0.050847
1636683_at	3.69e-06	3.89e-10	8.98e-07	0.000425068	2.01e-09	0.000702612	---	CG14610	FBgn0037477	---	---	0005515 // protein binding // inferred from physical interaction	1636683_at	1.92e-06	0.00070664	0.0114176	0.00347614	0.000244677	0.384064	2.72e-09	0.159414	7.56e-10
1632958_a_at	3.76e-06	0.00336034	0.00743508	0.000429993	0.00395474	0.0963071	---	CG42365	FBgn0259711	---	---	---	1632958_a_at	0.0105495	0.000214875	2.28e-06	0.131516	0.000331851	0.0175123	0.438413	0.00300722	0.0288317
1623884_at	4.02e-06	9.06e-08	0.0129266	0.000454091	2.38e-07	0.120826	---	CG16775	FBgn0036767	---	---	---	1623884_at	0.0319874	2.05542e-05	8.34e-06	0.0023691	0.000722666	0.883565	6.95e-08	7.58e-06	0.0019836
1638053_at	4.01e-06	8.55e-06	0.520612	0.000454091	1.53e-05	0.693004	Cytochrome P450-4p1	Cyp4p1	FBgn0015037	0055114 // oxidation reduction // inferred from electronic annotation	0005783 // endoplasmic reticulum // inferred from electronic annotation /// 0005789 // endoplasmic reticulum membrane // inferred from electronic annotation /// 0005792 // microsome // non-traceable author statement /// 0005792 // microsome // inferred from electronic annotation /// 0016020 // membrane // non-traceable author statement /// 0016020 // membrane // inferred from electronic annotation	0004497 // monooxygenase activity // inferred from electronic annotation /// 0005506 // iron ion binding // inferred from electronic annotation /// 0005515 // protein binding // inferred from physical interaction /// 0009055 // electron carrier activity // inferred from electronic annotation /// 0009055 // electron carrier activity // inferred from sequence or structural similarity /// 0009055 //…	1638053_at	0.951748	0.000124673	2.04005e-05	0.000268825	4.03937e-05	0.558085	2.26793e-05	0.991091	2.69424e-05
1640565_at	4.11e-06	5.44e-13	6.9e-07	0.000462109	1.1e-11	0.000563011	Pherokine 2	PebIII	FBgn0011695	0007552 // metamorphosis // inferred from expression pattern /// 0007610 // behavior // inferred from electronic annotation /// 0009615 // response to virus // inferred from expression pattern /// 0045297 // post-mating behavior // inferred from sequence or structural similarity	0005576 // extracellular region // inferred from sequence or structural similarity /// 0005576 // extracellular region // inferred from electronic annotation /// 0005576 // extracellular region // non-traceable author statement	0005515 // protein binding // inferred from physical interaction	1640565_at	0.00967672	1.85107e-05	6.69e-06	0.00658335	0.00161295	0.838051	3.19e-12	0.774527	2.69e-12
1623521_at	4.16e-06	9.28e-09	0.00801409	0.000462281	3.11e-08	0.099416	---	---	---	0005975 // carbohydrate metabolic process // inferred from electronic annotation /// 0008152 // metabolic process // inferred from electronic annotation	---	0003824 // catalytic activity // inferred from electronic annotation /// 0004553 // hydrolase activity, hydrolyzing O-glycosyl compounds // inferred from electronic annotation /// 0004558 // alpha-glucosidase activity // inferred from electronic annotation /// 0016787 // hydrolase activity // inferred from electronic annotation /// 0016798 // hydrolase activity, acting on glycosyl bonds // inferr…	1623521_at	0.459209	7.71418e-05	1.17856e-05	0.000734524	8.60223e-05	0.501983	4.67e-08	0.631398	2.16e-08
1627649_at	4.18e-06	0.000117001	0.00196822	0.000462281	0.000173467	0.0556349	Meltrin-like	Neu3	FBgn0051314	0006508 // proteolysis // inferred from electronic annotation	---	0004222 // metalloendopeptidase activity // inferred from electronic annotation /// 0004222 // metalloendopeptidase activity // non-traceable author statement /// 0008233 // peptidase activity // inferred from electronic annotation /// 0008237 // metallopeptidase activity // inferred from electronic annotation /// 0008270 // zinc ion binding // inferred from electronic annotation /// 0016787 // h…	1627649_at	0.00529688	1.04198e-05	9.66e-06	0.00540368	0.00485291	0.999906	0.000513574	0.814086	0.000194349
1635153_at	4.19e-06	0.050579	0.189352	0.000462281	0.0531355	0.400342	Glutamine:fructose-6-phosphate aminotransferase 2	Gfat2	FBgn0039580	0005975 // carbohydrate metabolic process // inferred from electronic annotation /// 0008152 // metabolic process // inferred from electronic annotation /// 0016051 // carbohydrate biosynthetic process // inferred from electronic annotation	0005737 // cytoplasm // inferred from electronic annotation	0004360 // glutamine-fructose-6-phosphate transaminase (isomerizing) activity // inferred from sequence or structural similarity /// 0004360 // glutamine-fructose-6-phosphate transaminase (isomerizing) activity // inferred from electronic annotation /// 0005529 // sugar binding // inferred from electronic annotation /// 0008483 // transaminase activity // inferred from electronic annotation /// 0…	1635153_at	0.0438008	3.04566e-05	7.46e-06	0.00291524	0.00047006	0.680478	0.774526	0.157311	0.0491622
1628935_at	4.44e-06	6.9e-08	0.863848	0.000487282	1.86e-07	0.919761	---	CG10962	FBgn0030073	0008152 // metabolic process // inferred from electronic annotation /// 0055114 // oxidation reduction // inferred from electronic annotation	---	0003824 // catalytic activity // inferred from electronic annotation /// 0005488 // binding // inferred from electronic annotation /// 0016491 // oxidoreductase activity // inferred from electronic annotation /// 0016616 // oxidoreductase activity, acting on the CH-OH group of donors, NAD or NADP as acceptor // inferred from sequence or structural similarity	1628935_at	0.343026	7.03846e-05	1.13567e-05	0.000958863	0.000114606	0.522116	6.18437e-05	7.40606e-05	4.49e-08
1637872_at	4.73e-06	2.39e-07	0.174239	0.000515847	5.7e-07	0.383337	serine pyruvate aminotransferase	Spat	FBgn0014031	0008152 // metabolic process // inferred from electronic annotation /// 0009436 // glyoxylate catabolic process // inferred from direct assay	0005759 // mitochondrial matrix // inferred from sequence or structural similarity /// 0005777 // peroxisome // inferred from sequence or structural similarity /// 0005811 // lipid particle // inferred from direct assay	0003824 // catalytic activity // inferred from electronic annotation /// 0004760 // serine-pyruvate transaminase activity // inferred from sequence or structural similarity /// 0004760 // serine-pyruvate transaminase activity // non-traceable author statement /// 0004760 // serine-pyruvate transaminase activity // inferred from electronic annotation /// 0008453 // alanine-glyoxylate transaminase …	1637872_at	0.00231485	1.78829e-05	6.47e-06	0.0270542	0.00631189	0.83753	4.18e-07	0.438304	1.61e-06
1624826_at	4.98e-06	1.16e-09	0.0255633	0.000537576	5.08e-09	0.160337	Sec23-interacting protein /// ---	CG8552 /// DsimCG8552	FBgn0031990 /// FBgn0261164	---	---	0005515 // protein binding // inferred from physical interaction /// 0008970 // phospholipase A1 activity // inferred from sequence or structural similarity /// 0008970 // phospholipase A1 activity // inferred from electronic annotation /// 0016787 // hydrolase activity // inferred from electronic annotation /// 0046872 // metal ion binding // inferred from electronic annotation	1624826_at	0.999187	2.24676e-05	0.000383556	2.65406e-05	0.000467886	0.233993	1.63e-08	0.0157965	1.53e-09
1627156_at	4.96e-06	1.45e-12	2.3e-07	0.000537576	2.37e-11	0.000308237	---	CG33225	FBgn0053225	0006508 // proteolysis // inferred from electronic annotation	---	0003824 // catalytic activity // inferred from electronic annotation /// 0004252 // serine-type endopeptidase activity // inferred from electronic annotation /// 0016787 // hydrolase activity // inferred from electronic annotation	1627156_at	6.17e-06	2.05076e-05	0.00182554	0.76206	0.00753556	0.0419025	2.22e-12	1.01e-10	8.32e-07
1623787_at	5.09e-06	0.00134455	0.0874468	0.000546317	0.00167435	0.272192	CG7144	LKR	FBgn0025687	0008152 // metabolic process // inferred from electronic annotation /// 0031060 // regulation of histone methylation // inferred from direct assay /// 0034969 // histone arginine methylation // inferred from direct assay /// 0055114 // oxidation reduction // inferred from electronic annotation	---	0003824 // catalytic activity // inferred from electronic annotation /// 0004754 // saccharopine dehydrogenase (NAD+, L-lysine-forming) activity // inferred from sequence or structural similarity /// 0004754 // saccharopine dehydrogenase (NAD+, L-lysine-forming) activity // inferred from electronic annotation /// 0005488 // binding // inferred from electronic annotation /// 0005515 // protein bin…	1623787_at	0.514457	1.58415e-05	8.67313e-05	0.000104525	0.000715696	0.590411	0.00498522	0.85438	0.00195029
1636233_at	5.18e-06	7.49e-14	0.00306634	0.000552876	2.27e-12	0.0658587	---	CG16995	FBgn0031412	---	0005576 // extracellular region // inferred from electronic annotation	---	1636233_at	0.0557743	4.88998e-05	8.15e-06	0.00420337	0.000424584	0.517449	1.68e-12	0.000676607	1.13e-12
1635828_at	5.26e-06	1.81e-12	0.000100228	0.000558228	2.81e-11	0.0139218	Chd64	Chd64	FBgn0035499	0006939 // smooth muscle contraction // inferred from sequence or structural similarity	0005865 // striated muscle thin filament // inferred from sequence or structural similarity	0003779 // actin binding // inferred from sequence or structural similarity	1635828_at	0.174664	0.000117761	7.98e-06	0.00379809	0.000147153	0.221095	2.25e-10	2.58e-07	2.38e-12
1632672_at	5.34e-06	3.57e-11	0.0030446	0.000560308	2.77e-10	0.0657585	kekkon-like	lbk	FBgn0034083	0008407 // bristle morphogenesis // inferred from mutant phenotype /// 0048477 // oogenesis // inferred from mutant phenotype	---	0005515 // protein binding // inferred from electronic annotation	1632672_at	0.310568	2.91418e-05	2.77115e-05	0.000384682	0.000362638	0.999978	2.33e-06	5.43e-09	2.73e-11
1638301_at	5.4e-06	2.25e-08	0.167409	0.000560308	6.78e-08	0.376765	---	CG8157	FBgn0034010	---	---	---	1638301_at	7.7311e-05	1.75319e-05	9.82e-06	0.68519	0.420833	0.964594	5.07e-07	0.0145547	2.39e-08
1639257_s_at	5.4e-06	9.94e-10	0.0615118	0.000560308	4.47e-09	0.229846	---	CG11739	FBgn0037239	0006812 // cation transport // inferred from electronic annotation /// 0055085 // transmembrane transport // inferred from electronic annotation	0016020 // membrane // inferred from electronic annotation	0005371 // tricarboxylate secondary active transmembrane transporter activity // inferred from sequence or structural similarity /// 0008324 // cation transmembrane transporter activity // inferred from electronic annotation	1639257_s_at	0.000537049	5.53406e-05	4.01e-06	0.436894	0.0148039	0.205049	8.75e-08	9.71581e-05	7.83e-10
1639484_at	5.35e-06	1.45e-12	0.113211	0.000560308	2.37e-11	0.309959	---	CG1635	FBgn0039854	---	---	0005515 // protein binding // inferred from physical interaction	1639484_at	0.612692	1.20019e-05	0.000221172	6.03314e-05	0.00154756	0.191329	1.96e-12	7.49e-10	1.76e-08
1631687_at	5.49e-06	3.12e-07	0.000525766	0.000566127	7.28e-07	0.0291955	tre oncogene-related protein	RN-tre	FBgn0020620	0032313 // regulation of Rab GTPase activity // inferred from electronic annotation	0005622 // intracellular // inferred from electronic annotation	0005097 // Rab GTPase activator activity // inferred from electronic annotation	1631687_at	0.992519	0.0228813	9.63e-06	0.0368735	1.34549e-05	0.00118907	0.00089528	2.12e-07	7.31689e-05
1628100_at	5.52e-06	1.17e-08	0.0516806	0.000566504	3.81e-08	0.213516	CG31090	CG42235	FBgn0250757	0006810 // transport // inferred from electronic annotation /// 0006811 // ion transport // inferred from electronic annotation /// 0006814 // sodium ion transport // inferred from electronic annotation /// 0051180 // vitamin transport // inferred from sequence or structural similarity /// 0055085 // transmembrane transport // inferred from electronic annotation	0016020 // membrane // inferred from electronic annotation /// 0016021 // integral to membrane // inferred from sequence or structural similarity /// 0016021 // integral to membrane // inferred from electronic annotation	0005215 // transporter activity // inferred from electronic annotation /// 0005515 // protein binding // inferred from physical interaction /// 0008507 // sodium:iodide symporter activity // inferred from sequence or structural similarity /// 0008523 // sodium-dependent multivitamin transmembrane transporter activity // inferred from sequence or structural similarity	1628100_at	0.0779986	6.86e-06	0.000100795	0.000253062	0.00736491	0.215419	1.05e-06	0.000515965	9.04e-09
1625873_at	5.6e-06	8.66e-14	0.00238903	0.000570542	2.53e-12	0.0593779	---	CG15661	FBgn0034605	0008152 // metabolic process // inferred from electronic annotation	---	0015020 // glucuronosyltransferase activity // inferred from sequence or structural similarity /// 0015020 // glucuronosyltransferase activity // inferred from electronic annotation /// 0016740 // transferase activity // inferred from electronic annotation /// 0016757 // transferase activity, transferring glycosyl groups // inferred from electronic annotation /// 0016758 // transferase activity, …	1625873_at	0.0158839	5.8564e-05	5.89e-06	0.0184666	0.000854852	0.313043	1.22e-12	0.093703	1.46e-12
1633439_at	5.64e-06	9.72e-09	0.583235	0.000570542	3.23e-08	0.737262	GTP-binding protein alpha-subunit	Galpha73B	FBgn0010223	0007165 // signal transduction // inferred from electronic annotation /// 0007186 // G-protein coupled receptor protein signaling pathway // inferred from sequence or structural similarity /// 0007186 // G-protein coupled receptor protein signaling pathway // non-traceable author statement /// 0007186 // G-protein coupled receptor protein signaling pathway // inferred from electronic annotation /…	0005834 // heterotrimeric G-protein complex // inferred from sequence or structural similarity /// 0005834 // heterotrimeric G-protein complex // non-traceable author statement	0000166 // nucleotide binding // inferred from electronic annotation /// 0003924 // GTPase activity // inferred from sequence or structural similarity /// 0003924 // GTPase activity // non-traceable author statement /// 0004871 // signal transducer activity // inferred from electronic annotation /// 0005525 // GTP binding // inferred from electronic annotation /// 0019001 // guanyl nucleotide bin…	1633439_at	0.345703	4.09938e-05	2.39203e-05	0.00050686	0.000270685	0.975616	0.807086	4.26e-08	2.53e-08
1636170_at	5.65e-06	1.06e-06	0.00549202	0.000570542	2.23e-06	0.0833089	---	CG13607	FBgn0039151	---	---	0003824 // catalytic activity // inferred from electronic annotation /// 0005524 // ATP binding // inferred from electronic annotation	1636170_at	0.114123	0.00114832	0.000548401	3.05247e-05	1.68094e-05	0.965389	1.89558e-05	0.0861985	1.12e-06
1628715_a_at	5.74e-06	1.55e-06	0.000226641	0.000574032	3.17e-06	0.0200652	Karl	Karl	FBgn0030334	---	---	0005488 // binding // inferred from electronic annotation /// 0005515 // protein binding // inferred from physical interaction	1628715_a_at	0.947537	6.12977e-05	6.17447e-05	0.000130844	0.000131845	1	0.00349924	0.000241215	1.08e-06
1641681_s_at	5.75e-06	4.87e-08	0.00878129	0.000574032	1.35e-07	0.103398	--- /// ---	CG5288 /// DsecCG5288	FBgn0035950 /// FBgn0261216	0006012 // galactose metabolic process // inferred from electronic annotation /// 0008152 // metabolic process // inferred from electronic annotation /// 0016310 // phosphorylation // inferred from electronic annotation /// 0046835 // carbohydrate phosphorylation // inferred from electronic annotation	0005737 // cytoplasm // inferred from electronic annotation	0000166 // nucleotide binding // inferred from electronic annotation /// 0004335 // galactokinase activity // inferred from sequence or structural similarity /// 0004335 // galactokinase activity // inferred from electronic annotation /// 0005515 // protein binding // inferred from physical interaction /// 0005524 // ATP binding // inferred from electronic annotation /// 0016301 // kinase activit…	1641681_s_at	0.00148647	1.22621e-05	1.16794e-05	0.0254557	0.0237488	0.999976	8.44e-07	0.0376105	5.6e-08
1631218_at	5.96e-06	8.51e-15	0.0219313	0.000592002	3.74e-13	0.15075	Dorsocross	Doc1	FBgn0028789	0001700 // embryonic development via the syncytial blastoderm // inferred from mutant phenotype /// 0006350 // transcription // inferred from electronic annotation /// 0006355 // regulation of transcription, DNA-dependent // inferred from sequence or structural similarity /// 0006355 // regulation of transcription, DNA-dependent // inferred from electronic annotation /// 0007507 // heart developm…	0005634 // nucleus // inferred from sequence or structural similarity /// 0005634 // nucleus // inferred from electronic annotation	0003677 // DNA binding // inferred from electronic annotation /// 0003700 // sequence-specific DNA binding transcription factor activity // inferred from sequence or structural similarity /// 0003700 // sequence-specific DNA binding transcription factor activity // inferred from electronic annotation	1631218_at	0.223703	0.000198242	8.3e-06	0.00530949	0.000122029	0.133222	1.01e-12	8.49e-11	7.12e-12
1626666_s_at	6.22e-06	1.01e-06	3.92e-05	0.000607949	2.13e-06	0.00835226	RhoGAP16F	RhoGAP16F	FBgn0030893	0007165 // signal transduction // inferred from electronic annotation	0005622 // intracellular // inferred from electronic annotation	0005096 // GTPase activator activity // inferred from sequence or structural similarity	1626666_s_at	0.839206	0.000102854	3.25884e-05	0.000348496	0.000101228	0.833885	6.01842e-05	7.9e-07	0.0109488
1637359_at	6.2e-06	9.06e-05	0.0217821	0.000607949	0.000136939	0.150378	Lipid storage droplet-2	Lsd-2	FBgn0030608	0006629 // lipid metabolic process // inferred from mutant phenotype /// 0006810 // transport // inferred from electronic annotation /// 0006869 // lipid transport // inferred from electronic annotation /// 0006869 // lipid transport // inferred from expression pattern /// 0007275 // multicellular organismal development // inferred from electronic annotation /// 0019915 // lipid storage // inferr…	0005737 // cytoplasm // inferred from electronic annotation /// 0005811 // lipid particle // inferred from direct assay /// 0005811 // lipid particle // non-traceable author statement /// 0005811 // lipid particle // inferred from electronic annotation /// 0005875 // microtubule associated complex // inferred from direct assay	0005515 // protein binding // inferred from physical interaction	1637359_at	0.498109	5.15837e-05	3.02472e-05	0.00041608	0.000227044	0.977263	0.278623	9.0718e-05	0.00114755
1639770_at	6.19e-06	1.34e-08	0.10043	0.000607949	4.29e-08	0.290895	--- /// GA15834	CG30421 /// DpseGA15834	FBgn0050421 /// FBgn0064435	0006511 // ubiquitin-dependent protein catabolic process // inferred from electronic annotation	---	0004221 // ubiquitin thiolesterase activity // inferred from electronic annotation /// 0008233 // peptidase activity // inferred from electronic annotation /// 0008234 // cysteine-type peptidase activity // inferred from electronic annotation /// 0016787 // hydrolase activity // inferred from electronic annotation	1639770_at	0.630589	0.000283402	1.33094e-05	0.00193419	6.49004e-05	0.168539	8.72e-09	2.28725e-05	1.18673e-05
1622901_at	6.54e-06	1.32e-09	0.00405864	0.000635232	5.71e-09	0.0730361	---	CG9993	FBgn0034553	0008152 // metabolic process // inferred from electronic annotation	---	0003824 // catalytic activity // inferred from electronic annotation /// 0005515 // protein binding // inferred from physical interaction /// 0016207 // 4-coumarate-CoA ligase activity // inferred from sequence or structural similarity /// 0016207 // 4-coumarate-CoA ligase activity // inferred from electronic annotation /// 0016874 // ligase activity // inferred from electronic annotation	1622901_at	0.99873	0.00276293	2.08265e-05	0.00215015	1.72201e-05	0.027742	1.39e-09	0.00237754	3.43e-08
1629955_at	6.57e-06	3.07e-19	0.000389512	0.000635232	5.33e-17	0.025833	---	CG13309	FBgn0035933	0006030 // chitin metabolic process // inferred from electronic annotation	0005576 // extracellular region // inferred from electronic annotation	0008061 // chitin binding // inferred from electronic annotation	1629955_at	0.984297	0.00012417	5.20954e-05	0.000207333	8.46415e-05	0.922866	1e-12	0.790425	1e-12
1625613_at	6.62e-06	2.9e-05	0.0002547	0.000637531	4.77e-05	0.021437	--- /// CG11899	CG11899 /// DsimGD21426	FBgn0014427 /// FBgn0083468	0006564 // L-serine biosynthetic process // inferred from electronic annotation /// 0006564 // L-serine biosynthetic process // non-traceable author statement /// 0008152 // metabolic process // inferred from electronic annotation /// 0008615 // pyridoxine biosynthetic process // non-traceable author statement /// 0008652 // cellular amino acid biosynthetic process // inferred from electronic ann…	---	0003824 // catalytic activity // inferred from electronic annotation /// 0004648 // O-phospho-L-serine:2-oxoglutarate aminotransferase activity // inferred from sequence or structural similarity /// 0004648 // O-phospho-L-serine:2-oxoglutarate aminotransferase activity // non-traceable author statement /// 0004648 // O-phospho-L-serine:2-oxoglutarate aminotransferase activity // inferred from ele…	1625613_at	0.105646	0.000104359	9.38e-06	0.00561455	0.000285269	0.303109	3.0532e-05	0.000375421	0.246448
1640884_at	6.66e-06	1.07e-07	0.55924	0.000638108	2.77e-07	0.721897	---	CG15784	FBgn0029766	---	---	---	1640884_at	0.0567833	3.13316e-05	1.60249e-05	0.00234884	0.000996748	0.952008	0.136884	1.19e-06	1.47e-07
1624387_at	6.79e-06	5.32e-08	0.00351885	0.000647386	1.47e-07	0.0695967	---	CG30372	FBgn0050372	0007264 // small GTPase mediated signal transduction // inferred from sequence or structural similarity /// 0032312 // regulation of ARF GTPase activity // inferred from electronic annotation	---	0008060 // ARF GTPase activator activity // inferred from sequence or structural similarity /// 0008060 // ARF GTPase activator activity // inferred from electronic annotation /// 0008270 // zinc ion binding // inferred from electronic annotation	1624387_at	0.968682	0.000550549	2.14076e-05	0.00112309	3.84264e-05	0.154493	0.104814	7.23e-08	6.17e-07
1630066_at	7.1e-06	4.92e-14	0.00772696	0.00067312	1.6e-12	0.0975346	--- /// ---	CG4302 /// DsecCG4302	FBgn0027073 /// FBgn0261226	0008152 // metabolic process // inferred from electronic annotation	---	0005515 // protein binding // inferred from physical interaction /// 0015020 // glucuronosyltransferase activity // inferred from sequence or structural similarity /// 0015020 // glucuronosyltransferase activity // inferred from electronic annotation /// 0016740 // transferase activity // inferred from electronic annotation /// 0016757 // transferase activity, transferring glycosyl groups // infe…	1630066_at	0.368775	4.14774e-05	3.62424e-05	0.000475894	0.000407005	0.999605	1.22e-12	0.363436	1.14e-12
1630412_at	7.25e-06	0.00110433	0.0142725	0.000679067	0.00139192	0.126299	CG16873	nimB5	FBgn0028936	---	---	---	1630412_at	0.241506	4.21459e-05	2.79143e-05	0.000784414	0.000480574	0.988935	0.0504478	0.0842703	0.000794511
1632646_at	7.23e-06	0.00112614	8.05e-05	0.000679067	0.00141733	0.0117977	prothoracicotropic hormone	Ptth	FBgn0013323	0007552 // metamorphosis // inferred from mutant phenotype /// 0008293 // torso signaling pathway // inferred from mutant phenotype /// 0044060 // regulation of endocrine process // inferred from mutant phenotype	0043196 // varicosity // inferred from direct assay	0005179 // hormone activity // non-traceable author statement /// 0005184 // neuropeptide hormone activity // inferred from sequence or structural similarity /// 0018445 // prothoracicotrophic hormone activity // inferred from direct assay /// 0018445 // prothoracicotrophic hormone activity // non-traceable author statement	1632646_at	0.0041739	0.130141	0.00259474	9.7868e-05	5.29e-06	0.157878	0.000822247	0.109841	0.039639
1634998_at	7.27e-06	6.92e-19	2.86e-07	0.000679067	1.12e-16	0.000335381	---	CG9269	FBgn0038161	---	---	0005515 // protein binding // inferred from physical interaction	1634998_at	0.00146466	6.26e-06	5.26555e-05	0.00970748	0.172755	0.371666	1e-12	0.00205397	1e-12
1623428_at	7.33e-06	1.35e-07	0.207704	0.000680733	3.42e-07	0.419517	--- /// CG42501	CG14933 /// CG42486	FBgn0040968 /// FBgn0259989	---	---	0005515 // protein binding // inferred from physical interaction	1623428_at	0.00577021	4.17971e-05	8.31e-06	0.0330621	0.00360182	0.593931	1.49e-06	0.147104	1.85e-07
1631121_at	7.36e-06	1.51e-05	0.0163923	0.000680794	2.61e-05	0.134824	---	CG7267	FBgn0030079	---	---	---	1631121_at	0.96963	0.000127259	5.51721e-05	0.000243628	0.000102172	0.930891	0.000378515	0.0908417	1.3339e-05
1641428_at	7.42e-06	9.1e-11	0.101869	0.000682778	5.9e-10	0.293474	Cytochrome P450-9c1	Cyp9c1	FBgn0015040	0055114 // oxidation reduction // inferred from electronic annotation	0005783 // endoplasmic reticulum // inferred from electronic annotation /// 0005789 // endoplasmic reticulum membrane // inferred from electronic annotation /// 0005792 // microsome // non-traceable author statement /// 0005792 // microsome // inferred from electronic annotation /// 0016020 // membrane // non-traceable author statement /// 0016020 // membrane // inferred from electronic annotation	0004497 // monooxygenase activity // inferred from electronic annotation /// 0005506 // iron ion binding // inferred from electronic annotation /// 0009055 // electron carrier activity // inferred from electronic annotation /// 0009055 // electron carrier activity // inferred from sequence or structural similarity /// 0009055 // electron carrier activity // non-traceable author statement /// 0016…	1641428_at	0.960664	0.000262435	3.29025e-05	0.000552452	6.33024e-05	0.479899	1.3e-08	5.79e-06	6.84e-11
1640584_at	7.78e-06	3.05e-05	0.595247	0.000712135	5e-05	0.746306	Cyp9f3Psi	Cyp9f3Psi	FBgn0038034	0055114 // oxidation reduction // inferred from electronic annotation	---	0004497 // monooxygenase activity // inferred from electronic annotation /// 0009055 // electron carrier activity // inferred from electronic annotation /// 0020037 // heme binding // inferred from electronic annotation	1640584_at	0.0192919	3.55113e-05	1.30959e-05	0.00794734	0.00210772	0.862198	0.978422	9.72477e-05	7.27005e-05
1630236_s_at	7.87e-06	2.26e-09	0.00432765	0.000713426	9.02e-09	0.0750699	---	CG15093	FBgn0034390	0006098 // pentose-phosphate shunt // inferred from electronic annotation /// 0006520 // cellular amino acid metabolic process // inferred from sequence or structural similarity /// 0006573 // valine metabolic process // inferred from electronic annotation /// 0008152 // metabolic process // inferred from electronic annotation /// 0055114 // oxidation reduction // inferred from electronic annotat…	0005739 // mitochondrion // inferred from sequence or structural similarity /// 0005739 // mitochondrion // non-traceable author statement /// 0005739 // mitochondrion // inferred from electronic annotation /// 0005811 // lipid particle // inferred from direct assay	0003824 // catalytic activity // inferred from electronic annotation /// 0004616 // phosphogluconate dehydrogenase (decarboxylating) activity // inferred from electronic annotation /// 0005488 // binding // inferred from electronic annotation /// 0005515 // protein binding // inferred from physical interaction /// 0008442 // 3-hydroxyisobutyrate dehydrogenase activity // inferred from sequence or…	1630236_s_at	1	0.000127332	0.000110263	0.000125514	0.000108703	0.999613	3.24e-09	0.040542	2.62e-08
1633749_at	7.87e-06	1.39e-07	0.0907839	0.000713426	3.49e-07	0.276886	---	CG6337	FBgn0033873	0006508 // proteolysis // inferred from electronic annotation	---	0004197 // cysteine-type endopeptidase activity // inferred from sequence or structural similarity /// 0008234 // cysteine-type peptidase activity // inferred from electronic annotation /// 0016787 // hydrolase activity // inferred from electronic annotation	1633749_at	0.0395739	1.64503e-05	3.57723e-05	0.00144703	0.00395814	0.929403	8.63571e-05	0.000174046	9.09e-08
1633253_s_at	8.09e-06	1.76e-06	0.0491032	0.000729944	3.54e-06	0.209142	---	CG2991	FBgn0031474	---	---	0008270 // zinc ion binding // inferred from electronic annotation	1633253_s_at	0.26208	8.32334e-05	2.05405e-05	0.00160046	0.000306181	0.726098	1.16e-06	0.00116048	0.00075721
1627545_at	8.19e-06	3.63e-11	0.0357715	0.000735188	2.8e-10	0.182587	---	CG13319	FBgn0033781	---	---	---	1627545_at	0.211354	2.34136e-05	6.02965e-05	0.000447651	0.00138888	0.890325	0.00621094	4.25e-10	5.47e-11
1632389_at	8.31e-06	1.27e-10	0.00423854	0.000739466	7.77e-10	0.0744	---	CG14812	FBgn0026090	---	---	---	1632389_at	0.527784	0.000100025	2.99146e-05	0.00080964	0.000207345	0.811644	4.05251e-05	8.26e-09	1.08e-10
1635189_at	8.28e-06	2.74e-06	6.57e-05	0.000739466	5.33e-06	0.0109188	drosomycin	Drs	FBgn0010381	0006952 // defense response // inferred from direct assay /// 0006952 // defense response // inferred from electronic annotation /// 0019731 // antibacterial humoral response // traceable author statement /// 0019732 // antifungal humoral response // inferred from expression pattern /// 0019732 // antifungal humoral response // non-traceable author statement /// 0019732 // antifungal humoral resp…	0005576 // extracellular region // inferred from direct assay /// 0005576 // extracellular region // inferred from electronic annotation	---	1635189_at	6.53e-06	0.00149033	7.16752e-05	0.010167	0.288735	0.238855	0.000236121	2e-06	0.00967376
1628353_at	8.43e-06	6.74e-05	0.0241549	0.000746378	0.000104189	0.155923	CG10045 Glutathione S-transferase	GstD1	FBgn0001149	---	---	0004364 // glutathione transferase activity // inferred from direct assay /// 0004364 // glutathione transferase activity // inferred from sequence or structural similarity /// 0004364 // glutathione transferase activity // non-traceable author statement /// 0004364 // glutathione transferase activity // inferred from electronic annotation /// 0005515 // protein binding // inferred from physical …	1628353_at	0.00540633	5.35148e-05	8.73e-06	0.0485518	0.00412028	0.512386	0.000315306	0.782384	0.000112218
1626258_at	8.72e-06	3.86e-06	0.0123834	0.000754575	7.31e-06	0.118461	---	---	---	---	---	---	1626258_at	2.75404e-05	0.97411	0.0110992	1.61188e-05	0.0098268	0.00536665	4.39e-06	0.185216	5.1295e-05
1630640_at	8.71e-06	1.67e-06	0.00868078	0.000754575	3.38e-06	0.10273	---	CG4594	FBgn0032161	0008152 // metabolic process // inferred from electronic annotation	0005739 // mitochondrion // inferred from sequence or structural similarity	0003824 // catalytic activity // inferred from electronic annotation /// 0004165 // dodecenoyl-CoA delta-isomerase activity // inferred from sequence or structural similarity /// 0004165 // dodecenoyl-CoA delta-isomerase activity // inferred from electronic annotation /// 0016853 // isomerase activity // inferred from electronic annotation	1630640_at	0.0235614	2.43228e-05	2.29458e-05	0.00396954	0.00367554	0.999965	0.101382	2.8908e-05	1.76e-06
1633385_at	8.7e-06	0.00076826	0.000260125	0.000754575	0.000995133	0.0215082	Karl	Karl	FBgn0030334	---	---	0005488 // binding // inferred from electronic annotation /// 0005515 // protein binding // inferred from physical interaction	1633385_at	0.214217	3.60222e-05	4.10645e-05	0.000739739	0.000865251	0.999638	0.0692737	0.000548464	0.0413951
1639654_at	8.61e-06	0.0038	0.113678	0.000754575	0.00443601	0.310571	---	CG3603	FBgn0029648	0008152 // metabolic process // inferred from electronic annotation /// 0055114 // oxidation reduction // inferred from electronic annotation	---	0003824 // catalytic activity // inferred from electronic annotation /// 0005488 // binding // inferred from electronic annotation /// 0016491 // oxidoreductase activity // inferred from electronic annotation /// 0016614 // oxidoreductase activity, acting on CH-OH group of donors // inferred from sequence or structural similarity	1639654_at	0.902202	5.03281e-05	0.00013922	0.000130258	0.00038357	0.884227	0.00367089	0.544571	0.0251703
1641183_a_at	8.62e-06	8.09e-09	0.12369	0.000754575	2.75e-08	0.323695	Phosphoethanolamine cytidylyltransferase	Pect	FBgn0032482	0009058 // biosynthetic process // inferred from electronic annotation /// 0042439 // ethanolamine and derivative metabolic process // non-traceable author statement	---	0003824 // catalytic activity // inferred from electronic annotation /// 0004306 // ethanolamine-phosphate cytidylyltransferase activity // inferred from sequence or structural similarity /// 0004306 // ethanolamine-phosphate cytidylyltransferase activity // inferred from electronic annotation /// 0005515 // protein binding // inferred from physical interaction /// 0016740 // transferase activity…	1641183_a_at	0.385556	0.00397372	0.000135546	0.000276578	1.46663e-05	0.194962	7.59e-07	0.000371859	6.22e-09
1640720_a_at	8.82e-06	2.87e-12	1.72e-05	0.000759696	3.99e-11	0.00513677	---	CG14872	FBgn0038346	---	---	0005488 // binding // inferred from electronic annotation	1640720_a_at	0.871758	0.000246482	0.000223243	8.24674e-05	7.51685e-05	0.999888	7.15e-12	0.0657852	1.93e-11
1634351_at	9.2e-06	1.7e-05	0.000153364	0.000788655	2.91e-05	0.0159916	---	CG7860	FBgn0030653	0033345 // asparagine catabolic process via L-aspartate // inferred from sequence or structural similarity /// 0035071 // salivary gland cell autophagic cell death // inferred from expression pattern /// 0048102 // autophagic cell death // inferred from expression pattern	0005737 // cytoplasm // inferred from sequence or structural similarity	0003948 // N4-(beta-N-acetylglucosaminyl)-L-asparaginase activity // inferred from sequence or structural similarity /// 0004067 // asparaginase activity // inferred from sequence or structural similarity /// 0004067 // asparaginase activity // inferred from electronic annotation /// 0005515 // protein binding // inferred from physical interaction /// 0016787 // hydrolase activity // inferred fro…	1634351_at	0.0497548	6.38768e-05	1.48649e-05	0.0065944	0.00102383	0.688895	1.8692e-05	0.249763	0.00020926
1635450_a_at	9.42e-06	3.39e-11	0.00132755	0.000803341	2.65e-10	0.0462552	Drosophila cold acclimation gene	smp-30	FBgn0038257	---	---	---	1635450_a_at	0.16676	9.84835e-05	1.84124e-05	0.00322724	0.000424927	0.607384	1.63e-10	0.512362	8.97e-11
1634844_at	9.56e-06	8.25e-12	0.358645	0.000811842	8.81e-11	0.563594	---	CG9577	FBgn0031092	0008152 // metabolic process // inferred from electronic annotation	0005811 // lipid particle // inferred from direct assay	0003824 // catalytic activity // inferred from electronic annotation /// 0005515 // protein binding // inferred from physical interaction /// 0008416 // delta5-delta2,4-dienoyl-CoA isomerase activity // inferred from sequence or structural similarity /// 0016853 // isomerase activity // inferred from electronic annotation /// 0042802 // identical protein binding // inferred from physical interact…	1634844_at	0.999819	0.000319999	7.87256e-05	0.000284386	7.06342e-05	0.771632	8.47e-10	1.48e-06	7.45e-12
1638567_at	9.84e-06	0.0335799	0.00509541	0.000831712	0.0356926	0.0806841	---	CG1092	FBgn0037228	---	---	---	1638567_at	0.0979822	2.88101e-05	4.24169e-05	0.00124186	0.0020084	0.990827	0.056524	0.999268	0.0530293
1623839_at	9.98e-06	0.176082	0.0378472	0.000840203	0.179994	0.186528	---	CG6415	FBgn0032287	0006546 // glycine catabolic process // inferred from sequence or structural similarity /// 0006546 // glycine catabolic process // inferred from electronic annotation	0005737 // cytoplasm // inferred from electronic annotation /// 0005811 // lipid particle // inferred from direct assay /// 0005960 // glycine cleavage complex // inferred from sequence or structural similarity	0004047 // aminomethyltransferase activity // inferred from sequence or structural similarity /// 0004047 // aminomethyltransferase activity // inferred from electronic annotation /// 0005515 // protein binding // inferred from physical interaction /// 0008483 // transaminase activity // inferred from electronic annotation /// 0016740 // transferase activity // inferred from electronic annotation	1623839_at	0.000703318	1.86336e-05	2.15074e-05	0.10057	0.121007	0.999459	0.23921	0.224445	0.998989
1634152_at	1.01e-05	3.69e-07	0.0333566	0.000842962	8.49e-07	0.177761	Glutathione S transferase D5	GstD5	FBgn0010041	---	---	0004364 // glutathione transferase activity // inferred from sequence or structural similarity /// 0004364 // glutathione transferase activity // non-traceable author statement /// 0004364 // glutathione transferase activity // inferred from electronic annotation /// 0016740 // transferase activity // inferred from electronic annotation	1634152_at	0.00399339	5.30237e-05	1.08047e-05	0.0650489	0.00756506	0.617847	4.27e-06	0.159784	4.79e-07
1636510_a_at	1.02e-05	2.58e-06	0.0627472	0.000847352	5.05e-06	0.231831	Lipid storage droplet-1	Lsd-1	FBgn0039114	0006810 // transport // inferred from electronic annotation /// 0006869 // lipid transport // inferred from electronic annotation /// 0006869 // lipid transport // inferred from expression pattern /// 0019915 // lipid storage // non-traceable author statement /// 0019915 // lipid storage // inferred from expression pattern	0005737 // cytoplasm // inferred from electronic annotation /// 0005811 // lipid particle // inferred from direct assay /// 0005811 // lipid particle // inferred from electronic annotation	0005515 // protein binding // inferred from physical interaction	1636510_a_at	0.977914	0.0183463	2.96835e-05	0.00917277	1.78312e-05	0.0065965	3.77e-06	0.396651	2.05945e-05
1628476_at	1.03e-05	1.86e-10	0.00551063	0.000851925	1.07e-09	0.0833433	PP2A B' subunit	PP2A-B	FBgn0042693	0006470 // protein dephosphorylation // inferred from sequence or structural similarity /// 0006916 // anti-apoptosis // non-traceable author statement /// 0007165 // signal transduction // inferred from electronic annotation /// 0007274 // neuromuscular synaptic transmission // inferred from mutant phenotype /// 0007528 // neuromuscular junction development // inferred from mutant phenotype	0000159 // protein phosphatase type 2A complex // inferred from electronic annotation /// 0000159 // protein phosphatase type 2A complex // inferred from sequence or structural similarity	0005488 // binding // inferred from electronic annotation /// 0008601 // protein phosphatase type 2A regulator activity // inferred from electronic annotation /// 0008601 // protein phosphatase type 2A regulator activity // inferred from sequence or structural similarity /// 0008601 // protein phosphatase type 2A regulator activity // non-traceable author statement	1628476_at	0.000482219	1.3024e-05	3.6844e-05	0.0933002	0.324176	0.847701	2.33e-10	0.00335404	3.1e-09
1626433_at	1.23e-05	5.86e-10	0.0233903	0.00101356	2.85e-09	0.154855	mitochondrial ribosomal protein S16	mRpS16	FBgn0033907	0006412 // translation // inferred from sequence or structural similarity /// 0006412 // translation // inferred from electronic annotation	0005622 // intracellular // inferred from electronic annotation /// 0005739 // mitochondrion // inferred from electronic annotation /// 0005763 // mitochondrial small ribosomal subunit // inferred from sequence or structural similarity /// 0005763 // mitochondrial small ribosomal subunit // non-traceable author statement /// 0005840 // ribosome // inferred from electronic annotation /// 0030529 /…	0003735 // structural constituent of ribosome // inferred from sequence or structural similarity /// 0003735 // structural constituent of ribosome // non-traceable author statement /// 0003735 // structural constituent of ribosome // inferred from electronic annotation	1626433_at	0.991999	0.00351881	2.80972e-05	0.00567033	4.06086e-05	0.0324083	5.28e-10	2.69e-08	0.000295541
1625123_at	1.24e-05	1.39e-12	3.09e-06	0.00101849	2.3e-11	0.0016362	---	CG2962	FBgn0030186	---	---	---	1625123_at	0.726773	0.00436475	9.83316e-05	0.000775643	2.39504e-05	0.125415	8.48e-12	0.166585	4.37e-12
1630278_s_at	1.25e-05	1.36e-09	0.427842	0.00102268	5.85e-09	0.624103	spinster	spin	FBgn0086676	0006810 // transport // inferred from electronic annotation /// 0006869 // lipid transport // inferred from electronic annotation /// 0006897 // endocytosis // inferred from mutant phenotype /// 0007275 // multicellular organismal development // inferred from electronic annotation /// 0007422 // peripheral nervous system development // non-traceable author statement /// 0007619 // courtship behav…	0005764 // lysosome // inferred from electronic annotation /// 0005765 // lysosomal membrane // inferred from electronic annotation /// 0005768 // endosome // inferred from electronic annotation /// 0005886 // plasma membrane // non-traceable author statement /// 0016020 // membrane // inferred from electronic annotation /// 0016021 // integral to membrane // inferred from electronic annotation /…	---	1630278_s_at	0.813672	0.000345075	0.000379657	9.45958e-05	0.000103344	0.999907	3.61e-09	0.747573	6.09e-09
1627464_at	1.27e-05	2.82e-12	0.00175629	0.00103688	3.94e-11	0.052574	maltase	LvpD	FBgn0002569	0005975 // carbohydrate metabolic process // inferred from electronic annotation /// 0006006 // glucose metabolic process // non-traceable author statement /// 0008152 // metabolic process // inferred from electronic annotation	---	0003824 // catalytic activity // inferred from electronic annotation /// 0004558 // alpha-glucosidase activity // inferred from sequence or structural similarity /// 0004558 // alpha-glucosidase activity // non-traceable author statement /// 0004558 // alpha-glucosidase activity // inferred from electronic annotation /// 0016787 // hydrolase activity // inferred from electronic annotation /// 001…	1627464_at	0.928768	0.00124446	2.99457e-05	0.0033947	6.74552e-05	0.102686	9.94e-12	0.875957	1.21e-11
1635191_at	1.3e-05	0.0131395	0.335478	0.00105363	0.014488	0.542103	tetraspanin 42E	Tsp42Ed	FBgn0029507	---	0016020 // membrane // inferred from electronic annotation /// 0016021 // integral to membrane // inferred from electronic annotation /// 0016021 // integral to membrane // inferred from sequence or structural similarity	---	1635191_at	0.0814198	4.54995e-05	3.93529e-05	0.00263637	0.00219933	0.999517	0.134468	0.0104082	0.343694
1625531_at	1.32e-05	5.36e-18	0.0915244	0.00105459	6.86e-16	0.277667	Odorant-binding protein 18a	Obp18a	FBgn0030985	0006810 // transport // inferred from electronic annotation /// 0007606 // sensory perception of chemical stimulus // not recorded /// 0007606 // sensory perception of chemical stimulus // inferred from sequence or structural similarity	---	0005549 // odorant binding // not recorded /// 0005549 // odorant binding // inferred from sequence or structural similarity /// 0005549 // odorant binding // inferred from electronic annotation	1625531_at	1.44721e-05	5.81875e-05	0.00241254	0.715441	0.0192759	0.120077	1e-12	4.74e-07	1e-12
1633167_s_at	1.32e-05	4.41e-12	2.68e-07	0.00105459	5.5e-11	0.000335261	Fibrinogen-related protein	CG6788	FBgn0030880	0007155 // cell adhesion // inferred from sequence or structural similarity /// 0007165 // signal transduction // inferred from electronic annotation	0005615 // extracellular space // inferred from electronic annotation	0005102 // receptor binding // inferred from electronic annotation	1633167_s_at	1.03247e-05	0.000119152	0.00312519	0.297334	0.00911408	0.210896	5.01e-11	7.78e-12	0.00244741
1635581_at	1.31e-05	1.5e-10	0.00311359	0.00105459	8.96e-10	0.0663848	---	CG8300	FBgn0029937	---	---	---	1635581_at	0.479502	0.000330449	2.60181e-05	0.00357179	0.0002011	0.315921	1.97015e-05	1.42e-08	1.19e-10
1639621_at	1.32e-05	1.3e-08	0.0601297	0.00105459	4.18e-08	0.227845	---	CG10916	FBgn0034312	---	---	0005515 // protein binding // inferred from electronic annotation /// 0008270 // zinc ion binding // inferred from electronic annotation /// 0046872 // metal ion binding // inferred from electronic annotation	1639621_at	0.0110308	6.69993e-05	1.64051e-05	0.0315835	0.00490639	0.714052	3.16e-07	0.00943895	1.36e-08
1625140_at	1.36e-05	3.83e-06	0.0328783	0.0010781	7.26e-06	0.177352	NtR	NtR	FBgn0029147	0006810 // transport // inferred from electronic annotation /// 0006811 // ion transport // inferred from electronic annotation	0016020 // membrane // inferred from electronic annotation /// 0016021 // integral to membrane // inferred from electronic annotation	0005230 // extracellular ligand-gated ion channel activity // inferred from electronic annotation /// 0005231 // excitatory extracellular ligand-gated ion channel activity // inferred from sequence or structural similarity	1625140_at	0.812895	0.000138373	8.3346e-05	0.000521484	0.000301685	0.983685	2.56e-06	0.00244655	0.00118045
1626468_a_at	1.36e-05	1.0511e-05	0.0736263	0.0010781	1.86e-05	0.248855	KCNQ potassium channel	KCNQ	FBgn0033494	0001700 // embryonic development via the syncytial blastoderm // inferred from mutant phenotype /// 0002027 // regulation of heart rate // inferred from mutant phenotype /// 0006810 // transport // inferred from electronic annotation /// 0006811 // ion transport // inferred from electronic annotation /// 0006813 // potassium ion transport // inferred from sequence or structural similarity /// 000…	0008076 // voltage-gated potassium channel complex // inferred from electronic annotation /// 0016020 // membrane // inferred from electronic annotation /// 0016021 // integral to membrane // inferred from sequence or structural similarity /// 0016021 // integral to membrane // inferred from electronic annotation	0005216 // ion channel activity // inferred from electronic annotation /// 0005249 // voltage-gated potassium channel activity // inferred from sequence or structural similarity /// 0005249 // voltage-gated potassium channel activity // non-traceable author statement /// 0005249 // voltage-gated potassium channel activity // inferred from electronic annotation /// 0005267 // potassium channel act…	1626468_a_at	0.0220886	7.68832e-05	1.83568e-05	0.0187665	0.00290992	0.70828	0.00261355	0.00478469	7.07e-06
1626749_a_at	1.37e-05	1.17e-07	0.007519	0.00108271	2.98e-07	0.0965942	---	CG18135	FBgn0036837	0005975 // carbohydrate metabolic process // inferred from electronic annotation /// 0006071 // glycerol metabolic process // inferred from electronic annotation /// 0006629 // lipid metabolic process // inferred from electronic annotation /// 0023034 // intracellular signaling pathway // inferred from electronic annotation	---	0003824 // catalytic activity // inferred from electronic annotation /// 0004629 // phospholipase C activity // inferred from electronic annotation /// 0005515 // protein binding // inferred from physical interaction /// 0008081 // phosphoric diester hydrolase activity // inferred from electronic annotation /// 0008889 // glycerophosphodiester phosphodiesterase activity // inferred from electroni…	1626749_a_at	0.999997	0.00108433	6.24615e-05	0.00104886	6.07205e-05	0.27421	1.14e-07	0.0185119	3.2e-06
1625193_at	1.4e-05	1.49e-13	0.0745631	0.00109387	3.96e-12	0.250802	---	CG31106	FBgn0051106	0055085 // transmembrane transport // inferred from electronic annotation	---	---	1625193_at	0.519607	5.80843e-05	0.000116494	0.00044861	0.000983657	0.95798	1.24e-12	0.000531187	2.5e-12
1629065_s_at	1.4e-05	1.79e-05	0.154908	0.00109387	3.06e-05	0.363968	E subunit	Vha26	FBgn0015324	0006810 // transport // inferred from electronic annotation /// 0006811 // ion transport // inferred from electronic annotation /// 0015986 // ATP synthesis coupled proton transport // inferred from electronic annotation /// 0015992 // proton transport // non-traceable author statement /// 0015992 // proton transport // inferred from electronic annotation	0000221 // vacuolar proton-transporting V-type ATPase, V1 domain // inferred from sequence or structural similarity /// 0000221 // vacuolar proton-transporting V-type ATPase, V1 domain // non-traceable author statement /// 0005886 // plasma membrane // inferred from direct assay /// 0033178 // proton-transporting two-sector ATPase complex, catalytic domain // inferred from electronic annotation	0005515 // protein binding // inferred from physical interaction /// 0008553 // hydrogen-exporting ATPase activity, phosphorylative mechanism // inferred from sequence or structural similarity /// 0008553 // hydrogen-exporting ATPase activity, phosphorylative mechanism // non-traceable author statement /// 0046961 // proton-transporting ATPase activity, rotational mechanism // inferred from elect…	1629065_s_at	0.225031	0.000234963	2.22665e-05	0.00642445	0.000395137	0.363801	1.5688e-05	0.000452705	0.0927886
1630935_at	1.45e-05	1.64e-11	0.00241764	0.0011137	1.48e-10	0.0593779	CG2093	Vps13	FBgn0033194	0006623 // protein targeting to vacuole // inferred from sequence or structural similarity /// 0008104 // protein localization // inferred from electronic annotation	---	---	1630935_at	0.0167769	2.70228e-05	4.64994e-05	0.00636132	0.0129824	0.975667	2.75e-09	9.88e-07	1.29e-11
1635701_at	1.44e-05	0.000358873	0.00968903	0.0011137	0.000489583	0.106721	Glutathione S transferase D3	GstD3	FBgn0010039	---	---	0004364 // glutathione transferase activity // inferred from sequence or structural similarity /// 0004364 // glutathione transferase activity // non-traceable author statement /// 0004364 // glutathione transferase activity // inferred from electronic annotation /// 0016740 // transferase activity // inferred from electronic annotation	1635701_at	0.011448	2.76209e-05	4.01125e-05	0.00956536	0.0156892	0.991666	0.0967851	0.000266784	0.0129673
1635812_at	1.45e-05	6.9e-13	0.000261595	0.0011137	1.33e-11	0.0215082	---	CG16965	FBgn0032387	0005975 // carbohydrate metabolic process // inferred from electronic annotation /// 0008152 // metabolic process // inferred from electronic annotation	---	0003824 // catalytic activity // inferred from electronic annotation /// 0004555 // alpha,alpha-trehalase activity // inferred from sequence or structural similarity /// 0004555 // alpha,alpha-trehalase activity // inferred from electronic annotation /// 0016787 // hydrolase activity // inferred from electronic annotation /// 0016798 // hydrolase activity, acting on glycosyl bonds // inferred fro…	1635812_at	0.0027133	3.06847e-05	2.79844e-05	0.0476277	0.0421511	0.999867	2.39e-12	0.0178195	5.87e-12
1636946_at	1.44e-05	0.00103167	0.550928	0.0011137	0.00130727	0.715596	Dm-serpin-88Eb	Spn88Eb	FBgn0038299	---	---	0004867 // serine-type endopeptidase inhibitor activity // inferred from sequence or structural similarity /// 0004867 // serine-type endopeptidase inhibitor activity // inferred from electronic annotation /// 0005515 // protein binding // inferred from physical interaction /// 0016787 // hydrolase activity // inferred from electronic annotation	1636946_at	0.0124877	4.22725e-05	2.6921e-05	0.0154032	0.00847632	0.985546	0.00679375	0.569658	0.00112627
1635045_at	1.46e-05	6.43e-13	0.0303546	0.00111673	1.26e-11	0.171181	---	CG6271	FBgn0039476	0006629 // lipid metabolic process // inferred from electronic annotation	---	0003824 // catalytic activity // inferred from electronic annotation /// 0004806 // triglyceride lipase activity // inferred from sequence or structural similarity /// 0004806 // triglyceride lipase activity // inferred from electronic annotation /// 0008970 // phospholipase A1 activity // inferred from electronic annotation /// 0016787 // hydrolase activity // inferred from electronic annotation	1635045_at	0.331943	0.00702782	0.000265078	0.000384701	2.25914e-05	0.234799	1.03e-11	0.000159796	1.88e-12
1622950_a_at	1.53e-05	2.01e-10	0.000853417	0.00116691	1.15e-09	0.0383883	---	CG10069	FBgn0034611	0055085 // transmembrane transport // inferred from electronic annotation	---	0015169 // glycerol-3-phosphate transmembrane transporter activity // inferred from sequence or structural similarity	1622950_a_at	0.949264	0.000660239	5.18193e-05	0.00155764	0.000108693	0.348076	8.47166e-05	1.11e-08	1.75e-10
1623126_at	1.54e-05	0.000366893	0.410311	0.00116838	0.000499762	0.609159	---	CG13912	FBgn0035186	---	---	---	1623126_at	0.0124812	0.00023337	1.146e-05	0.123133	0.00266423	0.170728	0.000513783	0.00179326	0.739092
1626699_at	1.54e-05	3.36e-07	0.151099	0.00116838	7.79e-07	0.359166	---	---	---	---	---	---	1626699_at	0.122696	3.62131e-05	8.56013e-05	0.00131901	0.00377613	0.919959	3.5043e-05	0.00281944	2.46e-07
1634619_at	1.55e-05	2.95e-05	0.0686501	0.00116838	4.85e-05	0.24057	Inositol 1,4,5-triphosphate kinase 1	IP3K1	FBgn0032147	0006979 // response to oxidative stress // inferred from mutant phenotype	---	0005516 // calmodulin binding // inferred from direct assay /// 0008440 // inositol trisphosphate 3-kinase activity // inferred from sequence or structural similarity /// 0008440 // inositol trisphosphate 3-kinase activity // inferred from electronic annotation /// 0016301 // kinase activity // inferred from electronic annotation /// 0016740 // transferase activity // inferred from electronic ann…	1634619_at	0.997998	0.000104069	0.000397699	0.000133581	0.000520963	0.800882	0.000302285	3.40717e-05	0.334473
1638343_at	1.59e-05	2.93e-08	0.0836554	0.00119046	8.59e-08	0.265957	---	CG1143	FBgn0035359	---	---	---	1638343_at	0.954837	0.000122718	0.00128297	5.99619e-05	0.000567325	0.449361	8.49e-07	0.00900407	2.87e-08
1631962_at	1.64e-05	0.15663	0.171728	0.00122488	0.160477	0.380989	Metallothionein D	MtnD	FBgn0053192	---	---	0046872 // metal ion binding // inferred from electronic annotation	1631962_at	0.00942214	3.7842e-05	3.49076e-05	0.0176727	0.0158837	0.999914	0.227896	0.193677	0.99368
1634433_at	1.65e-05	0.0130122	0.162977	0.00122822	0.0143561	0.372629	scully	scu	FBgn0021765	0006631 // fatty acid metabolic process // inferred from direct assay /// 0006637 // acyl-CoA metabolic process // inferred from direct assay /// 0008033 // tRNA processing // inferred from electronic annotation /// 0008152 // metabolic process // inferred from electronic annotation /// 0008202 // steroid metabolic process // inferred from direct assay /// 0008205 // ecdysone metabolic process //…	0005739 // mitochondrion // non-traceable author statement /// 0005739 // mitochondrion // inferred from electronic annotation /// 0005739 // mitochondrion // inferred from sequence or structural similarity /// 0005811 // lipid particle // inferred from direct assay /// 0005829 // cytosol // non-traceable author statement /// 0005875 // microtubule associated complex // inferred from direct assay	0003824 // catalytic activity // inferred from electronic annotation /// 0003857 // 3-hydroxyacyl-CoA dehydrogenase activity // inferred from sequence or structural similarity /// 0003857 // 3-hydroxyacyl-CoA dehydrogenase activity // non-traceable author statement /// 0003857 // 3-hydroxyacyl-CoA dehydrogenase activity // inferred from electronic annotation /// 0004303 // estradiol 17-beta-dehyd…	1634433_at	0.213267	8.77416e-05	5.15928e-05	0.00214862	0.00114195	0.979712	0.978518	0.0283544	0.0198579
1637967_at	1.68e-05	2.39e-09	0.00465151	0.00124475	9.43e-09	0.0769199	Tim8	Tim8	FBgn0027359	0006626 // protein targeting to mitochondrion // inferred from sequence or structural similarity /// 0006626 // protein targeting to mitochondrion // inferred from electronic annotation /// 0006810 // transport // inferred from electronic annotation /// 0015031 // protein transport // inferred from sequence or structural similarity /// 0015031 // protein transport // inferred from electronic anno…	0005739 // mitochondrion // inferred from electronic annotation /// 0005743 // mitochondrial inner membrane // inferred from electronic annotation /// 0005744 // mitochondrial inner membrane presequence translocase complex // inferred from sequence or structural similarity /// 0005744 // mitochondrial inner membrane presequence translocase complex // non-traceable author statement /// 0016020 // …	0005515 // protein binding // inferred from physical interaction /// 0015450 // P-P-bond-hydrolysis-driven protein transmembrane transporter activity // inferred from sequence or structural similarity /// 0046872 // metal ion binding // inferred from electronic annotation	1637967_at	0.0167789	0.000466224	1.07742e-05	0.193653	0.00184806	0.0746599	2.13e-09	0.000772047	1.08e-07
1636888_a_at	1.73e-05	5.79e-09	0.000162175	0.00127622	2.04e-08	0.0165427	Alkaline phosphatase	Aph-4	FBgn0016123	0007399 // nervous system development // inferred from expression pattern /// 0008152 // metabolic process // inferred from electronic annotation /// 0042045 // epithelial fluid transport // inferred from mutant phenotype	0005886 // plasma membrane // inferred from electronic annotation /// 0016020 // membrane // inferred from electronic annotation /// 0016021 // integral to membrane // inferred from electronic annotation /// 0031225 // anchored to membrane // inferred from electronic annotation /// 0046658 // anchored to plasma membrane // inferred from sequence or structural similarity	0003824 // catalytic activity // inferred from electronic annotation /// 0004035 // alkaline phosphatase activity // inferred from sequence or structural similarity /// 0004035 // alkaline phosphatase activity // non-traceable author statement /// 0004035 // alkaline phosphatase activity // inferred from electronic annotation /// 0016787 // hydrolase activity // inferred from electronic annotatio…	1636888_a_at	0.011151	0.00582371	0.052925	1.87524e-05	0.00010241	0.599696	1e-08	0.181381	4.59e-08
1637229_a_at	1.75e-05	4.89e-12	0.313103	0.00128679	5.91e-11	0.521532	--- /// ---	CG11796 /// DsecCG11796	FBgn0036992 /// FBgn0261208	0009072 // aromatic amino acid family metabolic process // inferred from electronic annotation /// 0055114 // oxidation reduction // inferred from electronic annotation	---	0003868 // 4-hydroxyphenylpyruvate dioxygenase activity // inferred from sequence or structural similarity /// 0003868 // 4-hydroxyphenylpyruvate dioxygenase activity // inferred from electronic annotation /// 0005515 // protein binding // inferred from physical interaction /// 0016491 // oxidoreductase activity // inferred from electronic annotation	1637229_a_at	0.639098	0.000143209	8.61014e-05	0.000889122	0.000506038	0.983612	1.64e-11	0.881893	2.02e-11
1634957_at	1.78e-05	0.000129935	6.02e-05	0.00130147	0.00019078	0.0103745	CRF-like peptide	Dh	FBgn0012344	0007218 // neuropeptide signaling pathway // inferred from sequence or structural similarity /// 0007589 // body fluid secretion // inferred from direct assay /// 0007589 // body fluid secretion // inferred from electronic annotation	0005576 // extracellular region // inferred from electronic annotation	0005179 // hormone activity // inferred from electronic annotation /// 0005184 // neuropeptide hormone activity // inferred from sequence or structural similarity /// 0008613 // diuretic hormone activity // inferred from electronic annotation /// 0008613 // diuretic hormone activity // non-traceable author statement	1634957_at	0.820987	0.0240531	8.04038e-05	0.00529976	2.5047e-05	0.018232	0.00035299	0.997117	0.000314805
1623643_s_at	1.8e-05	2.28e-07	0.613829	0.00131185	5.48e-07	0.760158	Imaginal disc growth factor 3	Idgf3	FBgn0020414	0005975 // carbohydrate metabolic process // inferred from electronic annotation /// 0006032 // chitin catabolic process // inferred from electronic annotation /// 0007275 // multicellular organismal development // inferred from electronic annotation /// 0007444 // imaginal disc development // inferred from direct assay	0005576 // extracellular region // inferred from direct assay /// 0005576 // extracellular region // inferred from electronic annotation /// 0005576 // extracellular region // non-traceable author statement	0003824 // catalytic activity // inferred from electronic annotation /// 0004553 // hydrolase activity, hydrolyzing O-glycosyl compounds // inferred from electronic annotation /// 0004568 // chitinase activity // inferred from electronic annotation /// 0004568 // chitinase activity // inferred from sequence or structural similarity /// 0008084 // imaginal disc growth factor receptor binding // in…	1623643_s_at	0.0774914	0.00024398	2.03568e-05	0.0214444	0.00100766	0.320509	2.99e-07	0.141811	2.68e-06
1623426_at	1.85e-05	2.51e-05	0.0324055	0.00134815	4.18e-05	0.175786	---	CG31633	FBgn0051633	---	---	---	1623426_at	0.0620682	0.000274402	1.88808e-05	0.0309206	0.00113064	0.264514	1.82477e-05	0.0277772	0.00171736
1625434_at	1.86e-05	0.0247016	0.0169883	0.00134938	0.026555	0.136812	---	CG3270	FBgn0033093	0055114 // oxidation reduction // inferred from electronic annotation	---	0016491 // oxidoreductase activity // inferred from electronic annotation	1625434_at	0.0938086	2.90643e-05	0.000151192	0.00131018	0.00994585	0.63988	0.029452	0.0645521	0.897715
1624283_at	1.89e-05	3.45e-13	3.29e-06	0.0013606	7.69e-12	0.00166841	CG13224	Cpr47Eb	FBgn0033598	---	---	0005214 // structural constituent of chitin-based cuticle // inferred from sequence or structural similarity /// 0008010 // structural constituent of chitin-based larval cuticle // inferred from sequence or structural similarity /// 0042302 // structural constituent of cuticle // inferred from electronic annotation	1624283_at	0.213807	0.00227166	0.00140946	9.21788e-05	6.1692e-05	0.991157	3.07e-12	0.0491993	1.78e-12
1625686_s_at	1.89e-05	3.01e-11	0.927757	0.0013606	2.4e-10	0.959081	Drosophila Rhythmically expressed gene 3	su(r)	FBgn0086450	0006207 // 'de novo' pyrimidine base biosynthetic process // inferred from genetic interaction /// 0006207 // 'de novo' pyrimidine base biosynthetic process // inferred from electronic annotation /// 0006222 // UMP biosynthetic process // inferred from electronic annotation /// 0008152 // metabolic process // inferred from electronic annotation /// 0055114 // oxidation reduction // inferred from …	0005737 // cytoplasm // inferred from electronic annotation	0003824 // catalytic activity // inferred from electronic annotation /// 0004152 // dihydroorotate dehydrogenase activity // inferred from electronic annotation /// 0004158 // dihydroorotate oxidase activity // inferred from electronic annotation /// 0004159 // dihydrouracil dehydrogenase (NAD+) activity // traceable author statement /// 0004159 // dihydrouracil dehydrogenase (NAD+) activity // i…	1625686_s_at	0.280442	0.000138926	5.17323e-05	0.0026922	0.000846809	0.892887	3.6e-11	0.00047045	6.23e-10
1626707_a_at	1.95e-05	2.61e-08	0.157783	0.00139393	7.72e-08	0.367149	Annexin IX	AnnIX	FBgn0000083	0048190 // wing disc dorsal/ventral pattern formation // inferred from genetic interaction	---	0003779 // actin binding // inferred from sequence or structural similarity /// 0005509 // calcium ion binding // inferred from sequence or structural similarity /// 0005509 // calcium ion binding // non-traceable author statement /// 0005509 // calcium ion binding // inferred from electronic annotation /// 0005515 // protein binding // inferred from physical interaction /// 0005543 // phospholip…	1626707_a_at	0.998332	0.000518373	0.000123799	0.000670567	0.00015694	0.774967	4.52e-06	0.000291136	1.84e-08
1627967_a_at	1.98e-05	3.86e-15	0.000266423	0.00140806	1.92e-13	0.0216259	methuselah-like 4	mthl4	FBgn0034219	0006950 // response to stress // inferred from sequence or structural similarity /// 0006950 // response to stress // inferred from electronic annotation /// 0007165 // signal transduction // inferred from electronic annotation /// 0007166 // cell surface receptor linked signaling pathway // inferred from electronic annotation /// 0007186 // G-protein coupled receptor protein signaling pathway //…	0005886 // plasma membrane // inferred from electronic annotation /// 0016020 // membrane // inferred from electronic annotation /// 0016021 // integral to membrane // inferred from sequence or structural similarity /// 0016021 // integral to membrane // non-traceable author statement /// 0016021 // integral to membrane // inferred from electronic annotation	0004871 // signal transducer activity // inferred from electronic annotation /// 0004872 // receptor activity // inferred from electronic annotation /// 0004888 // transmembrane receptor activity // inferred from electronic annotation /// 0004930 // G-protein coupled receptor activity // inferred from sequence or structural similarity /// 0004930 // G-protein coupled receptor activity // inferred…	1627967_a_at	0.000168961	1.52677e-05	0.00134183	0.329696	0.557111	0.0386663	1.04e-12	5.73028e-05	1.01e-12
1637928_at	1.98e-05	0.000105718	0.00816235	0.00140806	0.000157841	0.100346	CG6070 /// Organic anion transporting polypeptide 58Db	gb /// Oatp58Db	FBgn0034715 /// FBgn0039487	0003333 // amino acid transmembrane transport // inferred from sequence similarity /// 0006810 // transport // inferred from electronic annotation /// 0006865 // amino acid transport // inferred from electronic annotation /// 0006868 // glutamine transport // inferred from mutant phenotype /// 0007619 // courtship behavior // non-traceable author statement /// 0007635 // chemosensory behavior // …	0016020 // membrane // inferred from electronic annotation /// 0016021 // integral to membrane // inferred from electronic annotation /// 0031594 // neuromuscular junction // inferred from direct assay	0005215 // transporter activity // inferred from electronic annotation /// 0005515 // protein binding // inferred from physical interaction /// 0008514 // organic anion transmembrane transporter activity // inferred from sequence or structural similarity /// 0015171 // amino acid transmembrane transporter activity // inferred from electronic annotation	1637928_at	0.000706095	1.4505e-05	0.000222453	0.0716742	0.873554	0.239265	7.3125e-05	0.0118658	0.0233711
1635210_a_at	2e-05	1.7e-07	0.00733067	0.0014153	4.19e-07	0.09584	papilin	Ppn	FBgn0003137	0007275 // multicellular organismal development // inferred from electronic annotation /// 0030198 // extracellular matrix organization // inferred from mutant phenotype	0005576 // extracellular region // inferred from electronic annotation /// 0005578 // proteinaceous extracellular matrix // non-traceable author statement /// 0005578 // proteinaceous extracellular matrix // inferred from electronic annotation /// 0005604 // basement membrane // inferred from direct assay /// 0005604 // basement membrane // inferred from electronic annotation /// 0031012 // extra…	0004222 // metalloendopeptidase activity // inferred from electronic annotation /// 0004867 // serine-type endopeptidase inhibitor activity // inferred from electronic annotation /// 0005201 // extracellular matrix structural constituent // inferred from mutant phenotype /// 0005515 // protein binding // inferred from physical interaction /// 0008233 // peptidase activity // inferred from electro…	1635210_a_at	0.871048	0.00218729	0.000176874	0.000639036	6.03171e-05	0.4121	1.12e-07	9.63105e-05	0.000219848
1634925_at	2.01e-05	3.54e-05	0.0196017	0.00141583	5.74e-05	0.144238	Transport and Golgi organization 2	Tango2	FBgn0030503	0007030 // Golgi organization // inferred from mutant phenotype	0005794 // Golgi apparatus // inferred from direct assay /// 0005829 // cytosol // inferred from direct assay	0005515 // protein binding // inferred from physical interaction	1634925_at	0.0094839	6.80193e-05	2.96631e-05	0.037446	0.0127045	0.924508	5.42401e-05	0.000202611	0.656213
1635449_s_at	2.03e-05	4.87e-05	0.0182702	0.00142929	7.72e-05	0.140596	Dipeptidase B	Dip-B	FBgn0000454	0006508 // proteolysis // inferred from direct assay /// 0006508 // proteolysis // inferred from electronic annotation	0005622 // intracellular // inferred from electronic annotation	0004177 // aminopeptidase activity // inferred from sequence or structural similarity /// 0004177 // aminopeptidase activity // inferred from electronic annotation /// 0005515 // protein binding // inferred from physical interaction /// 0008239 // dipeptidyl-peptidase activity // inferred from direct assay /// 0008240 // tripeptidyl-peptidase activity // inferred from direct assay /// 0016787 // …	1635449_s_at	0.0459102	0.00161083	1.22064e-05	0.260687	0.0008548	0.0232127	0.62981	0.000291559	7.12302e-05
1641454_at	2.05e-05	0.000133213	0.0125622	0.00143433	0.000195212	0.119202	---	CG1461	FBgn0030558	0006519 // cellular amino acid and derivative metabolic process // inferred from electronic annotation /// 0009058 // biosynthetic process // inferred from electronic annotation /// 0009072 // aromatic amino acid family metabolic process // inferred from electronic annotation	---	0003824 // catalytic activity // inferred from electronic annotation /// 0004838 // L-tyrosine:2-oxoglutarate aminotransferase activity // inferred from sequence or structural similarity /// 0004838 // L-tyrosine:2-oxoglutarate aminotransferase activity // inferred from electronic annotation /// 0005515 // protein binding // inferred from physical interaction /// 0008483 // transaminase activity …	1641454_at	0.167177	2.1467e-05	0.000607445	0.000510854	0.0266931	0.140282	0.000141167	0.363972	0.0013627
1623291_at	2.1137e-05	5.96e-09	0.0411529	0.00146391	2.09e-08	0.193924	---	CG31673	FBgn0051673	0008152 // metabolic process // inferred from electronic annotation /// 0055114 // oxidation reduction // inferred from electronic annotation	---	0003824 // catalytic activity // inferred from electronic annotation /// 0005488 // binding // inferred from electronic annotation /// 0016491 // oxidoreductase activity // inferred from electronic annotation /// 0016616 // oxidoreductase activity, acting on the CH-OH group of donors, NAD or NADP as acceptor // inferred from electronic annotation /// 0030267 // glyoxylate reductase (NADP) activit…	1623291_at	0.0425814	3.59374e-05	9.65467e-05	0.00370612	0.0129154	0.88621	6.95e-09	0.0145365	1.08e-07
1626301_at	2.11e-05	0.000207054	0.159745	0.00146391	0.000294009	0.368711	Imaginal disc growth factor 3	Idgf3	FBgn0020414	0005975 // carbohydrate metabolic process // inferred from electronic annotation /// 0006032 // chitin catabolic process // inferred from electronic annotation /// 0007275 // multicellular organismal development // inferred from electronic annotation /// 0007444 // imaginal disc development // inferred from direct assay	0005576 // extracellular region // inferred from direct assay /// 0005576 // extracellular region // inferred from electronic annotation /// 0005576 // extracellular region // non-traceable author statement	0003824 // catalytic activity // inferred from electronic annotation /// 0004553 // hydrolase activity, hydrolyzing O-glycosyl compounds // inferred from electronic annotation /// 0004568 // chitinase activity // inferred from electronic annotation /// 0004568 // chitinase activity // inferred from sequence or structural similarity /// 0008084 // imaginal disc growth factor receptor binding // in…	1626301_at	0.0210082	0.000135395	2.40337e-05	0.0396819	0.00436849	0.598944	0.000713196	0.926388	0.000389397
1626324_at	2.1e-05	0.00113151	0.0943541	0.00146391	0.00142369	0.281413	Cyp309a1	Cyp309a1	FBgn0031432	0055114 // oxidation reduction // inferred from electronic annotation	0005783 // endoplasmic reticulum // inferred from electronic annotation /// 0005789 // endoplasmic reticulum membrane // inferred from electronic annotation /// 0005792 // microsome // non-traceable author statement /// 0005792 // microsome // inferred from electronic annotation /// 0016020 // membrane // non-traceable author statement /// 0016020 // membrane // inferred from electronic annotation	0004497 // monooxygenase activity // inferred from electronic annotation /// 0005506 // iron ion binding // inferred from electronic annotation /// 0009055 // electron carrier activity // inferred from electronic annotation /// 0009055 // electron carrier activity // inferred from sequence or structural similarity /// 0009055 // electron carrier activity // non-traceable author statement /// 0016…	1626324_at	0.000750109	7.66021e-05	2.61604e-05	0.449427	0.144795	0.853227	0.000887838	0.198579	0.0222622
1638409_at	2.15e-05	9.91e-11	0.00646349	0.0014863	6.33e-10	0.0902049	--- /// ---	CG12030 /// DsecCG12030	FBgn0035147 /// FBgn0261214	0005975 // carbohydrate metabolic process // inferred from electronic annotation /// 0006012 // galactose metabolic process // inferred from electronic annotation /// 0006012 // galactose metabolic process // non-traceable author statement /// 0008152 // metabolic process // inferred from electronic annotation /// 0044237 // cellular metabolic process // inferred from electronic annotation	---	0003824 // catalytic activity // inferred from electronic annotation /// 0003978 // UDP-glucose 4-epimerase activity // inferred from sequence or structural similarity /// 0003978 // UDP-glucose 4-epimerase activity // non-traceable author statement /// 0003978 // UDP-glucose 4-epimerase activity // inferred from electronic annotation /// 0005488 // binding // inferred from electronic annotation …	1638409_at	0.759815	0.000316309	0.00167226	7.55466e-05	0.000349809	0.723197	9.61e-10	0.0245402	1.62e-10
1625795_a_at	2.19e-05	4.55e-13	0.488304	0.00150405	9.64e-12	0.670494	---	CG3394	FBgn0034999	0008152 // metabolic process // inferred from electronic annotation	---	0003824 // catalytic activity // inferred from electronic annotation /// 0005324 // long-chain fatty acid transporter activity // inferred from sequence or structural similarity /// 0005515 // protein binding // inferred from physical interaction	1625795_a_at	0.01949	0.0309394	0.00607725	0.000103851	2.91829e-05	0.788436	3.08e-12	0.414187	2.27e-12
1639016_at	2.21e-05	2.67e-07	0.0880889	0.00151535	6.31e-07	0.273209	---	CG8206	FBgn0030679	---	---	0005515 // protein binding // inferred from physical interaction	1639016_at	0.11262	0.0064362	0.00190711	0.000123502	4.55551e-05	0.888029	1.98e-07	2.54398e-05	0.00286414
1636702_at	2.23e-05	0.000287722	1.32e-05	0.00152045	0.000398425	0.00428373	--- /// ---	CG15343 /// DsimCG15343	FBgn0030029 /// FBgn0259782	0008615 // pyridoxine biosynthetic process // inferred from electronic annotation /// 0055114 // oxidation reduction // inferred from electronic annotation	---	0004733 // pyridoxamine-phosphate oxidase activity // inferred from electronic annotation /// 0010181 // FMN binding // inferred from electronic annotation /// 0016491 // oxidoreductase activity // inferred from electronic annotation	1636702_at	0.968211	0.00385414	4.67017e-05	0.00836968	8.67895e-05	0.0574117	0.0738296	0.00020947	0.0130411
1638582_at	2.25e-05	0.000257659	0.495547	0.00152733	0.000359635	0.675153	---	CG5321	FBgn0030575	0055114 // oxidation reduction // inferred from electronic annotation	---	0008336 // gamma-butyrobetaine dioxygenase activity // inferred from sequence or structural similarity /// 0008336 // gamma-butyrobetaine dioxygenase activity // inferred from electronic annotation /// 0016491 // oxidoreductase activity // inferred from electronic annotation	1638582_at	0.426603	0.000252496	5.74349e-05	0.0031226	0.000577934	0.732727	0.00020813	0.00596994	0.15185
1640085_at	2.29e-05	1.98e-06	2.58e-05	0.00155172	3.97e-06	0.00638695	POAE-like Serine protease	CG9733	FBgn0039759	0006508 // proteolysis // inferred from electronic annotation /// 0006508 // proteolysis // non-traceable author statement /// 0006952 // defense response // non-traceable author statement	---	0003824 // catalytic activity // inferred from electronic annotation /// 0004252 // serine-type endopeptidase activity // inferred from electronic annotation /// 0004252 // serine-type endopeptidase activity // inferred from sequence or structural similarity /// 0004252 // serine-type endopeptidase activity // non-traceable author statement /// 0008233 // peptidase activity // inferred from elect…	1640085_at	2.02989e-05	0.264236	0.302981	0.000299321	0.000258576	0.999651	0.000191196	0.00729693	1.44e-06
1624384_at	2.32e-05	1.26e-07	0.00247396	0.00155249	3.2e-07	0.0599145	---	CG13749	FBgn0033353	---	---	---	1624384_at	0.998381	0.0092113	6.75904e-05	0.00694638	5.40879e-05	0.0382478	2.1e-07	0.328922	9.54e-07
1626763_a_at	2.3e-05	5.2e-06	0.00116784	0.00155249	9.64e-06	0.0440143	veli	veli	FBgn0039269	0007163 // establishment or maintenance of cell polarity // non-traceable author statement	0035003 // subapical complex // inferred from direct assay /// 0045211 // postsynaptic membrane // inferred from direct assay	0005515 // protein binding // inferred from electronic annotation /// 0005515 // protein binding // inferred from physical interaction	1626763_a_at	0.920638	0.000253824	0.000157754	0.000667559	0.000404189	0.987836	4.76306e-05	6.87e-06	0.34144
1632518_at	2.31e-05	5.08e-11	1.17e-05	0.00155249	3.64e-10	0.00401767	---	CG34276	FBgn0085305	---	---	0004867 // serine-type endopeptidase inhibitor activity // inferred from electronic annotation	1632518_at	0.267901	0.00866546	0.000601776	0.000365231	3.70826e-05	0.412147	3.47e-10	0.107788	1.03e-10
1640363_a_at	2.32e-05	1.77e-08	0.0145361	0.00155249	5.5e-08	0.12714	---	CG6330	FBgn0039464	0009116 // nucleoside metabolic process // inferred from electronic annotation /// 0009166 // nucleotide catabolic process // inferred from electronic annotation	0005737 // cytoplasm // inferred from electronic annotation	0003824 // catalytic activity // inferred from electronic annotation /// 0004850 // uridine phosphorylase activity // inferred from sequence or structural similarity /// 0004850 // uridine phosphorylase activity // inferred from electronic annotation /// 0016740 // transferase activity // inferred from electronic annotation /// 0016757 // transferase activity, transferring glycosyl groups // infe…	1640363_a_at	0.0702356	0.00543556	0.00462386	7.22298e-05	6.34136e-05	0.999682	2.8e-07	0.0331949	2.15e-08
1641570_s_at	2.38e-05	0.00281314	0.000516974	0.0015836	0.00334578	0.0290512	--- /// ---	CG18858 /// CG31683	FBgn0042175 /// FBgn0051683	0006629 // lipid metabolic process // inferred from electronic annotation	---	0004607 // phosphatidylcholine-sterol O-acyltransferase activity // inferred from electronic annotation /// 0004620 // phospholipase activity // inferred from sequence or structural similarity /// 0008415 // acyltransferase activity // inferred from electronic annotation /// 0016740 // transferase activity // inferred from electronic annotation /// 0016787 // hydrolase activity // inferred from e…	1641570_s_at	0.0876395	0.000432366	2.35616e-05	0.0364972	0.00107643	0.220207	0.208765	0.00215077	0.0532024
1631733_at	2.42e-05	1.47e-10	0.000883261	0.0016047	8.8e-10	0.0388242	---	CG14817	FBgn0026089	---	---	---	1631733_at	0.106292	0.0188827	0.00122051	0.000290663	3.02986e-05	0.410745	9.84e-11	7.24e-08	1.19e-06
1636923_a_at	2.44e-05	9.02e-11	0.00193444	0.00161439	5.87e-10	0.054928	Acetyl-CoA carboxylase	ACC	FBgn0033246	0006633 // fatty acid biosynthetic process // inferred from electronic annotation /// 0008152 // metabolic process // inferred from electronic annotation	0005811 // lipid particle // inferred from direct assay	0003824 // catalytic activity // inferred from electronic annotation /// 0003989 // acetyl-CoA carboxylase activity // inferred from sequence or structural similarity /// 0003989 // acetyl-CoA carboxylase activity // inferred from electronic annotation /// 0005524 // ATP binding // inferred from electronic annotation /// 0009374 // biotin binding // inferred from electronic annotation /// 0016874…	1636923_a_at	0.997452	0.000322916	0.000445734	0.000242835	0.000333473	0.996512	4.64e-10	0.430744	2.23e-10
1625902_at	2.47e-05	1.18e-12	0.734246	0.00161842	2.02e-11	0.838883	---	CG11655	FBgn0030638	0006814 // sodium ion transport // inferred from electronic annotation	0016020 // membrane // inferred from electronic annotation	0008508 // bile acid:sodium symporter activity // inferred from sequence or structural similarity /// 0008508 // bile acid:sodium symporter activity // inferred from electronic annotation	1625902_at	0.283917	0.000192977	6.07938e-05	0.00388305	0.00100947	0.847292	1.88e-12	1.41e-07	1.62e-10
1631290_at	2.47e-05	6.41e-13	0.000140442	0.00161842	1.26e-11	0.0158316	---	CG15641	FBgn0030643	0006810 // transport // inferred from electronic annotation	0005576 // extracellular region // inferred from electronic annotation	0005215 // transporter activity // inferred from electronic annotation	1631290_at	0.242106	0.000610833	3.07035e-05	0.0174982	0.000536826	0.214257	0.350125	2.74e-12	4.02e-12
1635491_s_at	2.51e-05	1.01e-11	0.00168718	0.00164259	1.04e-10	0.0519126	TRAM	TRAM	FBgn0040340	0006614 // SRP-dependent cotranslational protein targeting to membrane // inferred from sequence or structural similarity /// 0006911 // phagocytosis, engulfment // inferred from mutant phenotype	0005783 // endoplasmic reticulum // inferred from sequence or structural similarity /// 0005811 // lipid particle // inferred from direct assay /// 0016020 // membrane // inferred from electronic annotation /// 0016021 // integral to membrane // inferred from electronic annotation	---	1635491_s_at	0.712186	0.00320785	3.48867e-05	0.0205179	0.000154209	0.0474745	7.47e-11	0.0445233	2.07e-11
1630020_at	2.52e-05	3.04e-09	0.000155399	0.00164445	1.16e-08	0.0161143	---	CG13041	FBgn0036605	---	---	---	1630020_at	0.00107856	0.931526	0.0524629	0.000421642	1.60841e-05	0.141866	3.65e-08	0.0399976	4.26e-09
1624587_at	2.6008e-05	2.78e-10	0.00445979	0.00168908	1.52e-09	0.075615	---	CG13323	FBgn0033788	---	---	---	1624587_at	0.0392852	0.124976	0.00173861	0.000645664	1.88407e-05	0.111565	7.42e-09	0.000841357	2.94e-10
1623582_at	2.62e-05	9.52e-08	0.0545054	0.00168989	2.49e-07	0.218466	---	CG6364	FBgn0039179	0006911 // phagocytosis, engulfment // inferred from mutant phenotype /// 0008152 // metabolic process // inferred from electronic annotation	---	0000166 // nucleotide binding // inferred from electronic annotation /// 0004849 // uridine kinase activity // inferred from sequence or structural similarity /// 0004849 // uridine kinase activity // non-traceable author statement /// 0004849 // uridine kinase activity // inferred from electronic annotation /// 0005524 // ATP binding // inferred from electronic annotation /// 0016301 // kinase a…	1623582_at	0.570097	0.000928451	4.47294e-05	0.0084562	0.000292163	0.220635	0.0095051	8.61e-08	3.45e-06
1625850_at	2.63e-05	3.9e-11	0.000447539	0.00168989	2.95e-10	0.0275406	Odd-skipped	odd	FBgn0002985	0000122 // negative regulation of transcription from RNA polymerase II promoter // inferred from direct assay /// 0000122 // negative regulation of transcription from RNA polymerase II promoter // inferred from mutant phenotype /// 0006350 // transcription // inferred from electronic annotation /// 0006357 // regulation of transcription from RNA polymerase II promoter // inferred from sequence or…	0005622 // intracellular // inferred from electronic annotation /// 0005634 // nucleus // inferred from sequence or structural similarity /// 0005634 // nucleus // non-traceable author statement /// 0005634 // nucleus // inferred by curator /// 0005634 // nucleus // inferred from electronic annotation	0003676 // nucleic acid binding // inferred from electronic annotation /// 0003677 // DNA binding // inferred from electronic annotation /// 0003677 // DNA binding // non-traceable author statement /// 0003704 // specific RNA polymerase II transcription factor activity // inferred from sequence or structural similarity /// 0005515 // protein binding // inferred from physical interaction /// 00082…	1625850_at	9.48788e-05	3.57852e-05	0.000515677	0.889858	0.672183	0.29647	1.63e-10	0.796924	1.16e-10
1641478_s_at	2.63e-05	1.8e-17	8.68e-06	0.00168989	1.89e-15	0.00362061	---	---	---	---	---	---	1641478_s_at	0.0461407	0.00198044	1.54647e-05	0.309485	0.00115624	0.0260409	0.0489866	1e-12	1e-12
1633286_at	2.68e-05	7.3e-07	0.328039	0.00171868	1.58e-06	0.535443	---	CG32372	FBgn0052372	---	---	0005515 // protein binding // inferred from electronic annotation	1633286_at	0.0070218	0.000117923	3.03014e-05	0.0982598	0.017702	0.756177	9.41e-06	0.147108	8.87e-07
1623910_at	2.7141e-05	3.18e-07	1.18e-05	0.00172681	7.4e-07	0.00401767	alpha-Tubulin	alphaTub85E	FBgn0003886	0007017 // microtubule-based process // inferred from electronic annotation /// 0007018 // microtubule-based movement // inferred from electronic annotation /// 0007052 // mitotic spindle organization // inferred from mutant phenotype /// 0007094 // mitotic cell cycle spindle assembly checkpoint // inferred from direct assay /// 0009987 // cellular process // inferred from mutant phenotype /// 00…	0005874 // microtubule // inferred from electronic annotation /// 0005874 // microtubule // inferred from sequence or structural similarity /// 0005874 // microtubule // non-traceable author statement /// 0043234 // protein complex // inferred from electronic annotation /// 0045298 // tubulin complex // non-traceable author statement	0000166 // nucleotide binding // inferred from electronic annotation /// 0003924 // GTPase activity // inferred from electronic annotation /// 0005198 // structural molecule activity // inferred from electronic annotation /// 0005200 // structural constituent of cytoskeleton // inferred from sequence or structural similarity /// 0005525 // GTP binding // inferred from electronic annotation /// 00…	1623910_at	4.88379e-05	0.000108175	0.00019744	0.93808	0.758212	0.974749	2.21e-07	0.00129211	5.65924e-05
1641270_at	2.71e-05	4.56e-08	0.047575	0.00172681	1.28e-07	0.206268	---	CG8745	FBgn0036381	0019544 // arginine catabolic process to glutamate // inferred from sequence or structural similarity	0005739 // mitochondrion // inferred from sequence or structural similarity	0003824 // catalytic activity // inferred from electronic annotation /// 0004587 // ornithine-oxo-acid transaminase activity // inferred from sequence or structural similarity /// 0008453 // alanine-glyoxylate transaminase activity // inferred from sequence or structural similarity /// 0008483 // transaminase activity // inferred from electronic annotation /// 0016740 // transferase activity // i…	1641270_at	0.00257703	0.00010569	3.04458e-05	0.220741	0.049708	0.798775	3.94e-07	0.211187	7.23e-08
1632021_at	2.75e-05	1.68e-19	0.367288	0.00174076	3.21e-17	0.571327	Cyp6a20	Cyp6a20	FBgn0033980	0002118 // aggressive behavior // inferred from mutant phenotype /// 0055114 // oxidation reduction // inferred from electronic annotation	0005783 // endoplasmic reticulum // inferred from electronic annotation /// 0005789 // endoplasmic reticulum membrane // inferred from electronic annotation /// 0005792 // microsome // non-traceable author statement /// 0005792 // microsome // inferred from electronic annotation /// 0016020 // membrane // non-traceable author statement /// 0016020 // membrane // inferred from electronic annotation	0004497 // monooxygenase activity // inferred from electronic annotation /// 0005506 // iron ion binding // inferred from electronic annotation /// 0009055 // electron carrier activity // inferred from electronic annotation /// 0009055 // electron carrier activity // inferred from sequence or structural similarity /// 0009055 // electron carrier activity // non-traceable author statement /// 0016…	1632021_at	0.86176	0.000640099	0.000748428	0.000194863	0.000225587	0.999632	1e-12	0.202877	1e-12
1634418_at	2.76e-05	3.91e-07	1.01e-05	0.00174302	8.94e-07	0.00386074	---	CG33281	FBgn0053281	0006810 // transport // inferred from electronic annotation /// 0015749 // monosaccharide transport // inferred from sequence or structural similarity /// 0055085 // transmembrane transport // inferred from electronic annotation	0016020 // membrane // inferred from sequence or structural similarity /// 0016020 // membrane // inferred from electronic annotation /// 0016021 // integral to membrane // inferred from electronic annotation	0005215 // transporter activity // inferred from electronic annotation /// 0015145 // monosaccharide transmembrane transporter activity // inferred from sequence or structural similarity	1634418_at	0.082556	7.48025e-05	8.84028e-05	0.00481732	0.00591641	0.999352	9.86e-07	0.907993	1.56e-06
1641282_at	2.81e-05	1.63e-14	0.0005843	0.00177173	6.21e-13	0.0317876	methuselah-like 4	mthl4	FBgn0034219	0006950 // response to stress // inferred from sequence or structural similarity /// 0006950 // response to stress // inferred from electronic annotation /// 0007165 // signal transduction // inferred from electronic annotation /// 0007166 // cell surface receptor linked signaling pathway // inferred from electronic annotation /// 0007186 // G-protein coupled receptor protein signaling pathway //…	0005886 // plasma membrane // inferred from electronic annotation /// 0016020 // membrane // inferred from electronic annotation /// 0016021 // integral to membrane // inferred from sequence or structural similarity /// 0016021 // integral to membrane // non-traceable author statement /// 0016021 // integral to membrane // inferred from electronic annotation	0004871 // signal transducer activity // inferred from electronic annotation /// 0004872 // receptor activity // inferred from electronic annotation /// 0004888 // transmembrane receptor activity // inferred from electronic annotation /// 0004930 // G-protein coupled receptor activity // inferred from sequence or structural similarity /// 0004930 // G-protein coupled receptor activity // inferred…	1641282_at	1.47858e-05	0.00108995	0.00183525	0.0461846	0.026502	0.988234	1.18e-12	5.11629e-05	1.03e-12
1631803_at	2.95e-05	9.63e-12	0.000512081	0.00185099	9.98e-11	0.029037	Larval serum protein 1 alpha	Lsp1alpha	FBgn0002562	0006810 // transport // inferred from electronic annotation	0005576 // extracellular region // non-traceable author statement /// 0005576 // extracellular region // inferred from electronic annotation /// 0005615 // extracellular space // inferred from electronic annotation /// 0005616 // larval serum protein complex // inferred from direct assay /// 0005616 // larval serum protein complex // inferred from sequence or structural similarity /// 0005811 // …	0005344 // oxygen transporter activity // inferred from electronic annotation /// 0045735 // nutrient reservoir activity // non-traceable author statement /// 0045735 // nutrient reservoir activity // inferred from electronic annotation	1631803_at	0.47199	0.0015777	0.00136284	0.000156501	0.000137495	0.999729	3.19e-09	1.94e-07	7.57e-12
1634620_a_at	3e-05	2.66e-13	0.000520498	0.00187922	6.26e-12	0.0291177	stall	stl	FBgn0086408	0006508 // proteolysis // inferred from electronic annotation /// 0030713 // ovarian follicle cell stalk formation // inferred from mutant phenotype /// 0030713 // ovarian follicle cell stalk formation // traceable author statement /// 0048477 // oogenesis // inferred from mutant phenotype	---	0004222 // metalloendopeptidase activity // inferred from sequence or structural similarity /// 0004222 // metalloendopeptidase activity // inferred from electronic annotation /// 0005515 // protein binding // inferred from physical interaction /// 0008233 // peptidase activity // inferred from electronic annotation /// 0008237 // metallopeptidase activity // inferred from electronic annotation /…	1634620_a_at	0.0577146	0.187332	0.00128597	0.00139136	1.97858e-05	0.0531164	1.29e-12	7.64e-12	5.63e-06
1623907_at	3.04e-05	2.56e-12	3.39e-05	0.00189528	3.66e-11	0.00765689	armitage	armi	FBgn0041164	0000184 // nuclear-transcribed mRNA catabolic process, nonsense-mediated decay // inferred from mutant phenotype /// 0000184 // nuclear-transcribed mRNA catabolic process, nonsense-mediated decay // inferred from sequence or structural similarity /// 0000578 // embryonic axis specification // inferred from mutant phenotype /// 0000578 // embryonic axis specification // non-traceable author statem…	0005737 // cytoplasm // inferred from direct assay /// 0005737 // cytoplasm // inferred from electronic annotation /// 0030424 // axon // inferred from direct assay /// 0030425 // dendrite // inferred from direct assay /// 0043025 // neuronal cell body // inferred from direct assay /// 0045202 // synapse // inferred from direct assay	0000166 // nucleotide binding // inferred from electronic annotation /// 0003678 // DNA helicase activity // non-traceable author statement /// 0004386 // helicase activity // inferred from electronic annotation /// 0005524 // ATP binding // inferred from electronic annotation /// 0016787 // hydrolase activity // inferred from electronic annotation	1623907_at	0.847075	0.000493004	0.00011805	0.0018165	0.000393757	0.77447	9.03e-07	3.09e-12	2.1e-10
1625354_at	3.0709e-05	4.11e-10	0.0012388	0.00190076	2.11e-09	0.0448262	fragment B	alpha-Est3	FBgn0015571	---	---	0004091 // carboxylesterase activity // inferred from sequence or structural similarity /// 0004091 // carboxylesterase activity // non-traceable author statement /// 0004091 // carboxylesterase activity // inferred from electronic annotation /// 0016787 // hydrolase activity // inferred from electronic annotation	1625354_at	0.496802	0.000511593	6.49162e-05	0.00550318	0.000541936	0.517522	0.00683092	5.27e-10	6.37e-09
1628873_s_at	3.08e-05	1.04e-07	0.180833	0.00190076	2.7e-07	0.391217	Mlx interactor	Mio	FBgn0032940	0045449 // regulation of transcription // inferred from sequence or structural similarity /// 0045449 // regulation of transcription // inferred from electronic annotation	0005634 // nucleus // inferred from sequence or structural similarity /// 0005634 // nucleus // inferred from electronic annotation	0003700 // sequence-specific DNA binding transcription factor activity // inferred from sequence or structural similarity /// 0003700 // sequence-specific DNA binding transcription factor activity // non-traceable author statement /// 0005515 // protein binding // inferred from physical interaction /// 0030528 // transcription regulator activity // inferred from electronic annotation	1628873_s_at	0.0143737	2.09161e-05	0.000502667	0.00525844	0.23771	0.164595	1.69e-07	8.34e-07	0.286311
1634130_a_at	3.07e-05	1.28e-05	0.00280749	0.00190076	2.23e-05	0.063385	---	CG6767	FBgn0036030	0009116 // nucleoside metabolic process // inferred from electronic annotation /// 0009156 // ribonucleoside monophosphate biosynthetic process // inferred from electronic annotation /// 0009165 // nucleotide biosynthetic process // inferred from electronic annotation /// 0044249 // cellular biosynthetic process // inferred from electronic annotation	---	0000287 // magnesium ion binding // inferred from electronic annotation /// 0004749 // ribose phosphate diphosphokinase activity // inferred from sequence or structural similarity /// 0004749 // ribose phosphate diphosphokinase activity // inferred from electronic annotation /// 0005515 // protein binding // inferred from physical interaction /// 0016301 // kinase activity // inferred from electr…	1634130_a_at	0.00572951	0.00048412	1.93213e-05	0.464464	0.011813	0.15503	0.00263287	0.00633299	8.66e-06
1637123_a_at	3.13e-05	1.4e-06	1.94e-05	0.00192849	2.88e-06	0.00559033	---	CG33281	FBgn0053281	0006810 // transport // inferred from electronic annotation /// 0015749 // monosaccharide transport // inferred from sequence or structural similarity /// 0055085 // transmembrane transport // inferred from electronic annotation	0016020 // membrane // inferred from sequence or structural similarity /// 0016020 // membrane // inferred from electronic annotation /// 0016021 // integral to membrane // inferred from electronic annotation	0005215 // transporter activity // inferred from electronic annotation /// 0015145 // monosaccharide transmembrane transporter activity // inferred from sequence or structural similarity	1637123_a_at	0.058853	6.59718e-05	0.000110914	0.00580274	0.0110423	0.981761	2.13e-06	0.400785	1.07507e-05
1641347_s_at	3.16e-05	8.92e-10	0.0188791	0.00193846	4.08e-09	0.142592	visgun	vsg	FBgn0045823	0007611 // learning or memory // inferred from mutant phenotype /// 0008355 // olfactory learning // inferred from mutant phenotype /// 0042127 // regulation of cell proliferation // inferred from mutant phenotype	0031410 // cytoplasmic vesicle // inferred from direct assay	---	1641347_s_at	0.965683	0.000503008	0.000183157	0.00104746	0.000366526	0.906875	1.87e-07	1.86499e-05	6.29e-10
1630008_at	3.2e-05	2.44e-11	0.526781	0.00195099	2.04e-10	0.697197	---	CG18428	FBgn0039149	---	---	---	1630008_at	0.328368	0.00041657	5.88872e-05	0.00779641	0.000821099	0.552746	6.18e-07	6.55e-09	1.79e-11
1635177_at	3.19e-05	0.00177474	2.82e-05	0.00195099	0.00216989	0.00669211	---	CG7770	FBgn0036918	0006457 // protein folding // inferred from electronic annotation /// 0006458 // 'de novo' protein folding // inferred from sequence or structural similarity	0016272 // prefoldin complex // inferred from electronic annotation /// 0016272 // prefoldin complex // inferred from sequence or structural similarity	0005515 // protein binding // inferred from physical interaction /// 0051082 // unfolded protein binding // inferred from electronic annotation /// 0051087 // chaperone binding // inferred from sequence or structural similarity	1635177_at	0.474284	0.00011195	0.000229881	0.00107249	0.00241674	0.958886	0.00965864	0.00200873	0.65527
1623254_s_at	3.3e-05	7.64e-09	0.0636381	0.00200266	2.61e-08	0.232773	---	CG31531	FBgn0051531	---	---	---	1623254_s_at	0.442839	0.000368483	7.9491e-05	0.0045306	0.000798067	0.724584	8.17e-09	0.00844589	1.75e-07
1637548_at	3.35e-05	4.33e-08	0.103043	0.0020278	1.22e-07	0.295661	arginase	arg	FBgn0023535	0006525 // arginine metabolic process // inferred from electronic annotation /// 0019547 // arginine catabolic process to ornithine // inferred from sequence or structural similarity	0005739 // mitochondrion // inferred from sequence or structural similarity	0004053 // arginase activity // inferred from sequence or structural similarity /// 0004053 // arginase activity // inferred from electronic annotation /// 0016787 // hydrolase activity // inferred from electronic annotation /// 0016813 // hydrolase activity, acting on carbon-nitrogen (but not peptide) bonds, in linear amidines // inferred from electronic annotation /// 0046872 // metal ion bindi…	1637548_at	0.0441579	0.000108622	6.77476e-05	0.0144011	0.00800128	0.986172	3.12e-07	0.322215	7.63e-08
1639587_s_at	3.44e-05	8.16e-13	0.00180461	0.00207562	1.52e-11	0.0533068	---	CG7458	FBgn0037144	0006810 // transport // inferred from electronic annotation /// 0055085 // transmembrane transport // inferred from electronic annotation	0016020 // membrane // inferred from electronic annotation /// 0016021 // integral to membrane // inferred from electronic annotation	0005215 // transporter activity // inferred from electronic annotation /// 0008513 // secondary active organic cation transmembrane transporter activity // inferred from sequence or structural similarity	1639587_s_at	0.995807	0.000535291	0.000269984	0.000761689	0.000379245	0.968905	1.6e-12	1.39e-10	6.65e-08
1637118_at	3.4758e-05	4.49e-09	0.002435	0.00209094	1.64e-08	0.0593779	---	CG30010	FBgn0050010	---	---	---	1637118_at	0.0122053	7.01309e-05	7.6894e-05	0.0302409	0.0339567	0.999889	1.54e-08	1.48e-08	0.998623
1634787_at	3.51e-05	0.00906528	0.0923834	0.0021013	0.0101641	0.279173	---	CG32638	FBgn0052638	---	---	---	1634787_at	0.474014	0.00364907	0.000921933	0.000331743	9.78987e-05	0.838026	0.0374264	0.738699	0.00973821
1641481_at	3.52e-05	1.54e-10	0.010295	0.0021013	9.14e-10	0.109259	Ugt86Dd	Ugt86Dd	FBgn0040256	0008152 // metabolic process // inferred from electronic annotation	---	0015020 // glucuronosyltransferase activity // inferred from sequence or structural similarity /// 0015020 // glucuronosyltransferase activity // inferred from electronic annotation /// 0016740 // transferase activity // inferred from electronic annotation /// 0016757 // transferase activity, transferring glycosyl groups // inferred from electronic annotation /// 0016758 // transferase activity, …	1641481_at	0.315466	0.000250323	9.04005e-05	0.00459965	0.00141865	0.894204	4.72e-10	0.908011	6.06e-10
1623491_at	3.55e-05	0.000945553	0.066593	0.00211399	0.00120679	0.23753	---	CG15155	FBgn0032669	---	---	0008415 // acyltransferase activity // inferred from electronic annotation /// 0016740 // transferase activity // inferred from electronic annotation	1623491_at	0.0142132	5.72209e-05	0.000104124	0.0200342	0.0424839	0.972151	0.00128813	0.782304	0.00412742
1623576_at	3.62e-05	2.07e-05	0.00315711	0.00213052	3.49e-05	0.0668455	---	CG1850	FBgn0033154	---	---	---	1623576_at	0.894168	0.00368135	6.65981e-05	0.0123825	0.000180892	0.0934034	1.39807e-05	0.00701493	0.0045821
1624342_at	3.61e-05	5.02e-11	0.000400271	0.00213052	3.61e-10	0.0261766	---	CG10911	FBgn0034295	---	---	---	1624342_at	0.0321634	0.069359	0.00474073	0.000313203	3.51487e-05	0.443615	6.17e-11	0.00102327	9.27e-10
1626526_at	3.6e-05	9.67e-09	9.62e-05	0.00213052	3.22e-08	0.0134751	Turandot F	TotF	FBgn0044811	0006950 // response to stress // inferred from sequence or structural similarity /// 0009408 // response to heat // inferred from direct assay /// 0009411 // response to UV // inferred from direct assay /// 0009617 // response to bacterium // inferred from direct assay /// 0045087 // innate immune response // inferred from electronic annotation	0005576 // extracellular region // inferred from electronic annotation /// 0005615 // extracellular space // inferred from direct assay	---	1626526_at	1.99456e-05	0.000916475	0.00274976	0.0833206	0.0262741	0.906784	3.48e-07	0.00307053	9.03e-09
1630574_at	3.621e-05	4.36e-21	0.00373308	0.00213052	1.72e-18	0.0709889	---	CG3906	FBgn0034871	---	---	---	1630574_at	0.0426451	0.00923988	0.0155318	7.38917e-05	0.000112246	0.990392	1e-12	0.0129523	1e-12
1635913_at	3.64e-05	0.0112235	0.291858	0.00213381	0.0124595	0.501813	---	CG10814	FBgn0033830	0055114 // oxidation reduction // inferred from electronic annotation	---	0008336 // gamma-butyrobetaine dioxygenase activity // inferred from sequence or structural similarity /// 0008336 // gamma-butyrobetaine dioxygenase activity // inferred from electronic annotation /// 0016491 // oxidoreductase activity // inferred from electronic annotation	1635913_at	0.959808	0.00295323	8.60365e-05	0.00682315	0.000173601	0.155757	0.237054	0.0085848	0.172512
1633012_at	3.67e-05	3.44e-08	0.00116465	0.00214372	9.88e-08	0.0440143	---	CG3662	FBgn0031285	---	---	0005515 // protein binding // inferred from physical interaction	1633012_at	0.997066	0.0152925	0.000104072	0.010804	7.87096e-05	0.0394849	2.3e-07	0.373893	6.37e-08
1631778_at	3.73e-05	1.02e-09	1.94e-06	0.0021736	4.57e-09	0.0011762	drosomycin-H	Drs-l	FBgn0052274	0006952 // defense response // non-traceable author statement /// 0006952 // defense response // inferred from electronic annotation /// 0050832 // defense response to fungus // inferred from direct assay	---	---	1631778_at	0.999867	0.0019587	0.000160163	0.00220184	0.000177507	0.411316	8.02e-08	0.000125035	8.19e-10
1630258_at	3.75e-05	0.0032377	0.0339759	0.00217919	0.00381855	0.178925	Glutathione S transferase D2	GstD2	FBgn0010038	---	---	0004364 // glutathione transferase activity // inferred from direct assay /// 0004364 // glutathione transferase activity // inferred from sequence or structural similarity /// 0004364 // glutathione transferase activity // non-traceable author statement /// 0004364 // glutathione transferase activity // inferred from electronic annotation /// 0004602 // glutathione peroxidase activity // traceab…	1630258_at	0.00113687	9.04405e-05	6.23307e-05	0.377844	0.26243	0.992913	0.251423	0.0504746	0.0025336
1624228_at	3.81e-05	1.74e-12	0.000839693	0.00220721	2.72e-11	0.0383883	mitochondrial ribosomal protein L54	mRpL54	FBgn0034579	---	0005762 // mitochondrial large ribosomal subunit // inferred from sequence or structural similarity /// 0005840 // ribosome // inferred from electronic annotation	0003735 // structural constituent of ribosome // inferred from sequence or structural similarity	1624228_at	0.650794	0.271657	0.000190766	0.0401136	3.67297e-05	0.00404082	2.99e-12	3.99e-11	4.18086e-05
1632593_at	3.82e-05	1.45e-10	0.0143928	0.00220886	8.68e-10	0.126716	---	CG32147	FBgn0047178	0006508 // proteolysis // inferred from sequence or structural similarity /// 0006508 // proteolysis // inferred from electronic annotation	---	0016787 // hydrolase activity // inferred from electronic annotation /// 0016920 // pyroglutamyl-peptidase activity // inferred from sequence or structural similarity	1632593_at	0.253313	0.000160231	0.000130149	0.00358487	0.00281211	0.99888	0.0746751	1.14e-09	2.65e-10
1625016_at	3.85e-05	1.79e-07	0.000150032	0.00221233	4.41e-07	0.0158316	---	CG31516	FBgn0051516	---	---	---	1625016_at	0.00712309	0.000546983	2.49662e-05	0.43905	0.0134426	0.187362	0.0993794	2.41e-06	2.22e-07
1631141_at	3.85e-05	4.01e-11	0.0180685	0.00221233	3.02e-10	0.140133	splicing factor 1	SF1	FBgn0025571	0000398 // nuclear mRNA splicing, via spliceosome // inferred by curator /// 0000398 // nuclear mRNA splicing, via spliceosome // inferred from sequence or structural similarity /// 0000398 // nuclear mRNA splicing, via spliceosome // non-traceable author statement /// 0002121 // inter-male aggressive behavior // inferred from mutant phenotype	0005634 // nucleus // inferred from direct assay /// 0005681 // spliceosomal complex // inferred from sequence or structural similarity /// 0005681 // spliceosomal complex // non-traceable author statement /// 0071011 // precatalytic spliceosome // inferred from direct assay	0003676 // nucleic acid binding // inferred from electronic annotation /// 0003723 // RNA binding // inferred from electronic annotation /// 0008270 // zinc ion binding // inferred from electronic annotation /// 0046872 // metal ion binding // inferred from electronic annotation	1631141_at	0.0964143	0.000389145	4.62521e-05	0.0293052	0.00227224	0.477615	7.44e-07	1.26e-08	2.85e-11
1641634_at	3.93e-05	3.91e-08	0.00331104	0.00224937	1.11e-07	0.0679736	Larval serum protein-2	Lsp2	FBgn0002565	0006810 // transport // inferred from electronic annotation	0005576 // extracellular region // non-traceable author statement /// 0005576 // extracellular region // inferred from electronic annotation /// 0005615 // extracellular space // inferred from electronic annotation /// 0005616 // larval serum protein complex // inferred from direct assay /// 0005811 // lipid particle // inferred from direct assay	0005344 // oxygen transporter activity // inferred from electronic annotation /// 0045735 // nutrient reservoir activity // non-traceable author statement /// 0045735 // nutrient reservoir activity // inferred from electronic annotation	1641634_at	0.00621093	0.000121595	5.28376e-05	0.114439	0.0415459	0.930882	4.16e-07	0.120957	5.57e-08
1631834_at	3.98e-05	8.1e-08	0.0466244	0.00226916	2.15e-07	0.204318	---	CG31098	FBgn0051098	---	---	---	1631834_at	0.479911	0.000133399	0.000284947	0.00128624	0.00302255	0.953838	6.74e-08	4.27e-06	0.00423044
1635886_s_at	4e-05	0.00424265	0.593789	0.00227773	0.00492671	0.745166	---	---	---	0045449 // regulation of transcription // inferred from electronic annotation	0005634 // nucleus // inferred from electronic annotation	0004402 // histone acetyltransferase activity // inferred from sequence or structural similarity	1635886_s_at	0.0847808	8.23083e-05	0.000159532	0.00527397	0.0117893	0.965541	0.00396824	0.514526	0.0299104
1625265_at	4.04e-05	2.68e-10	0.000146175	0.00228021	1.47e-09	0.0158316	---	CG9119	FBgn0035189	---	0005634 // nucleus // inferred from electronic annotation	0008270 // zinc ion binding // inferred from electronic annotation /// 0016788 // hydrolase activity, acting on ester bonds // inferred from electronic annotation	1625265_at	0.00196463	0.00010939	5.7949e-05	0.289233	0.145767	0.967239	8.28e-10	0.932353	1.03e-09
1638991_at	4.02e-05	3.47e-08	0.107646	0.00228021	9.97e-08	0.302775	--- /// ---	CG5506 /// DsimCG5506	FBgn0036766 /// FBgn0259780	---	---	---	1638991_at	0.377485	0.000338099	9.98343e-05	0.0051301	0.00127536	0.838668	2.97e-08	1.68e-06	0.00322382
1641037_at	4.05e-05	5.09e-05	0.00138419	0.00228021	8.03e-05	0.0465471	--- /// ---	CG32702 /// DsimCG32702	FBgn0052702 /// FBgn0260787	---	---	0005509 // calcium ion binding // inferred from electronic annotation	1641037_at	0.22384	0.000109857	0.00019789	0.0026553	0.00529474	0.976326	0.719911	8.09029e-05	0.00026392
1624071_at	4.13e-05	4.53e-10	0.0410138	0.00230901	2.29e-09	0.193676	--- /// ---	CG14550 /// CG42498	FBgn0039405 /// FBgn0260224	---	---	---	1624071_at	0.229298	0.000682513	5.363e-05	0.0211256	0.00110533	0.350034	0.109723	8.24e-10	3.51e-09
1624817_at	4.1293e-05	4.16e-09	0.0213902	0.00230901	1.53e-08	0.149636	Scavenger receptor class C, type IV	Sr-CIV	FBgn0031547	0006952 // defense response // non-traceable author statement /// 0006955 // immune response // inferred from electronic annotation	0005887 // integral to plasma membrane // non-traceable author statement /// 0016020 // membrane // inferred from electronic annotation	0004872 // receptor activity // inferred from electronic annotation /// 0005044 // scavenger receptor activity // inferred from electronic annotation /// 0005044 // scavenger receptor activity // non-traceable author statement /// 0030247 // polysaccharide binding // inferred from electronic annotation	1624817_at	0.00115502	3.07821e-05	0.000436934	0.11465	0.925444	0.293457	0.116242	3.72e-08	6.76e-09
1625744_at	4.15e-05	8.75e-09	0.000158474	0.00230901	2.95e-08	0.0163428	Glutathione S transferase E6	GstE6	FBgn0063494	---	---	0004364 // glutathione transferase activity // inferred from sequence or structural similarity /// 0004364 // glutathione transferase activity // inferred from electronic annotation /// 0016740 // transferase activity // inferred from electronic annotation	1625744_at	0.0825975	0.000148944	9.10874e-05	0.0111535	0.00613439	0.985272	2.09e-08	0.672862	4.26e-08
1628648_at	4.14e-05	5.81e-08	0.00037003	0.00230901	1.59e-07	0.0249823	---	CG3909	FBgn0027524	---	0005634 // nucleus // inferred from sequence or structural similarity	0003700 // sequence-specific DNA binding transcription factor activity // inferred from sequence or structural similarity /// 0005515 // protein binding // inferred from physical interaction	1628648_at	0.108313	0.000260758	6.66475e-05	0.0163067	0.00316683	0.779962	6.37e-07	0.122897	8.1e-08
1639401_at	4.16e-05	2.01e-09	0.0297169	0.00230901	8.15e-09	0.169583	maltase	LvpH	FBgn0002570	0005975 // carbohydrate metabolic process // inferred from electronic annotation /// 0006006 // glucose metabolic process // non-traceable author statement /// 0008152 // metabolic process // inferred from electronic annotation	---	0003824 // catalytic activity // inferred from electronic annotation /// 0004558 // alpha-glucosidase activity // inferred from sequence or structural similarity /// 0004558 // alpha-glucosidase activity // non-traceable author statement /// 0004558 // alpha-glucosidase activity // inferred from electronic annotation /// 0016787 // hydrolase activity // inferred from electronic annotation /// 001…	1639401_at	0.041763	0.000414357	3.93393e-05	0.0734131	0.00424154	0.393105	7.51e-09	0.962806	6.2e-09
1630503_at	4.27e-05	8.02e-08	0.0555274	0.00236463	2.13e-07	0.220384	---	CG6045	FBgn0038349	0055114 // oxidation reduction // inferred from electronic annotation	---	0003824 // catalytic activity // inferred from electronic annotation /// 0004854 // xanthine dehydrogenase activity // inferred from sequence or structural similarity /// 0004854 // xanthine dehydrogenase activity // inferred from electronic annotation /// 0005506 // iron ion binding // inferred from electronic annotation /// 0005515 // protein binding // inferred from physical interaction /// 00…	1630503_at	0.0565468	6.00482e-05	0.000233253	0.00536879	0.0281212	0.779308	5.61e-08	1.43155e-05	0.000571293
1640035_at	4.31e-05	4.6e-10	0.00579166	0.00238156	2.32e-09	0.0850469	fat body protein P6	Fbp2	FBgn0000640	0008152 // metabolic process // inferred from electronic annotation /// 0055114 // oxidation reduction // inferred from electronic annotation	0005811 // lipid particle // inferred from direct assay	0003824 // catalytic activity // inferred from electronic annotation /// 0004022 // alcohol dehydrogenase (NAD) activity // inferred from electronic annotation /// 0005488 // binding // inferred from electronic annotation /// 0005515 // protein binding // inferred from physical interaction /// 0016491 // oxidoreductase activity // inferred from electronic annotation /// 0045735 // nutrient reserv…	1640035_at	0.0879562	0.00474446	0.0150631	7.78659e-05	0.000202299	0.90796	2.75e-07	2.44e-06	3.03e-10
1633237_at	4.34e-05	7.47e-05	0.013354	0.00238901	0.000114742	0.122443	Imaginal disc growth factor1	Idgf1	FBgn0020416	0005975 // carbohydrate metabolic process // inferred from electronic annotation /// 0006032 // chitin catabolic process // inferred from electronic annotation /// 0007275 // multicellular organismal development // inferred from electronic annotation /// 0007444 // imaginal disc development // inferred from direct assay	0005576 // extracellular region // inferred from direct assay /// 0005576 // extracellular region // inferred from electronic annotation /// 0005576 // extracellular region // non-traceable author statement	0003824 // catalytic activity // inferred from electronic annotation /// 0004553 // hydrolase activity, hydrolyzing O-glycosyl compounds // inferred from electronic annotation /// 0004568 // chitinase activity // inferred from electronic annotation /// 0004568 // chitinase activity // inferred from sequence or structural similarity /// 0008084 // imaginal disc growth factor receptor binding // in…	1633237_at	0.233671	0.000860644	5.21775e-05	0.0266798	0.00104795	0.278929	0.0896602	0.00237346	5.93529e-05
1639645_at	4.36e-05	3.05e-08	0.00174314	0.0023926	8.89e-08	0.0524312	---	CG9740	FBgn0037669	---	---	0005515 // protein binding // inferred from physical interaction	1639645_at	0.99713	0.00065226	0.000347972	0.000892079	0.00047106	0.976439	2.73e-08	0.00441593	1.23e-06
1625573_at	4.41e-05	0.00524288	0.00997794	0.00241178	0.00601783	0.107816	Tim9a	Tim9a	FBgn0030480	0006626 // protein targeting to mitochondrion // inferred from sequence or structural similarity /// 0006626 // protein targeting to mitochondrion // inferred from electronic annotation /// 0006810 // transport // inferred from electronic annotation /// 0015031 // protein transport // inferred from sequence or structural similarity /// 0015031 // protein transport // inferred from electronic anno…	0005739 // mitochondrion // inferred from electronic annotation /// 0005743 // mitochondrial inner membrane // inferred from electronic annotation /// 0005744 // mitochondrial inner membrane presequence translocase complex // inferred from sequence or structural similarity /// 0016020 // membrane // inferred from electronic annotation /// 0042719 // mitochondrial intermembrane space protein trans…	0005515 // protein binding // inferred from physical interaction /// 0015450 // P-P-bond-hydrolysis-driven protein transmembrane transporter activity // inferred from sequence or structural similarity /// 0046872 // metal ion binding // inferred from electronic annotation	1625573_at	0.999967	0.00185916	0.000212067	0.00200092	0.000226485	0.531941	0.00926221	0.0116453	0.991056
1631474_s_at	4.42e-05	2.06e-14	1.11e-05	0.00241343	7.56e-13	0.00401767	mitochondrial GPD	Gpo-1	FBgn0022160	0006071 // glycerol metabolic process // inferred from sequence or structural similarity /// 0006072 // glycerol-3-phosphate metabolic process // inferred from electronic annotation /// 0006127 // glycerophosphate shuttle // inferred from mutant phenotype /// 0007629 // flight behavior // inferred from mutant phenotype /// 0055114 // oxidation reduction // inferred from electronic annotation	0005739 // mitochondrion // inferred by curator /// 0005739 // mitochondrion // inferred from sequence or structural similarity /// 0005743 // mitochondrial inner membrane // inferred from direct assay /// 0005811 // lipid particle // inferred from direct assay /// 0009331 // glycerol-3-phosphate dehydrogenase complex // inferred from electronic annotation	0004368 // glycerol-3-phosphate dehydrogenase activity // inferred from mutant phenotype /// 0004368 // glycerol-3-phosphate dehydrogenase activity // inferred from sequence or structural similarity /// 0004368 // glycerol-3-phosphate dehydrogenase activity // inferred from electronic annotation /// 0005509 // calcium ion binding // inferred from electronic annotation /// 0016491 // oxidoreductas…	1631474_s_at	0.376482	0.000281052	0.000131401	0.00417737	0.0017547	0.953506	1.06e-12	0.357361	1.09e-12
1636125_a_at	4.4741e-05	5.95e-14	0.0011307	0.002427	1.88e-12	0.0434648	granny smith	granny-smith	FBgn0040493	0006508 // proteolysis // inferred from electronic annotation	0005622 // intracellular // inferred from electronic annotation /// 0005737 // cytoplasm // inferred from sequence or structural similarity	0004177 // aminopeptidase activity // inferred from sequence or structural similarity /// 0004177 // aminopeptidase activity // inferred from electronic annotation /// 0005515 // protein binding // inferred from physical interaction	1636125_a_at	0.99976	0.00185344	0.000253737	0.00160882	0.000223273	0.602625	1.04e-12	6.22e-09	1.07e-11
1639364_at	4.47e-05	0.000118337	0.0610479	0.002427	0.000175122	0.229168	Jonah 43E	Jon44E	FBgn0001285	0006508 // proteolysis // inferred from electronic annotation /// 0006508 // proteolysis // non-traceable author statement	---	0003824 // catalytic activity // inferred from electronic annotation /// 0004252 // serine-type endopeptidase activity // inferred from sequence or structural similarity /// 0004252 // serine-type endopeptidase activity // non-traceable author statement /// 0004252 // serine-type endopeptidase activity // inferred from electronic annotation /// 0008233 // peptidase activity // inferred from elect…	1639364_at	0.183459	0.000919681	4.78892e-05	0.0379599	0.00122628	0.23988	0.477684	0.000938917	0.00014075
1624245_at	4.5e-05	1.03e-07	0.000219746	0.00243601	2.66e-07	0.0198289	---	CG15239	FBgn0029681	---	---	0005515 // protein binding // inferred from physical interaction	1624245_at	0.00831403	0.000413977	3.38449e-05	0.310541	0.0172941	0.3396	1.05e-07	2.38e-06	0.0250482
1638630_at	4.52e-05	1.76e-08	0.123446	0.00243792	5.46e-08	0.323405	---	CG1983	FBgn0039751	---	---	0005515 // protein binding // inferred from physical interaction	1638630_at	0.507292	0.000298026	0.000164585	0.0029242	0.00150362	0.977339	6.59e-07	1.61e-08	0.00384655
1630249_at	4.62e-05	2.54e-08	0.0109623	0.00247732	7.54e-08	0.11274	CG31090	CG42235	FBgn0250757	0006810 // transport // inferred from electronic annotation /// 0006811 // ion transport // inferred from electronic annotation /// 0006814 // sodium ion transport // inferred from electronic annotation /// 0051180 // vitamin transport // inferred from sequence or structural similarity /// 0055085 // transmembrane transport // inferred from electronic annotation	0016020 // membrane // inferred from electronic annotation /// 0016021 // integral to membrane // inferred from sequence or structural similarity /// 0016021 // integral to membrane // inferred from electronic annotation	0005215 // transporter activity // inferred from electronic annotation /// 0005515 // protein binding // inferred from physical interaction /// 0008507 // sodium:iodide symporter activity // inferred from sequence or structural similarity /// 0008523 // sodium-dependent multivitamin transmembrane transporter activity // inferred from sequence or structural similarity	1630249_at	0.983812	0.000211202	0.00592089	0.00012574	0.0032251	0.216973	1.65e-08	2.29133e-05	3.60192e-05
1638405_at	4.62e-05	0.00274625	0.391448	0.00247732	0.00327094	0.59289	--- /// ---	CG9338 /// DsimCG9338	FBgn0032899 /// FBgn0084921	---	---	---	1638405_at	0.823516	0.000696903	0.00229471	0.000186887	0.000568104	0.881999	0.41689	0.025108	0.0024484
1624589_a_at	4.75e-05	5.13e-05	0.000276033	0.00250001	8.09e-05	0.0217683	centaurin gamma 1A	cenG1A	FBgn0028509	0007264 // small GTPase mediated signal transduction // non-traceable author statement /// 0007264 // small GTPase mediated signal transduction // inferred from electronic annotation /// 0032312 // regulation of ARF GTPase activity // inferred from electronic annotation	0005622 // intracellular // inferred from electronic annotation /// 0005634 // nucleus // non-traceable author statement	0000166 // nucleotide binding // inferred from electronic annotation /// 0005096 // GTPase activator activity // inferred from electronic annotation /// 0005515 // protein binding // inferred from physical interaction /// 0005525 // GTP binding // inferred from electronic annotation /// 0008060 // ARF GTPase activator activity // inferred from sequence or structural similarity /// 0008060 // ARF …	1624589_a_at	0.77314	0.00108999	0.000118345	0.00543171	0.000496262	0.490163	0.0158812	3.52117e-05	0.0069229
1624914_at	4.8e-05	0.000168644	0.574077	0.00250001	0.000243295	0.731849	---	CG8690	FBgn0033297	0005975 // carbohydrate metabolic process // inferred from electronic annotation /// 0008152 // metabolic process // inferred from electronic annotation	---	0003824 // catalytic activity // inferred from electronic annotation /// 0004558 // alpha-glucosidase activity // inferred from sequence or structural similarity /// 0004558 // alpha-glucosidase activity // inferred from electronic annotation /// 0016787 // hydrolase activity // inferred from electronic annotation /// 0016798 // hydrolase activity, acting on glycosyl bonds // inferred from electr…	1624914_at	0.00722013	0.00021679	4.97495e-05	0.187239	0.0330408	0.730899	0.000300957	0.886847	0.000638844
1625985_at	4.7e-05	1.18e-07	0.00208791	0.00250001	3.02e-07	0.056913	---	CG31446	FBgn0051446	---	---	0005488 // binding // inferred from electronic annotation	1625985_at	0.0874523	5.63735e-05	0.000414162	0.00320316	0.0348397	0.536613	2.46e-07	6.39e-07	0.620222
1626704_at	4.78e-05	9.29e-12	1.67e-05	0.00250001	9.68e-11	0.00508531	---	CG7248	FBgn0036229	0006030 // chitin metabolic process // inferred from electronic annotation	0005576 // extracellular region // inferred from electronic annotation	0008061 // chitin binding // inferred from electronic annotation /// 0016490 // structural constituent of peritrophic membrane // inferred from sequence or structural similarity	1626704_at	0.0570854	0.00622563	0.0297898	6.81023e-05	0.000247028	0.806725	5.33e-11	0.196321	2.26e-11
1629411_at	4.74e-05	3.23e-05	0.213631	0.00250001	5.28e-05	0.425427	---	VhaM8.9	FBgn0037671	0016055 // Wnt receptor signaling pathway // inferred from mutant phenotype /// 0035317 // imaginal disc-derived wing hair organization // inferred from mutant phenotype /// 0060071 // Wnt receptor signaling pathway, planar cell polarity pathway // inferred from genetic interaction	0005886 // plasma membrane // inferred from direct assay /// 0016021 // integral to membrane // inferred from electronic annotation	0004872 // receptor activity // inferred from electronic annotation /// 0005109 // frizzled binding // inferred from direct assay /// 0005110 // frizzled-2 binding // inferred from direct assay	1629411_at	0.989216	0.000659921	0.000338654	0.00108102	0.000545395	0.97203	0.990648	8.06304e-05	9.76441e-05
1629705_at	4.7e-05	1.04e-12	4.24e-05	0.00250001	1.85e-11	0.00864033	ESTS:34F4T	CG6084	FBgn0086254	0055114 // oxidation reduction // inferred from electronic annotation	---	0004032 // aldehyde reductase activity // inferred from sequence or structural similarity /// 0004032 // aldehyde reductase activity // inferred from electronic annotation /// 0016491 // oxidoreductase activity // inferred from electronic annotation	1629705_at	0.00305551	0.00339475	2.30909e-05	0.999908	0.0287694	0.025798	9.61e-12	0.00696701	2.9e-12
1629718_at	4.7e-05	2.3e-07	0.00653865	0.00250001	5.5e-07	0.0905329	---	CG16727	FBgn0038719	0006810 // transport // inferred from electronic annotation /// 0055085 // transmembrane transport // inferred from electronic annotation	0016021 // integral to membrane // inferred from electronic annotation	0005215 // transporter activity // inferred from electronic annotation /// 0015101 // organic cation transmembrane transporter activity // inferred from sequence or structural similarity	1629718_at	0.949949	0.000485408	0.000323923	0.00112544	0.000737739	0.993237	5.75248e-05	0.000688691	1.56e-07
1633563_at	4.79e-05	4.83e-07	0.000479112	0.00250001	1.08e-06	0.0278975	---	CG1637	FBgn0030245	---	---	0003993 // acid phosphatase activity // inferred from sequence or structural similarity /// 0003993 // acid phosphatase activity // inferred from electronic annotation /// 0016787 // hydrolase activity // inferred from electronic annotation /// 0046872 // metal ion binding // inferred from electronic annotation	1633563_at	0.999588	0.000839939	0.000374662	0.000990289	0.000438743	0.953493	3.23e-07	0.000143525	0.000859852
1636030_s_at	4.79e-05	0.000277873	0.405176	0.00250001	0.000385698	0.604647	---	CG32626	FBgn0052626	0006144 // purine base metabolic process // inferred from electronic annotation /// 0009168 // purine ribonucleoside monophosphate biosynthetic process // inferred from electronic annotation	---	0003876 // AMP deaminase activity // inferred from sequence or structural similarity /// 0003876 // AMP deaminase activity // inferred from electronic annotation /// 0005515 // protein binding // inferred from physical interaction /// 0016787 // hydrolase activity // inferred from electronic annotation /// 0016814 // hydrolase activity, acting on carbon-nitrogen (but not peptide) bonds, in cyclic…	1636030_s_at	0.0212147	0.000105705	0.000102715	0.0290576	0.0280471	0.999997	0.272975	0.0038072	0.000254959
1637056_s_at	4.76e-05	2.25e-06	0.638386	0.00250001	4.46e-06	0.776732	---	CG11200	FBgn0034500	0008152 // metabolic process // inferred from electronic annotation /// 0055114 // oxidation reduction // inferred from electronic annotation	---	0003824 // catalytic activity // inferred from electronic annotation /// 0004090 // carbonyl reductase (NADPH) activity // inferred from sequence or structural similarity /// 0004090 // carbonyl reductase (NADPH) activity // inferred from electronic annotation /// 0005488 // binding // inferred from electronic annotation /// 0016491 // oxidoreductase activity // inferred from electronic annotation	1637056_s_at	0.695711	0.000793782	0.000123481	0.0049145	0.000646531	0.62051	1.22479e-05	4.16e-06	0.668356
1633789_at	4.81e-05	0.00274219	0.0677842	0.00250003	0.003267	0.239513	Hand	Hand	FBgn0032209	0007508 // larval heart development // inferred from mutant phenotype /// 0030097 // hemopoiesis // inferred from mutant phenotype /// 0035050 // embryonic heart tube development // inferred from mutant phenotype /// 0043066 // negative regulation of apoptosis // inferred from mutant phenotype /// 0045449 // regulation of transcription // inferred from sequence or structural similarity /// 004544…	0005634 // nucleus // inferred by curator /// 0005634 // nucleus // inferred from electronic annotation	0003700 // sequence-specific DNA binding transcription factor activity // inferred from sequence or structural similarity /// 0016563 // transcription activator activity // inferred from direct assay /// 0030528 // transcription regulator activity // inferred from electronic annotation	1633789_at	0.270324	0.000367594	9.94551e-05	0.00863398	0.00190306	0.810688	0.0021371	0.0456514	0.236558
1628884_at	4.84e-05	1.95e-07	0.144695	0.00250189	4.75e-07	0.35092	semmelweis	PGRP-SA	FBgn0030310	0006952 // defense response // non-traceable author statement /// 0006955 // immune response // inferred from sequence or structural similarity /// 0006955 // immune response // traceable author statement /// 0006965 // positive regulation of biosynthetic process of antibacterial peptides active against Gram-positive bacteria // inferred from mutant phenotype /// 0006965 // positive regulation of…	0005576 // extracellular region // inferred from direct assay /// 0005576 // extracellular region // inferred from sequence or structural similarity /// 0005576 // extracellular region // inferred from electronic annotation /// 0005887 // integral to plasma membrane // non-traceable author statement	0005515 // protein binding // inferred from physical interaction /// 0005515 // protein binding // inferred from electronic annotation /// 0008233 // peptidase activity // inferred from electronic annotation /// 0008329 // pattern recognition receptor activity // traceable author statement /// 0008745 // N-acetylmuramoyl-L-alanine amidase activity // inferred from electronic annotation /// 001601…	1628884_at	0.14953	9.60795e-05	0.000257329	0.0035225	0.011329	0.903608	7.67e-06	0.0111362	1.71e-07
1634658_a_at	4.83e-05	0.00873357	0.000172879	0.00250189	0.00980444	0.0170777	---	---	---	0006541 // glutamine metabolic process // inferred from electronic annotation /// 0007613 // memory // inferred from mutant phenotype /// 0007626 // locomotory behavior // inferred from mutant phenotype	---	0004359 // glutaminase activity // inferred from electronic annotation /// 0005515 // protein binding // inferred from physical interaction /// 0016787 // hydrolase activity // inferred from electronic annotation	1634658_a_at	0.0239427	0.000394664	4.34965e-05	0.118386	0.00835812	0.448007	0.0110451	0.027094	0.872779
1624717_s_at	5.02e-05	1.59e-10	0.000615936	0.00258838	9.38e-10	0.0326568	---	CG32647	FBgn0052647	---	---	0005515 // protein binding // inferred from physical interaction /// 0008168 // methyltransferase activity // inferred from electronic annotation /// 0016740 // transferase activity // inferred from electronic annotation	1624717_s_at	0.896393	0.000816295	0.000197231	0.00255118	0.000568372	0.791776	3.93e-10	0.483719	8e-10
1625233_at	5.07e-05	2.56e-08	0.00698068	0.00260928	7.59e-08	0.0931402	dPI 3-kinase	Pi3K68D	FBgn0015278	0006911 // phagocytosis, engulfment // inferred from mutant phenotype /// 0006974 // response to DNA damage stimulus // inferred from mutant phenotype /// 0007154 // cell communication // inferred from electronic annotation /// 0046854 // phosphoinositide phosphorylation // inferred from direct assay /// 0046854 // phosphoinositide phosphorylation // inferred from sequence or structural similarit…	0005942 // phosphoinositide 3-kinase complex // inferred from electronic annotation	0004428 // inositol or phosphatidylinositol kinase activity // inferred from electronic annotation /// 0005488 // binding // inferred from electronic annotation /// 0005515 // protein binding // inferred from electronic annotation /// 0005543 // phospholipid binding // inferred from direct assay /// 0016301 // kinase activity // inferred from electronic annotation /// 0016303 // 1-phosphatidylino…	1625233_at	0.00502159	0.000816699	3.08516e-05	0.698745	0.0255045	0.162524	0.0683675	3.39e-08	3.24e-07
1629395_at	5.14e-05	2.86e-10	0.000327728	0.00263338	1.55e-09	0.0238416	---	CG9743	FBgn0039756	0006629 // lipid metabolic process // inferred from electronic annotation /// 0006633 // fatty acid biosynthetic process // inferred from electronic annotation /// 0008610 // lipid biosynthetic process // inferred from electronic annotation /// 0055114 // oxidation reduction // inferred from electronic annotation	0016021 // integral to membrane // inferred from electronic annotation	0004768 // stearoyl-CoA 9-desaturase activity // non-traceable author statement /// 0004768 // stearoyl-CoA 9-desaturase activity // inferred from electronic annotation /// 0016491 // oxidoreductase activity // inferred from electronic annotation /// 0016717 // oxidoreductase activity, acting on paired donors, with oxidation of a pair of donors resulting in the reduction of molecular oxygen to tw…	1629395_at	0.375304	0.000200926	0.000226885	0.00286407	0.00328931	0.99979	2.27e-10	3.73781e-05	2.54e-08
1634806_at	5.15e-05	2.04e-08	0.560182	0.00263338	6.22e-08	0.722516	CG34003	nimB3	FBgn0054003	---	---	---	1634806_at	0.0673699	0.000201797	9.26481e-05	0.0198052	0.00771347	0.947518	4.66e-07	0.0133676	2.15e-08
1626609_at	5.21e-05	5.19e-07	0.102859	0.00265623	1.16e-06	0.295373	---	CG10006	FBgn0036461	0030001 // metal ion transport // inferred from electronic annotation /// 0055085 // transmembrane transport // inferred from electronic annotation	0016020 // membrane // inferred from electronic annotation	0046873 // metal ion transmembrane transporter activity // inferred from electronic annotation	1626609_at	0.968726	0.00231412	0.000152694	0.00494163	0.000296491	0.34693	0.000294454	0.000439088	3.41e-07
1637203_at	5.28e-05	5.13e-06	0.010377	0.00268701	9.51e-06	0.109754	rev7	rev7	FBgn0037345	0007067 // mitosis // inferred from electronic annotation /// 0051349 // positive regulation of lyase activity // inferred from direct assay	---	0005515 // protein binding // inferred from physical interaction	1637203_at	0.27532	0.000521038	9.21424e-05	0.0125236	0.00170354	0.656279	0.411414	4.12577e-05	7.24e-06
1628659_at	5.32e-05	0.00997829	0.599803	0.00269922	0.0111405	0.749664	Multi drug resistance 49	Mdr49	FBgn0004512	0001666 // response to hypoxia // inferred from expression pattern /// 0001666 // response to hypoxia // inferred from mutant phenotype /// 0006810 // transport // inferred from electronic annotation /// 0006855 // drug transmembrane transport // non-traceable author statement /// 0008354 // germ cell migration // inferred from mutant phenotype /// 0015893 // drug transport // inferred from seque…	0005887 // integral to plasma membrane // non-traceable author statement /// 0016020 // membrane // inferred from electronic annotation /// 0016021 // integral to membrane // inferred from electronic annotation	0000166 // nucleotide binding // inferred from electronic annotation /// 0005515 // protein binding // inferred from physical interaction /// 0005524 // ATP binding // inferred from electronic annotation /// 0008559 // xenobiotic-transporting ATPase activity // inferred from electronic annotation /// 0015238 // drug transmembrane transporter activity // inferred from sequence or structural simila…	1628659_at	0.127622	0.000241381	0.000108431	0.0124935	0.00482163	0.944947	0.0085888	0.473805	0.0730664
1638143_a_at	5.41e-05	1.94e-05	0.00133235	0.00273725	3.29e-05	0.0462552	VEGF receptor	Pvr	FBgn0032006	0000022 // mitotic spindle elongation // inferred from mutant phenotype /// 0006468 // protein phosphorylation // inferred from electronic annotation /// 0006468 // protein phosphorylation // non-traceable author statement /// 0006974 // response to DNA damage stimulus // inferred from mutant phenotype /// 0007015 // actin filament organization // inferred from mutant phenotype /// 0007298 // bor…	0005886 // plasma membrane // inferred from direct assay /// 0005886 // plasma membrane // inferred from sequence or structural similarity /// 0005886 // plasma membrane // non-traceable author statement /// 0016020 // membrane // inferred from electronic annotation /// 0016021 // integral to membrane // inferred from electronic annotation	0000166 // nucleotide binding // inferred from electronic annotation /// 0004672 // protein kinase activity // inferred from electronic annotation /// 0004713 // protein tyrosine kinase activity // non-traceable author statement /// 0004713 // protein tyrosine kinase activity // inferred from electronic annotation /// 0004714 // transmembrane receptor protein tyrosine kinase activity // inferred …	1638143_a_at	0.930252	0.00113177	0.000198519	0.00305054	0.000491893	0.681848	0.0294614	0.0011901	1.43416e-05
1626319_a_at	5.43e-05	4.89e-05	0.00279759	0.00274143	7.75e-05	0.0633389	Immune induced molecule 10	IM10	FBgn0033835	0006952 // defense response // inferred from direct assay /// 0008063 // Toll signaling pathway // non-traceable author statement /// 0019731 // antibacterial humoral response // inferred from direct assay /// 0045087 // innate immune response // inferred from electronic annotation	0005576 // extracellular region // inferred from direct assay /// 0005576 // extracellular region // inferred from electronic annotation /// 0005615 // extracellular space // inferred from direct assay	---	1626319_a_at	0.00087081	0.000135832	9.64944e-05	0.62532	0.487959	0.994892	5.01706e-05	0.257481	0.000635928
1633473_s_at	5.48e-05	1.25e-05	0.00992793	0.00275505	2.18e-05	0.107523	aldolase	Ald	FBgn0000064	0006096 // glycolysis // inferred from direct assay /// 0006096 // glycolysis // non-traceable author statement /// 0006096 // glycolysis // inferred from electronic annotation /// 0007498 // mesoderm development // non-traceable author statement /// 0008152 // metabolic process // inferred from electronic annotation	---	0003824 // catalytic activity // inferred from electronic annotation /// 0004332 // fructose-bisphosphate aldolase activity // inferred from direct assay /// 0004332 // fructose-bisphosphate aldolase activity // inferred from sequence or structural similarity /// 0004332 // fructose-bisphosphate aldolase activity // non-traceable author statement /// 0004332 // fructose-bisphosphate aldolase acti…	1633473_s_at	0.00269177	0.0001376	8.18486e-05	0.27786	0.160603	0.982459	0.96766	3.00903e-05	4.22112e-05
1633573_a_at	5.49e-05	2.15e-09	0.0256685	0.00275641	8.61e-09	0.160644	alternative testis transcripts /// alternative testis transcripts	att-ORFA /// att-ORFB	FBgn0067782 /// FBgn0067783	0006810 // transport // inferred from electronic annotation /// 0055085 // transmembrane transport // inferred from electronic annotation	0005740 // mitochondrial envelope // inferred from sequence or structural similarity /// 0005743 // mitochondrial inner membrane // inferred from electronic annotation /// 0016020 // membrane // inferred from electronic annotation /// 0016021 // integral to membrane // inferred from electronic annotation	0005488 // binding // inferred from electronic annotation /// 0022857 // transmembrane transporter activity // inferred from sequence or structural similarity	1633573_a_at	0.349025	0.000363021	0.000141889	0.00616675	0.00211067	0.919653	6.8e-07	1.97929e-05	1.46e-09
1634135_at	5.58e-05	6.81e-09	0.00134449	0.0027932	2.36e-08	0.0463457	---	CG12012	FBgn0035444	---	---	0005515 // protein binding // inferred from physical interaction	1634135_at	0.879776	0.000457817	0.000346649	0.00148443	0.00110512	0.997765	0.00046396	5.35e-07	5.4e-09
1633210_at	5.66e-05	4.01e-06	0.0236156	0.00282679	7.56e-06	0.155468	---	CG10674	FBgn0035592	---	0016020 // membrane // inferred from electronic annotation /// 0016021 // integral to membrane // inferred from electronic annotation	0005515 // protein binding // inferred from physical interaction	1633210_at	0.0965327	0.000902092	5.19345e-05	0.0739469	0.00261939	0.26621	0.00212991	2.67e-06	0.00143723
1626427_a_at	5.77e-05	2.58e-06	0.00699471	0.00286548	5.05e-06	0.0932339	Tequila	Tequila	FBgn0023479	0006030 // chitin metabolic process // inferred from electronic annotation /// 0006508 // proteolysis // inferred from electronic annotation /// 0006508 // proteolysis // non-traceable author statement /// 0007616 // long-term memory // inferred from mutant phenotype	0005576 // extracellular region // inferred from electronic annotation /// 0016020 // membrane // inferred from electronic annotation	0003824 // catalytic activity // inferred from electronic annotation /// 0004252 // serine-type endopeptidase activity // inferred from electronic annotation /// 0004252 // serine-type endopeptidase activity // inferred from sequence or structural similarity /// 0004252 // serine-type endopeptidase activity // non-traceable author statement /// 0005044 // scavenger receptor activity // inferred f…	1626427_a_at	0.325604	0.0303464	0.0010167	0.00141658	7.01396e-05	0.24428	3.3309e-05	0.182455	3.01e-06
1633947_at	5.76e-05	3.55e-10	0.000435218	0.00286548	1.87e-09	0.0272287	Cyp6a18	Cyp6a18	FBgn0039519	0055114 // oxidation reduction // inferred from electronic annotation	0005783 // endoplasmic reticulum // inferred from electronic annotation /// 0005789 // endoplasmic reticulum membrane // inferred from electronic annotation /// 0005792 // microsome // non-traceable author statement /// 0005792 // microsome // inferred from electronic annotation /// 0016020 // membrane // non-traceable author statement /// 0016020 // membrane // inferred from electronic annotation	0004497 // monooxygenase activity // inferred from electronic annotation /// 0005506 // iron ion binding // inferred from electronic annotation /// 0009055 // electron carrier activity // inferred from electronic annotation /// 0009055 // electron carrier activity // inferred from sequence or structural similarity /// 0009055 // electron carrier activity // non-traceable author statement /// 0016…	1633947_at	0.64039	0.000254123	0.000373312	0.00166843	0.0025456	0.993922	6.52e-10	0.107198	2.73e-09
1628628_at	5.85e-05	1.66e-09	0.00712265	0.00289843	6.92e-09	0.0940781	Calpain A	CalpA	FBgn0012051	0006508 // proteolysis // inferred from electronic annotation /// 0006508 // proteolysis // inferred from direct assay /// 0006911 // phagocytosis, engulfment // inferred from mutant phenotype /// 0009953 // dorsal/ventral pattern formation // inferred from direct assay /// 0016540 // protein autoprocessing // traceable author statement /// 0021919 // BMP signaling pathway involved in spinal cord…	0005622 // intracellular // inferred from electronic annotation /// 0005622 // intracellular // inferred from direct assay /// 0005737 // cytoplasm // non-traceable author statement /// 0005737 // cytoplasm // inferred from electronic annotation /// 0015629 // actin cytoskeleton // inferred from direct assay /// 0043025 // neuronal cell body // inferred from direct assay	0004197 // cysteine-type endopeptidase activity // inferred from electronic annotation /// 0004198 // calcium-dependent cysteine-type endopeptidase activity // inferred from electronic annotation /// 0004198 // calcium-dependent cysteine-type endopeptidase activity // non-traceable author statement /// 0004198 // calcium-dependent cysteine-type endopeptidase activity // inferred from direct assay…	1628628_at	0.104803	5.66951e-05	0.000847813	0.0026854	0.063617	0.307681	0.0988629	1.45e-08	2.77e-09
1636490_at	5.93e-05	0.00158291	0.911957	0.00292785	0.00195112	0.949613	PGRP-SB1	PGRP-SB1	FBgn0043578	0006952 // defense response // non-traceable author statement /// 0006955 // immune response // inferred from sequence or structural similarity /// 0009253 // peptidoglycan catabolic process // inferred from electronic annotation /// 0009253 // peptidoglycan catabolic process // non-traceable author statement /// 0045087 // innate immune response // inferred from electronic annotation /// 0045087…	0005576 // extracellular region // inferred from sequence or structural similarity /// 0005576 // extracellular region // inferred from direct assay /// 0005576 // extracellular region // inferred from electronic annotation /// 0005875 // microtubule associated complex // inferred from direct assay /// 0005887 // integral to plasma membrane // non-traceable author statement	0005515 // protein binding // inferred from electronic annotation /// 0008745 // N-acetylmuramoyl-L-alanine amidase activity // inferred from electronic annotation /// 0016787 // hydrolase activity // inferred from electronic annotation /// 0042834 // peptidoglycan binding // inferred from sequence or structural similarity /// 0042834 // peptidoglycan binding // non-traceable author statement ///…	1636490_at	0.0367448	0.0408135	0.0135765	0.00022127	8.91945e-05	0.92069	0.035528	0.17549	0.00120303
1628432_at	5.95e-05	0.00185538	0.00169642	0.00293001	0.00226172	0.0521115	---	CG5590	FBgn0039537	0008152 // metabolic process // inferred from electronic annotation /// 0055114 // oxidation reduction // inferred from electronic annotation	0005811 // lipid particle // inferred from direct assay /// 0005875 // microtubule associated complex // inferred from direct assay	0003824 // catalytic activity // inferred from electronic annotation /// 0005488 // binding // inferred from electronic annotation /// 0016491 // oxidoreductase activity // inferred from electronic annotation /// 0016616 // oxidoreductase activity, acting on the CH-OH group of donors, NAD or NADP as acceptor // inferred from sequence or structural similarity /// 0032934 // sterol binding // infer…	1628432_at	0.983431	0.000400465	0.00309934	0.000232839	0.00170336	0.598855	0.00457396	0.00352521	0.987995
1631816_at	5.97e-05	9.83e-07	0.00217291	0.00293142	2.08e-06	0.0571195	adipokinetic hormone	Akh	FBgn0004552	0007218 // neuropeptide signaling pathway // traceable author statement /// 0007218 // neuropeptide signaling pathway // inferred from electronic annotation	0005576 // extracellular region // inferred from electronic annotation	0005179 // hormone activity // inferred from electronic annotation /// 0005184 // neuropeptide hormone activity // inferred from direct assay /// 0005184 // neuropeptide hormone activity // inferred from sequence or structural similarity /// 0005184 // neuropeptide hormone activity // non-traceable author statement /// 0005184 // neuropeptide hormone activity // traceable author statement	1631816_at	0.648094	0.000177334	0.000647012	0.00109831	0.00453601	0.829006	7.62e-07	0.0096623	6.32676e-05
1624122_a_at	6.06e-05	9.26e-09	0.0010502	0.00297149	3.1e-08	0.0420283	Rapgap1	Rapgap1	FBgn0085403	0007165 // signal transduction // inferred from electronic annotation /// 0007265 // Ras protein signal transduction // inferred from sequence or structural similarity /// 0051056 // regulation of small GTPase mediated signal transduction // inferred from electronic annotation	0005622 // intracellular // inferred from electronic annotation	0005096 // GTPase activator activity // inferred from electronic annotation /// 0005099 // Ras GTPase activator activity // inferred from sequence or structural similarity	1624122_a_at	0.000296627	8.41247e-05	0.000487713	0.821713	0.987556	0.643276	0.000129696	1.71e-06	6.54e-09
1626080_at	6.08e-05	1.42e-09	0.00132035	0.00297199	6.08e-09	0.0462552	---	---	---	---	---	---	1626080_at	0.44524	0.010376	0.00123565	0.000783608	0.000117416	0.604707	3.69e-06	1.32e-06	9.24e-10
1633626_at	6.14e-05	8.76e-10	0.00313066	0.00298778	4.02e-09	0.0665225	---	CG14104	FBgn0040786	---	---	0005515 // protein binding // inferred from physical interaction	1633626_at	0.999945	0.01255	0.000169111	0.011453	0.000156689	0.0853816	2.65225e-05	1.47e-07	6.32e-10
1639956_at	6.14e-05	4.66e-13	0.000150987	0.00298778	9.81e-12	0.0158316	---	CG17760	FBgn0033756	0006471 // protein ADP-ribosylation // inferred from electronic annotation /// 0007165 // signal transduction // inferred from electronic annotation /// 0007186 // G-protein coupled receptor protein signaling pathway // inferred from electronic annotation	0005834 // heterotrimeric G-protein complex // inferred from sequence or structural similarity	0000166 // nucleotide binding // inferred from electronic annotation /// 0003924 // GTPase activity // inferred from sequence or structural similarity /// 0004871 // signal transducer activity // inferred from electronic annotation /// 0005525 // GTP binding // inferred from electronic annotation /// 0019001 // guanyl nucleotide binding // inferred from electronic annotation	1639956_at	0.000313491	6.66695e-05	0.000983837	0.712974	0.882196	0.318486	6.47e-12	0.000411701	1.7e-12
1641111_s_at	6.2341e-05	2.8e-07	0.0292454	0.00302346	6.6e-07	0.168882	aralar1	aralar1	FBgn0028646	0006810 // transport // non-traceable author statement /// 0006810 // transport // inferred from electronic annotation /// 0006839 // mitochondrial transport // inferred from sequence or structural similarity /// 0055085 // transmembrane transport // inferred from electronic annotation	0005739 // mitochondrion // inferred from electronic annotation /// 0005740 // mitochondrial envelope // inferred from sequence or structural similarity /// 0005743 // mitochondrial inner membrane // inferred from sequence or structural similarity /// 0005743 // mitochondrial inner membrane // non-traceable author statement /// 0005743 // mitochondrial inner membrane // inferred from electronic a…	0005488 // binding // inferred from electronic annotation /// 0005509 // calcium ion binding // inferred from sequence or structural similarity /// 0005509 // calcium ion binding // non-traceable author statement /// 0005509 // calcium ion binding // inferred from electronic annotation /// 0005515 // protein binding // inferred from physical interaction /// 0022857 // transmembrane transporter ac…	1641111_s_at	0.00802874	0.000159111	9.4255e-05	0.121742	0.0661318	0.982506	3.55e-07	0.131556	3.47e-06
1624649_a_at	6.36e-05	7.85e-11	0.194044	0.00306929	5.21e-10	0.404938	rogdi	rogdi	FBgn0036697	0007611 // learning or memory // inferred from mutant phenotype /// 0008355 // olfactory learning // inferred from mutant phenotype	---	0005515 // protein binding // inferred from physical interaction	1624649_a_at	0.0247311	0.000299577	7.37181e-05	0.0850619	0.0158954	0.769668	5.51e-11	2.21e-08	1.58e-06
1635835_at	6.36e-05	4.54e-10	0.00142647	0.00306929	2.3e-09	0.0468065	---	CR30374	FBgn0050374	0006508 // proteolysis // inferred from electronic annotation	---	0003824 // catalytic activity // inferred from electronic annotation /// 0004252 // serine-type endopeptidase activity // inferred from electronic annotation	1635835_at	0.029931	3.58144e-05	0.00242762	0.00521258	0.492767	0.0653068	9.18e-10	0.209891	2.99e-09
1626605_at	6.46e-05	7.05e-09	0.000480095	0.00308734	2.44e-08	0.0278975	---	CG14075	FBgn0036835	---	---	0005515 // protein binding // inferred from physical interaction	1626605_at	0.999689	0.000636159	0.000813156	0.000737461	0.000944373	0.998595	7.18e-09	0.00533842	1.9e-07
1627532_at	6.45e-05	1.18e-11	0.0639112	0.00308734	1.16e-10	0.233178	Rpb4	Rpb4	FBgn0053520	0006350 // transcription // inferred from electronic annotation /// 0006366 // transcription from RNA polymerase II promoter // inferred from direct assay /// 0006366 // transcription from RNA polymerase II promoter // inferred from sequence or structural similarity /// 0008283 // cell proliferation // inferred from direct assay /// 0035065 // regulation of histone acetylation // inferred from di…	0000123 // histone acetyltransferase complex // inferred from direct assay /// 0005634 // nucleus // inferred from direct assay /// 0005634 // nucleus // inferred from electronic annotation /// 0005665 // DNA-directed RNA polymerase II, core complex // inferred from direct assay /// 0005665 // DNA-directed RNA polymerase II, core complex // inferred from sequence or structural similarity /// 0005…	0000166 // nucleotide binding // inferred from electronic annotation /// 0003677 // DNA binding // inferred from electronic annotation /// 0003824 // catalytic activity // inferred from electronic annotation /// 0003899 // DNA-directed RNA polymerase activity // inferred from direct assay /// 0003899 // DNA-directed RNA polymerase activity // inferred from sequence or structural similarity /// 00…	1627532_at	0.306661	0.00228492	6.60002e-05	0.0541408	0.00101659	0.146703	2.52175e-05	4.64e-10	1.23e-11
1631439_at	6.42e-05	3.36e-07	9.1e-05	0.00308734	7.78e-07	0.012941	Ornithine decarboxylase 2	Odc2	FBgn0013308	0006596 // polyamine biosynthetic process // inferred from electronic annotation /// 0006596 // polyamine biosynthetic process // non-traceable author statement	---	0003824 // catalytic activity // inferred from electronic annotation /// 0004586 // ornithine decarboxylase activity // inferred from sequence or structural similarity /// 0004586 // ornithine decarboxylase activity // inferred from electronic annotation /// 0005515 // protein binding // inferred from physical interaction /// 0016829 // lyase activity // inferred from electronic annotation /// 00…	1631439_at	4.77102e-05	0.000570266	0.00914376	0.363091	0.0246689	0.379719	0.00421848	2.68593e-05	2.55e-07
1634869_at	6.45e-05	1.53e-05	0.027797	0.00308734	2.63e-05	0.165363	thiolase	Thiolase	FBgn0025352	0006635 // fatty acid beta-oxidation // inferred from sequence or structural similarity /// 0008152 // metabolic process // inferred from electronic annotation /// 0055114 // oxidation reduction // inferred from electronic annotation	0005811 // lipid particle // inferred from direct assay /// 0005875 // microtubule associated complex // inferred from direct assay /// 0016507 // fatty acid beta-oxidation multienzyme complex // inferred from sequence or structural similarity	0003824 // catalytic activity // inferred from electronic annotation /// 0003988 // acetyl-CoA C-acyltransferase activity // inferred from sequence or structural similarity /// 0003988 // acetyl-CoA C-acyltransferase activity // inferred from electronic annotation /// 0008415 // acyltransferase activity // inferred from electronic annotation /// 0016491 // oxidoreductase activity // inferred from…	1634869_at	0.92687	0.000228959	0.00131107	0.000581206	0.00362064	0.685175	0.0028939	1.0346e-05	0.00737708
1626689_at	6.58e-05	0.000754612	0.811287	0.00313439	0.000978535	0.888272	Cyp6t1	Cyp6t1	FBgn0031182	0055114 // oxidation reduction // inferred from electronic annotation	0005783 // endoplasmic reticulum // inferred from electronic annotation /// 0005789 // endoplasmic reticulum membrane // inferred from electronic annotation /// 0005792 // microsome // non-traceable author statement /// 0005792 // microsome // inferred from electronic annotation /// 0016020 // membrane // non-traceable author statement /// 0016020 // membrane // inferred from electronic annotation	0004497 // monooxygenase activity // inferred from electronic annotation /// 0005506 // iron ion binding // inferred from electronic annotation /// 0009055 // electron carrier activity // inferred from electronic annotation /// 0009055 // electron carrier activity // inferred from sequence or structural similarity /// 0009055 // electron carrier activity // non-traceable author statement /// 0016…	1626689_at	0.574846	0.00197059	0.000101402	0.0186652	0.000721833	0.26751	0.0125435	0.00062367	0.232668
1630178_at	6.65e-05	5.15e-12	0.00504569	0.0031595	6.15e-11	0.0802697	---	CG12082	FBgn0035402	0006511 // ubiquitin-dependent protein catabolic process // inferred from electronic annotation /// 0016579 // protein deubiquitination // traceable author statement	---	0004221 // ubiquitin thiolesterase activity // inferred from electronic annotation /// 0004221 // ubiquitin thiolesterase activity // traceable author statement /// 0005515 // protein binding // inferred from physical interaction /// 0008233 // peptidase activity // inferred from electronic annotation /// 0008234 // cysteine-type peptidase activity // inferred from electronic annotation /// 00082…	1630178_at	0.731709	0.000231317	0.000685473	0.00116046	0.00376452	0.891905	3.16e-07	9.23e-10	4.74e-12
1633391_at	6.68e-05	0.108274	0.31502	0.0031595	0.111671	0.523519	Immune-regulated catalase	Irc	FBgn0038465	0006979 // response to oxidative stress // inferred from electronic annotation /// 0055114 // oxidation reduction // inferred from electronic annotation	---	0004096 // catalase activity // inferred from direct assay /// 0004096 // catalase activity // inferred from electronic annotation /// 0004601 // peroxidase activity // inferred from sequence or structural similarity /// 0004601 // peroxidase activity // inferred from electronic annotation /// 0016491 // oxidoreductase activity // inferred from electronic annotation /// 0020037 // heme binding //…	1633391_at	0.0888607	0.000288551	0.000115545	0.0226197	0.00760503	0.922448	0.988773	0.171717	0.136593
1636387_at	6.68e-05	0.000128358	0.0256158	0.0031595	0.000188702	0.160475	---	CG10300	FBgn0039107	0006810 // transport // inferred from electronic annotation	0005622 // intracellular // inferred from electronic annotation	0005215 // transporter activity // inferred from electronic annotation /// 0008431 // vitamin E binding // inferred from sequence or structural similarity	1636387_at	0.131204	0.000477147	9.59273e-05	0.026584	0.00403934	0.70538	0.645619	0.000177326	0.000750089
1629885_at	6.81e-05	3.64e-15	0.0042778	0.00319654	1.85e-13	0.074619	Muscle-specific LIM protein at 60A	Mlp60A	FBgn0259209	0007275 // multicellular organismal development // inferred from electronic annotation /// 0007517 // muscle organ development // inferred from electronic annotation /// 0016202 // regulation of striated muscle tissue development // non-traceable author statement /// 0030154 // cell differentiation // inferred from electronic annotation	0005634 // nucleus // non-traceable author statement /// 0005634 // nucleus // traceable author statement /// 0005634 // nucleus // inferred from electronic annotation /// 0005737 // cytoplasm // non-traceable author statement /// 0005737 // cytoplasm // inferred from electronic annotation	0005515 // protein binding // traceable author statement /// 0008270 // zinc ion binding // inferred from electronic annotation /// 0008270 // zinc ion binding // non-traceable author statement /// 0046872 // metal ion binding // inferred from electronic annotation	1629885_at	0.989975	0.00133321	0.000818409	0.000819752	0.000509027	0.989875	1.01e-12	0.0788372	1.02e-12
1631671_at	6.81e-05	2.93e-06	0.595342	0.00319654	5.67e-06	0.746311	---	CG13827	FBgn0039068	0016559 // peroxisome fission // inferred from electronic annotation	0005778 // peroxisomal membrane // inferred from electronic annotation	---	1631671_at	0.958092	0.000278029	0.0013285	0.000597079	0.00303361	0.753662	0.027527	0.000123709	2.4e-06
1633532_at	6.79e-05	2.07e-12	0.00226781	0.00319654	3.09e-11	0.0582321	---	CG5767	FBgn0034292	---	---	---	1633532_at	0.783445	0.000392705	0.0302062	9.8074e-05	0.00583846	0.0946068	9.46e-09	2.26e-09	2.33e-12
1627674_at	6.86e-05	1.95e-11	1.66e-06	0.00320982	1.71e-10	0.00104036	---	CG34256	FBgn0085285	---	---	0005488 // binding // inferred from electronic annotation	1627674_at	0.00116818	0.000381218	6.96632e-05	0.891057	0.28733	0.6574	6.41e-06	1.46e-09	1.71e-11
1632479_at	6.88e-05	1.96e-10	0.00129914	0.00321367	1.13e-09	0.0458336	Spase 12-subunit	Spase12	FBgn0040623	0006465 // signal peptide processing // inferred from electronic annotation /// 0006465 // signal peptide processing // non-traceable author statement	0005783 // endoplasmic reticulum // inferred from electronic annotation /// 0005787 // signal peptidase complex // inferred from electronic annotation /// 0005787 // signal peptidase complex // non-traceable author statement /// 0005789 // endoplasmic reticulum membrane // inferred from electronic annotation /// 0005792 // microsome // inferred from electronic annotation /// 0016020 // membrane /…	0008233 // peptidase activity // inferred from electronic annotation /// 0008233 // peptidase activity // non-traceable author statement /// 0016787 // hydrolase activity // inferred from electronic annotation	1632479_at	0.0042291	0.00517418	3.37682e-05	0.99938	0.0342783	0.0278983	1.37e-10	5.22e-08	3.74e-06
1628032_a_at	7.06e-05	1.23e-09	0.0459691	0.00328599	5.35e-09	0.20282	a2M-receptor-like	LpR2	FBgn0051092	---	0016020 // membrane // inferred from electronic annotation /// 0016021 // integral to membrane // inferred from electronic annotation	0005041 // low-density lipoprotein receptor activity // inferred from sequence or structural similarity /// 0005509 // calcium ion binding // inferred from electronic annotation /// 0005515 // protein binding // inferred from physical interaction	1628032_a_at	0.976921	0.0090755	0.000141525	0.0183473	0.00025589	0.0949036	1.18e-09	0.000957403	4.34e-08
1627454_a_at	7.11e-05	2.3e-07	0.0236655	0.00329351	5.52e-07	0.155525	Coracle	cora	FBgn0010434	0006612 // protein targeting to membrane // traceable author statement /// 0007010 // cytoskeleton organization // inferred from sequence or structural similarity /// 0007163 // establishment or maintenance of cell polarity // non-traceable author statement /// 0007275 // multicellular organismal development // inferred from electronic annotation /// 0007391 // dorsal closure // non-traceable aut…	0005856 // cytoskeleton // inferred from sequence or structural similarity /// 0005856 // cytoskeleton // inferred from electronic annotation /// 0005886 // plasma membrane // inferred from direct assay /// 0005918 // septate junction // inferred from direct assay /// 0005918 // septate junction // non-traceable author statement /// 0005918 // septate junction // traceable author statement /// 00…	0003779 // actin binding // inferred from electronic annotation /// 0005198 // structural molecule activity // inferred from electronic annotation /// 0005488 // binding // inferred from electronic annotation /// 0005515 // protein binding // inferred from physical interaction /// 0008092 // cytoskeletal protein binding // inferred from sequence or structural similarity	1627454_a_at	0.809957	0.000984209	0.000232101	0.00431442	0.000919133	0.788151	0.00746449	1.17561e-05	1.9e-07
1629201_at	7.12e-05	5.83e-05	0.0255909	0.00329351	9.11e-05	0.160373	Fibrinogen-like	CG5550	FBgn0034160	0007165 // signal transduction // inferred from electronic annotation	0005578 // proteinaceous extracellular matrix // inferred from sequence or structural similarity /// 0005615 // extracellular space // inferred from electronic annotation	0005102 // receptor binding // inferred from electronic annotation	1629201_at	0.966487	0.00102768	0.000370354	0.00218168	0.00075753	0.913523	0.0045374	0.0299136	4.13034e-05
1640599_at	7.11e-05	0.367665	0.00151246	0.00329351	0.371245	0.0486918	AIR-carboxylase-SAICAR synthetase	ade5	FBgn0020513	0002121 // inter-male aggressive behavior // inferred from mutant phenotype /// 0006164 // purine nucleotide biosynthetic process // inferred from electronic annotation /// 0006189 // 'de novo' IMP biosynthetic process // inferred from electronic annotation /// 0009113 // purine base biosynthetic process // inferred from genetic interaction	---	0000166 // nucleotide binding // inferred from electronic annotation /// 0003824 // catalytic activity // inferred from electronic annotation /// 0004638 // phosphoribosylaminoimidazole carboxylase activity // inferred from sequence or structural similarity /// 0004638 // phosphoribosylaminoimidazole carboxylase activity // inferred from electronic annotation /// 0004638 // phosphoribosylaminoimi…	1640599_at	0.00553866	0.000349062	6.71374e-05	0.366161	0.0629993	0.675352	0.471622	0.990473	0.401865
1635791_at	7.19e-05	1.32e-21	2.01e-05	0.00331682	7.28e-19	0.00563071	---	CG11470	FBgn0039671	---	---	---	1635791_at	0.0023063	4.88468e-05	0.000892052	0.101593	0.93597	0.251949	1e-12	0.0027078	1e-12
1628345_at	7.27e-05	1.12e-07	0.631154	0.00334355	2.88e-07	0.772239	cytochrome P450 related AF4	Cyp6a9	FBgn0013771	0017143 // insecticide metabolic process // non-traceable author statement /// 0055114 // oxidation reduction // inferred from electronic annotation	0005783 // endoplasmic reticulum // inferred from electronic annotation /// 0005789 // endoplasmic reticulum membrane // inferred from electronic annotation /// 0005792 // microsome // non-traceable author statement /// 0005792 // microsome // inferred from electronic annotation /// 0016020 // membrane // non-traceable author statement /// 0016020 // membrane // inferred from electronic annotation	0004497 // monooxygenase activity // inferred from electronic annotation /// 0005506 // iron ion binding // inferred from electronic annotation /// 0005515 // protein binding // inferred from physical interaction /// 0009055 // electron carrier activity // inferred from sequence or structural similarity /// 0009055 // electron carrier activity // non-traceable author statement /// 0009055 // elec…	1628345_at	0.952764	0.000530023	0.000634035	0.00121162	0.00146021	0.999432	1.14e-07	0.0254177	2.62e-06
1632812_at	7.31e-05	3.43e-11	4.88e-06	0.00335437	2.67e-10	0.00223433	Ecdysone oxidase	Eo	FBgn0030597	0006066 // alcohol metabolic process // inferred from electronic annotation /// 0008205 // ecdysone metabolic process // inferred from direct assay /// 0055114 // oxidation reduction // inferred from electronic annotation	---	0016491 // oxidoreductase activity // inferred from electronic annotation /// 0016614 // oxidoreductase activity, acting on CH-OH group of donors // inferred from electronic annotation /// 0047875 // ecdysone oxidase activity // inferred from direct assay /// 0047875 // ecdysone oxidase activity // inferred from electronic annotation /// 0050660 // FAD or FADH2 binding // inferred from electronic…	1632812_at	0.00123437	0.675109	0.164161	0.00839731	4.37331e-05	0.0239994	1.95e-10	0.24536	7.97e-11
1636920_s_at	7.33e-05	0.257227	0.00654365	0.00335615	0.261235	0.0905329	--- /// ---	CG12016 /// CG42456	FBgn0035436 /// FBgn0259933	---	---	0005515 // protein binding // inferred from physical interaction	1636920_s_at	0.00468635	0.000533135	5.73761e-05	0.565053	0.0611869	0.453402	0.234487	0.550745	0.789271
1630118_s_at	7.42e-05	6.71e-08	0.0332241	0.00338758	1.81e-07	0.17755	Dystrobrevin-like	Dyb	FBgn0033739	---	0016010 // dystrophin-associated glycoprotein complex // inferred from sequence or structural similarity /// 0016014 // dystrobrevin complex // inferred from sequence or structural similarity /// 0016014 // dystrobrevin complex // non-traceable author statement	0005509 // calcium ion binding // inferred from electronic annotation /// 0008092 // cytoskeletal protein binding // inferred from sequence or structural similarity /// 0008270 // zinc ion binding // inferred from electronic annotation /// 0008307 // structural constituent of muscle // inferred from sequence or structural similarity	1630118_s_at	0.996253	0.00103831	0.000538634	0.00147448	0.000756408	0.975047	0.000444023	4.65e-08	1.32265e-05
1629776_a_at	7.49e-05	0.327113	0.244308	0.00341038	0.330868	0.455852	---	Esyt2	FBgn0039208	---	---	---	1629776_a_at	0.128036	0.000445784	0.000115948	0.0252754	0.00520884	0.801799	0.9996	0.385946	0.399396
1638636_at	7.5154e-05	5.09e-10	0.0357232	0.00341541	2.53e-09	0.182545	---	CG12512	FBgn0031703	0008152 // metabolic process // inferred from electronic annotation	0005875 // microtubule associated complex // inferred from direct assay	0003824 // catalytic activity // inferred from electronic annotation /// 0004467 // long-chain fatty acid-CoA ligase activity // inferred from sequence or structural similarity /// 0004467 // long-chain fatty acid-CoA ligase activity // inferred from electronic annotation /// 0016874 // ligase activity // inferred from electronic annotation	1638636_at	0.999999	0.000768725	0.000995833	0.000783632	0.00101539	0.998402	5.83e-10	0.00282828	1.05e-08
1624322_at	7.66e-05	5.63e-11	0.00867048	0.00345905	3.96e-10	0.102673	Rh50	Rh50	FBgn0028699	0006810 // transport // inferred from electronic annotation /// 0055085 // transmembrane transport // inferred from electronic annotation	0016020 // membrane // inferred from electronic annotation /// 0016021 // integral to membrane // inferred from electronic annotation	0008519 // ammonium transmembrane transporter activity // inferred from electronic annotation	1624322_at	0.584899	0.000369647	0.000368779	0.00295484	0.0029472	1	1.38e-10	0.385124	2.94e-10
1627267_at	7.67e-05	4.1e-11	0.00101449	0.00345905	3.07e-10	0.0413676	Misexpression suppressor of ras 3	MESR3	FBgn0032694	---	---	---	1627267_at	0.276646	0.00115171	9.95999e-05	0.0298528	0.00185559	0.407737	2.03e-09	3.39668e-05	3.78e-11
1627460_at	7.64e-05	1.69e-07	0.142025	0.00345905	4.18e-07	0.347092	---	CG18343	FBgn0033683	---	---	---	1627460_at	0.0229316	9.59682e-05	0.000295399	0.0238553	0.090018	0.866335	1.43e-07	8.09e-06	0.00729919
1624742_a_at	7.71e-05	0.0223054	0.043587	0.00346312	0.0240756	0.198275	d-elongin C	Elongin-C	FBgn0023211	0006511 // ubiquitin-dependent protein catabolic process // inferred from electronic annotation /// 0048813 // dendrite morphogenesis // inferred from mutant phenotype	0008023 // transcription elongation factor complex // inferred from sequence or structural similarity	0003711 // transcription elongation regulator activity // inferred from sequence or structural similarity /// 0005515 // protein binding // inferred from electronic annotation	1624742_a_at	0.97705	0.0734978	0.000214523	0.0367945	0.000119506	0.0194647	0.0176048	0.21469	0.341383
1626664_at	7.7e-05	0.00047538	0.0129761	0.00346312	0.000636179	0.120956	---	CG3285	FBgn0031522	0006810 // transport // inferred from electronic annotation /// 0055085 // transmembrane transport // inferred from electronic annotation	0016020 // membrane // inferred from electronic annotation /// 0016021 // integral to membrane // inferred from electronic annotation	0005215 // transporter activity // inferred from electronic annotation /// 0008168 // methyltransferase activity // inferred from electronic annotation /// 0016740 // transferase activity // inferred from electronic annotation	1626664_at	0.00853624	0.000142212	0.000153419	0.10118	0.110304	0.999945	0.000334902	0.0431979	0.0387068
1641074_s_at	7.77e-05	2.17e-08	0.0383842	0.00348063	6.57e-08	0.187605	Myosin IA	Myo31DF	FBgn0086347	0007368 // determination of left/right symmetry // inferred from mutant phenotype /// 0007498 // mesoderm development // inferred from expression pattern	0005737 // cytoplasm // non-traceable author statement /// 0005737 // cytoplasm // inferred from electronic annotation /// 0016459 // myosin complex // inferred from electronic annotation /// 0016459 // myosin complex // inferred from sequence or structural similarity	0000166 // nucleotide binding // inferred from electronic annotation /// 0003774 // motor activity // inferred from electronic annotation /// 0003774 // motor activity // non-traceable author statement /// 0003779 // actin binding // non-traceable author statement /// 0003779 // actin binding // inferred from electronic annotation /// 0005516 // calmodulin binding // inferred from electronic anno…	1641074_s_at	0.0313559	0.000325085	9.83989e-05	0.0741202	0.0179879	0.845936	6.52324e-05	1.03975e-05	1.43e-08
1637209_at	7.89e-05	8.28e-15	2.46e-06	0.00352625	3.66e-13	0.00140154	---	---	---	---	---	---	1637209_at	0.00307389	0.0154507	4.09608e-05	0.786857	0.0610406	0.011947	0.00257587	1.06e-12	1.02e-12
1636658_at	8.04e-05	2.35e-05	0.0034846	0.00358242	3.93e-05	0.0695771	Lcp65Ad	Lcp65Ad	FBgn0020641	---	---	0005214 // structural constituent of chitin-based cuticle // inferred from sequence or structural similarity /// 0008010 // structural constituent of chitin-based larval cuticle // inferred from sequence or structural similarity /// 0042302 // structural constituent of cuticle // inferred from electronic annotation	1636658_at	0.00471778	0.00022792	0.000106318	0.283274	0.127388	0.951468	0.223563	2.44499e-05	0.000321623
1628271_at	8.09e-05	5.95e-11	0.0906374	0.00359984	4.15e-10	0.276825	---	CG3609	FBgn0031418	0008152 // metabolic process // inferred from electronic annotation /// 0055114 // oxidation reduction // inferred from electronic annotation	---	0003824 // catalytic activity // inferred from electronic annotation /// 0005488 // binding // inferred from electronic annotation /// 0016491 // oxidoreductase activity // inferred from electronic annotation	1628271_at	0.0278282	0.000272778	0.000115204	0.0683264	0.02463	0.933641	2.59e-10	0.727885	1.69e-10
1636634_a_at	8.13e-05	1.09e-09	0.722286	0.00360797	4.84e-09	0.830888	Multidrug-resistance protein	MRP	FBgn0032456	0006810 // transport // inferred from electronic annotation /// 0055085 // transmembrane transport // inferred from electronic annotation	0016021 // integral to membrane // inferred from electronic annotation	0000166 // nucleotide binding // inferred from electronic annotation /// 0005215 // transporter activity // inferred from electronic annotation /// 0005524 // ATP binding // inferred from electronic annotation /// 0008559 // xenobiotic-transporting ATPase activity // inferred from sequence or structural similarity /// 0008559 // xenobiotic-transporting ATPase activity // inferred from electronic …	1636634_a_at	0.00578112	0.000644707	6.11926e-05	0.564479	0.0537735	0.414596	9.94e-10	0.000517581	4.75e-08
1628719_at	8.21e-05	2.13e-15	0.32202	0.00363231	1.21e-13	0.529525	cryptochrome	cry	FBgn0025680	0000060 // protein import into nucleus, translocation // inferred from mutant phenotype /// 0006281 // DNA repair // inferred from electronic annotation /// 0006350 // transcription // inferred from electronic annotation /// 0007602 // phototransduction // inferred from mutant phenotype /// 0007623 // circadian rhythm // inferred from expression pattern /// 0007623 // circadian rhythm // inferred…	0005634 // nucleus // inferred from direct assay /// 0005634 // nucleus // inferred from electronic annotation /// 0005641 // nuclear envelope lumen // inferred from direct assay /// 0005737 // cytoplasm // inferred from direct assay /// 0005737 // cytoplasm // inferred from electronic annotation /// 0048471 // perinuclear region of cytoplasm // inferred from electronic annotation	0000166 // nucleotide binding // inferred from electronic annotation /// 0003913 // DNA photolyase activity // inferred from mutant phenotype /// 0003913 // DNA photolyase activity // inferred from sequence or structural similarity /// 0003913 // DNA photolyase activity // inferred from electronic annotation /// 0004872 // receptor activity // inferred from electronic annotation /// 0005515 // pr…	1628719_at	0.97057	0.000213146	0.00406815	0.000413224	0.00865947	0.300192	1.01e-12	0.605186	1.01e-12
1628005_at	8.32e-05	2.29e-11	0.00654294	0.00367638	1.94e-10	0.0905329	Chronologically inappropriate morphogenesis	chinmo	FBgn0086758	0016319 // mushroom body development // inferred from mutant phenotype /// 0048813 // dendrite morphogenesis // inferred from mutant phenotype	0005622 // intracellular // inferred from electronic annotation	0003700 // sequence-specific DNA binding transcription factor activity // inferred from sequence or structural similarity /// 0005515 // protein binding // inferred from electronic annotation /// 0005515 // protein binding // inferred from physical interaction /// 0008270 // zinc ion binding // inferred from electronic annotation /// 0046872 // metal ion binding // inferred from electronic annota…	1628005_at	0.174556	0.0081766	0.0104618	0.000225431	0.000278585	0.998928	1.14e-10	0.43449	5.98e-11
1636240_at	8.36e-05	4.66e-07	0.00230558	0.00368157	1.05e-06	0.0584368	Vacuolar H[+] ATPase subunit 100-4	Vha100-4	FBgn0038613	0015986 // ATP synthesis coupled proton transport // inferred from electronic annotation	0000220 // vacuolar proton-transporting V-type ATPase, V0 domain // inferred from sequence or structural similarity /// 0033177 // proton-transporting two-sector ATPase complex, proton-transporting domain // inferred from electronic annotation	0008553 // hydrogen-exporting ATPase activity, phosphorylative mechanism // inferred from sequence or structural similarity /// 0008553 // hydrogen-exporting ATPase activity, phosphorylative mechanism // inferred from electronic annotation /// 0015078 // hydrogen ion transmembrane transporter activity // inferred from electronic annotation /// 0016787 // hydrolase activity // inferred from electr…	1636240_at	0.020116	8.47935e-05	0.000430146	0.0233038	0.151993	0.693577	0.00140439	3.2e-07	9.14614e-05
1634728_at	8.39e-05	8.56e-09	0.000714796	0.00368852	2.89e-08	0.0350963	---	CG17821	FBgn0034383	---	0016021 // integral to membrane // inferred from electronic annotation	---	1634728_at	0.755335	0.0196677	0.000626693	0.0035113	0.000139874	0.224799	7.9e-06	1.55299e-05	5.56e-09
1636186_s_at	8.45e-05	0.000133609	0.000859775	0.00370374	0.000195731	0.0383994	Ferritin	Fer2LCH	FBgn0015221	0006826 // iron ion transport // inferred from electronic annotation /// 0006879 // cellular iron ion homeostasis // inferred from direct assay /// 0006879 // cellular iron ion homeostasis // inferred from electronic annotation /// 0055114 // oxidation reduction // inferred from electronic annotation	0005794 // Golgi apparatus // inferred from direct assay /// 0008043 // intracellular ferritin complex // inferred from direct assay	0005488 // binding // inferred from electronic annotation /// 0008198 // ferrous iron binding // inferred from direct assay /// 0008199 // ferric iron binding // inferred from electronic annotation /// 0016491 // oxidoreductase activity // inferred from electronic annotation /// 0046914 // transition metal ion binding // inferred from electronic annotation	1636186_s_at	0.370346	0.000515495	0.000214954	0.00845179	0.00314751	0.937421	0.763108	0.000639126	0.000207373
1625698_at	8.48e-05	2.12e-09	0.000665575	0.00370949	8.52e-09	0.0338541	--- /// Regulator of G-protein signalling 7	CG6639 /// RSG7	FBgn0024941 /// FBgn0032638	0006508 // proteolysis // inferred from electronic annotation /// 0007186 // G-protein coupled receptor protein signaling pathway // inferred from electronic annotation /// 0008277 // regulation of G-protein coupled receptor protein signaling pathway // inferred from sequence or structural similarity /// 0023034 // intracellular signaling pathway // inferred from electronic annotation	0005834 // heterotrimeric G-protein complex // inferred from electronic annotation	0003824 // catalytic activity // inferred from electronic annotation /// 0004252 // serine-type endopeptidase activity // inferred from electronic annotation /// 0004252 // serine-type endopeptidase activity // non-traceable author statement /// 0004871 // signal transducer activity // inferred from electronic annotation /// 0016787 // hydrolase activity // inferred from electronic annotation	1625698_at	7.18372e-05	0.000873612	0.00104912	0.377227	0.324635	0.999439	2.24e-07	0.000117076	1.61e-09
1636823_at	8.53e-05	1.9e-07	0.000427387	0.00372358	4.65e-07	0.0269182	---	CG30087	FBgn0050087	0006508 // proteolysis // inferred from electronic annotation	---	0003824 // catalytic activity // inferred from electronic annotation /// 0004252 // serine-type endopeptidase activity // inferred from electronic annotation /// 0008233 // peptidase activity // inferred from electronic annotation /// 0008236 // serine-type peptidase activity // inferred from electronic annotation /// 0016787 // hydrolase activity // inferred from electronic annotation	1636823_at	0.000647444	0.000127986	0.000358831	0.709439	0.980338	0.896603	8.75e-07	0.789859	4.4e-07
1623834_at	8.75e-05	0.000559292	0.00886245	0.00377339	0.000740607	0.103684	---	CG18641	FBgn0031426	0006629 // lipid metabolic process // inferred from electronic annotation	---	0003824 // catalytic activity // inferred from electronic annotation /// 0016298 // lipase activity // inferred from sequence or structural similarity /// 0016787 // hydrolase activity // inferred from electronic annotation	1623834_at	0.164879	0.000174231	0.0004015	0.00643705	0.0169863	0.942888	0.000398783	0.0659718	0.0306068
1627014_a_at	8.74e-05	8.04e-05	0.490295	0.00377339	0.000122696	0.672167	---	CG6783	FBgn0037913	0006810 // transport // inferred from electronic annotation /// 0006843 // mitochondrial citrate transport // inferred from mutant phenotype /// 0055085 // transmembrane transport // inferred from electronic annotation	0005739 // mitochondrion // inferred from direct assay /// 0005743 // mitochondrial inner membrane // inferred from electronic annotation /// 0005875 // microtubule associated complex // inferred from direct assay /// 0016006 // Nebenkern // inferred from direct assay /// 0016020 // membrane // inferred from electronic annotation /// 0016021 // integral to membrane // inferred from electronic ann…	0005215 // transporter activity // inferred from electronic annotation /// 0005488 // binding // inferred from electronic annotation /// 0005504 // fatty acid binding // inferred from sequence or structural similarity /// 0008289 // lipid binding // inferred from electronic annotation	1627014_a_at	0.658095	0.0294453	0.000717478	0.00387977	0.000123622	0.180557	0.0053129	0.0387625	5.75375e-05
1634823_at	8.74e-05	1.51e-12	0.000468999	0.00377339	2.45e-11	0.0278975	mitochondrial ribosomal protein S25	mRpS25	FBgn0030572	0006412 // translation // inferred from sequence or structural similarity /// 0006412 // translation // non-traceable author statement	0005739 // mitochondrion // inferred from electronic annotation /// 0005763 // mitochondrial small ribosomal subunit // inferred from sequence or structural similarity /// 0005763 // mitochondrial small ribosomal subunit // non-traceable author statement /// 0005840 // ribosome // inferred from electronic annotation /// 0030529 // ribonucleoprotein complex // inferred from electronic annotation	0003735 // structural constituent of ribosome // inferred from sequence or structural similarity /// 0003735 // structural constituent of ribosome // non-traceable author statement	1634823_at	0.995008	0.118233	0.00013953	0.172795	0.000197413	0.00707914	1.97e-12	1.85e-09	6.11e-09
1634972_at	8.68e-05	1.37e-09	0.189662	0.00377339	5.89e-09	0.400605	---	CG4802	FBgn0034215	0009116 // nucleoside metabolic process // inferred from electronic annotation /// 0016310 // phosphorylation // non-traceable author statement	---	0003824 // catalytic activity // inferred from electronic annotation /// 0005515 // protein binding // inferred from physical interaction /// 0016740 // transferase activity // inferred from electronic annotation /// 0016757 // transferase activity, transferring glycosyl groups // inferred from electronic annotation /// 0016763 // transferase activity, transferring pentosyl groups // inferred fro…	1634972_at	0.749379	0.0102645	0.000885693	0.00184993	0.000189192	0.490198	1.73e-09	2.17e-08	0.0115808
1635362_at	8.71e-05	0.000613338	0.00444554	0.00377339	0.000806935	0.0755099	---	CG13654	FBgn0039290	---	---	---	1635362_at	0.00243663	9.00018e-05	0.00038507	0.195572	0.667371	0.757714	0.987015	0.001639	0.00126208
1635900_at	8.7655e-05	0.00101888	0.00676118	0.00377339	0.00129299	0.0919909	---	---	---	0001558 // regulation of cell growth // inferred from genetic interaction /// 0006641 // triglyceride metabolic process // inferred from mutant phenotype /// 0006950 // response to stress // inferred from expression pattern /// 0006955 // immune response // inferred from expression pattern /// 0006979 // response to oxidative stress // inferred from mutant phenotype /// 0008340 // determination o…	---	0005515 // protein binding // inferred from physical interaction /// 0008190 // eukaryotic initiation factor 4E binding // inferred from direct assay /// 0008190 // eukaryotic initiation factor 4E binding // inferred from electronic annotation	1635900_at	0.271895	0.000429432	0.000215142	0.010227	0.00463871	0.966895	0.240793	0.0165287	0.000834064
1623216_s_at	8.79e-05	0.337852	0.309049	0.00377518	0.341528	0.517674	---	CG9629	FBgn0036857	0008152 // metabolic process // inferred from electronic annotation /// 0055114 // oxidation reduction // inferred from electronic annotation	---	0004029 // aldehyde dehydrogenase (NAD) activity // inferred from sequence or structural similarity /// 0004029 // aldehyde dehydrogenase (NAD) activity // inferred from electronic annotation /// 0016491 // oxidoreductase activity // inferred from electronic annotation	1623216_s_at	0.00188187	0.000161107	0.000186313	0.425775	0.478764	0.999628	0.924369	0.529015	0.332312
1636198_at	8.87e-05	0.000664107	0.398596	0.00379978	0.000868918	0.599104	---	CG1265	FBgn0035517	---	---	---	1636198_at	0.985755	0.00120444	0.000533126	0.00210749	0.000913036	0.9546	0.000546739	0.220782	0.0115541
1629072_at	8.89e-05	5.95e-06	0.0520774	0.00380111	1.09e-05	0.214304	--- /// suppressor of white-apricot	CG42259 /// su(w[a])	FBgn0003638 /// FBgn0259144	0000398 // nuclear mRNA splicing, via spliceosome // non-traceable author statement /// 0006350 // transcription // inferred from electronic annotation /// 0006396 // RNA processing // inferred from electronic annotation /// 0006397 // mRNA processing // inferred from electronic annotation /// 0008380 // RNA splicing // inferred from electronic annotation /// 0045449 // regulation of transcriptio…	0005634 // nucleus // inferred from electronic annotation /// 0005681 // spliceosomal complex // non-traceable author statement /// 0016607 // nuclear speck // inferred from electronic annotation	0003723 // RNA binding // inferred from electronic annotation /// 0005515 // protein binding // inferred from physical interaction	1629072_at	0.963343	0.000936445	0.000550934	0.00203141	0.00117196	0.986384	0.607437	9.85e-06	3.5737e-05
1638325_at	8.9359e-05	0.0090867	0.130762	0.00381177	0.010185	0.33268	Henna	Hn	FBgn0001208	0006559 // L-phenylalanine catabolic process // inferred from mutant phenotype /// 0006559 // L-phenylalanine catabolic process // non-traceable author statement /// 0006559 // L-phenylalanine catabolic process // inferred from electronic annotation /// 0006726 // eye pigment biosynthetic process // inferred from direct assay /// 0006911 // phagocytosis, engulfment // inferred from mutant phenoty…	0005811 // lipid particle // inferred from direct assay	0004497 // monooxygenase activity // inferred from electronic annotation /// 0004505 // phenylalanine 4-monooxygenase activity // inferred from direct assay /// 0004505 // phenylalanine 4-monooxygenase activity // inferred from mutant phenotype /// 0004505 // phenylalanine 4-monooxygenase activity // inferred from sequence or structural similarity /// 0004505 // phenylalanine 4-monooxygenase acti…	1638325_at	0.00310168	0.000183695	0.000157172	0.325442	0.280866	0.999539	0.265375	0.126862	0.00700162
1634742_at	8.96e-05	0.000589826	0.766551	0.0038128	0.000778129	0.85936	Sorbitol dehydrogenase-2	Sodh-2	FBgn0022359	0008152 // metabolic process // inferred from electronic annotation /// 0055114 // oxidation reduction // inferred from electronic annotation	---	0003824 // catalytic activity // inferred from electronic annotation /// 0003939 // L-iditol 2-dehydrogenase activity // inferred from sequence or structural similarity /// 0003939 // L-iditol 2-dehydrogenase activity // traceable author statement /// 0003939 // L-iditol 2-dehydrogenase activity // inferred from electronic annotation /// 0005488 // binding // inferred from electronic annotation /…	1634742_at	0.0555779	0.000199741	0.000216591	0.0238282	0.0262273	0.999938	0.00248682	0.810159	0.00086314
1631369_at	9.06e-05	9.17e-20	0.0604142	0.00384602	2.03e-17	0.227922	---	CG7567	FBgn0039670	---	---	---	1631369_at	0.00273975	0.000344422	0.000101012	0.584067	0.199143	0.836833	1e-12	1.08e-07	1e-12
1640835_a_at	9.1e-05	0.000717646	0.00290548	0.00385741	0.000933631	0.064536	Glutamate dehydrogenase	Gdh	FBgn0001098	0006116 // NADH oxidation // inferred from direct assay /// 0006520 // cellular amino acid metabolic process // inferred from electronic annotation /// 0006536 // glutamate metabolic process // inferred from direct assay /// 0008152 // metabolic process // inferred from electronic annotation /// 0009060 // aerobic respiration // inferred from direct assay /// 0019551 // glutamate catabolic proces…	0005739 // mitochondrion // inferred from direct assay /// 0005739 // mitochondrion // inferred from electronic annotation /// 0005759 // mitochondrial matrix // inferred from direct assay /// 0005759 // mitochondrial matrix // inferred from sequence or structural similarity /// 0005759 // mitochondrial matrix // inferred from electronic annotation	0000166 // nucleotide binding // inferred from electronic annotation /// 0003824 // catalytic activity // inferred from electronic annotation /// 0004352 // glutamate dehydrogenase activity // inferred from direct assay /// 0004353 // glutamate dehydrogenase [NAD(P)+] activity // inferred from direct assay /// 0004353 // glutamate dehydrogenase [NAD(P)+] activity // inferred from sequence or stru…	1640835_a_at	0.47044	0.000214389	0.000770127	0.00226079	0.00938077	0.837902	0.000755358	0.497418	0.00553692
1638862_at	9.18e-05	2.5e-08	2.47e-05	0.00387875	7.43e-08	0.00634568	---	CG15553	FBgn0039817	0006810 // transport // inferred from electronic annotation /// 0055085 // transmembrane transport // inferred from electronic annotation	0016021 // integral to membrane // inferred from electronic annotation	0005215 // transporter activity // inferred from electronic annotation	1638862_at	0.686875	0.000153059	0.00280459	0.000838773	0.0192845	0.297651	5.07e-07	0.0198816	2.75e-08
1628162_at	9.4244e-05	1.16e-10	2.59e-05	0.00397498	7.23e-10	0.00638695	---	CG9757	FBgn0003060	---	---	0005515 // protein binding // inferred from physical interaction	1628162_at	0.551246	0.00248707	0.00615122	0.000289597	0.00065809	0.949483	3.98e-10	0.998627	4.1e-10
1639357_at	9.47e-05	4.6e-11	0.00111872	0.00398415	3.38e-10	0.0432933	Cyclophilin-like	Cypl	FBgn0035141	0000398 // nuclear mRNA splicing, via spliceosome // inferred by curator /// 0006457 // protein folding // inferred from electronic annotation /// 0048042 // regulation of post-mating oviposition // non-traceable author statement	0071011 // precatalytic spliceosome // inferred from direct assay /// 0071013 // catalytic step 2 spliceosome // inferred from direct assay	0003755 // peptidyl-prolyl cis-trans isomerase activity // inferred from sequence or structural similarity /// 0003755 // peptidyl-prolyl cis-trans isomerase activity // inferred from electronic annotation /// 0016853 // isomerase activity // inferred from electronic annotation	1639357_at	0.822365	0.00173241	0.000250882	0.00750912	0.000959996	0.622062	3.55e-06	6.29e-09	3.53e-11
1631072_at	9.5468e-05	1.52e-10	0.000194164	0.00400859	9.03e-10	0.0183128	---	CG9512	FBgn0030593	0006066 // alcohol metabolic process // inferred from electronic annotation /// 0055114 // oxidation reduction // inferred from electronic annotation	---	0008812 // choline dehydrogenase activity // inferred from sequence or structural similarity /// 0008812 // choline dehydrogenase activity // inferred from electronic annotation /// 0016491 // oxidoreductase activity // inferred from electronic annotation /// 0016614 // oxidoreductase activity, acting on CH-OH group of donors // inferred from electronic annotation /// 0050660 // FAD or FADH2 bind…	1631072_at	0.0519304	0.000187703	0.000253449	0.0237124	0.0337926	0.996896	3.52e-10	0.350559	8.35e-10
1640053_at	9.5682e-05	6.26e-08	0.00593222	0.00400861	1.7e-07	0.0861508	---	CG2021	FBgn0035271	0000398 // nuclear mRNA splicing, via spliceosome // inferred by curator /// 0000398 // nuclear mRNA splicing, via spliceosome // inferred from sequence or structural similarity	0005681 // spliceosomal complex // inferred from sequence or structural similarity /// 0005688 // U6 snRNP // inferred from sequence or structural similarity /// 0005688 // U6 snRNP // non-traceable author statement /// 0030532 // small nuclear ribonucleoprotein complex // inferred from sequence or structural similarity /// 0071011 // precatalytic spliceosome // inferred from direct assay	0005515 // protein binding // inferred from physical interaction	1640053_at	0.741538	0.00335188	0.000162642	0.0195887	0.000768489	0.272103	0.879758	2.59e-07	1.63e-07
1625472_at	9.71e-05	6.78e-09	0.00620942	0.004061	2.36e-08	0.0883851	---	CG14515	FBgn0039648	---	---	---	1625472_at	0.189042	0.00393481	7.50244e-05	0.160262	0.00203505	0.100974	5.15e-09	6.95e-07	0.000280711
1625139_at	9.8e-05	0.000486815	0.0071065	0.00408735	0.000650184	0.0940589	Gadd45	Gadd45	FBgn0033153	0007254 // JNK cascade // inferred from genetic interaction	0005634 // nucleus // inferred from direct assay	---	1625139_at	0.95795	0.0860332	0.000131898	0.192	0.000274458	0.00923284	0.426183	0.00441641	0.000495234
1632639_at	9.99e-05	0.000361129	0.315844	0.0041555	0.000492447	0.524052	CG13941	Arc2	FBgn0033928	---	---	---	1632639_at	0.0544686	0.000384282	0.000146138	0.0519032	0.0167209	0.913878	0.127137	0.0101359	0.000278238
1624086_at	0.000100141	6.6e-06	0.259226	0.00415829	1.2e-05	0.470453	Vacuolar H-ATPase subunit D	Vha36-1	FBgn0022097	0006810 // transport // inferred from electronic annotation /// 0006811 // ion transport // inferred from electronic annotation /// 0015986 // ATP synthesis coupled proton transport // inferred from electronic annotation /// 0015992 // proton transport // inferred from sequence or structural similarity /// 0015992 // proton transport // inferred from electronic annotation	0000221 // vacuolar proton-transporting V-type ATPase, V1 domain // inferred from sequence or structural similarity /// 0000221 // vacuolar proton-transporting V-type ATPase, V1 domain // non-traceable author statement /// 0005886 // plasma membrane // inferred from direct assay /// 0033178 // proton-transporting two-sector ATPase complex, catalytic domain // inferred from electronic annotation	0005515 // protein binding // inferred from physical interaction /// 0008553 // hydrogen-exporting ATPase activity, phosphorylative mechanism // inferred from sequence or structural similarity /// 0008553 // hydrogen-exporting ATPase activity, phosphorylative mechanism // non-traceable author statement /// 0042626 // ATPase activity, coupled to transmembrane movement of substances // inferred fro…	1624086_at	0.798483	0.0006331	0.000538586	0.00280148	0.00235632	0.999583	7.82733e-05	7.68e-06	0.237415
1625131_s_at	0.000100979	7.21e-08	0.0569987	0.00417459	1.93e-07	0.223016	vacuolar ATPase B subunit	Vha55	FBgn0005671	0006810 // transport // inferred from electronic annotation /// 0006811 // ion transport // inferred from electronic annotation /// 0015986 // ATP synthesis coupled proton transport // inferred from electronic annotation /// 0015992 // proton transport // non-traceable author statement /// 0015992 // proton transport // inferred from electronic annotation /// 0046034 // ATP metabolic process // i…	0000221 // vacuolar proton-transporting V-type ATPase, V1 domain // inferred from sequence or structural similarity /// 0000221 // vacuolar proton-transporting V-type ATPase, V1 domain // non-traceable author statement /// 0005769 // early endosome // inferred from direct assay /// 0005886 // plasma membrane // inferred from direct assay /// 0016469 // proton-transporting two-sector ATPase comple…	0005515 // protein binding // inferred from physical interaction /// 0005524 // ATP binding // inferred from electronic annotation /// 0008553 // hydrogen-exporting ATPase activity, phosphorylative mechanism // inferred from sequence or structural similarity /// 0008553 // hydrogen-exporting ATPase activity, phosphorylative mechanism // non-traceable author statement /// 0016787 // hydrolase acti…	1625131_s_at	0.567421	0.000348842	0.000616979	0.00291615	0.0054616	0.982083	2.12e-07	2.59e-07	0.976077
1628412_at	0.000100871	3.05e-08	0.00265	0.00417459	8.88e-08	0.0616994	Adenylyl cyclase 78C	Ac78C	FBgn0024150	0001582 // detection of chemical stimulus involved in sensory perception of sweet taste // inferred from mutant phenotype /// 0009190 // cyclic nucleotide biosynthetic process // inferred from electronic annotation /// 0009744 // response to sucrose stimulus // inferred from mutant phenotype /// 0010353 // response to trehalose stimulus // inferred from mutant phenotype /// 0023034 // intracellul…	0016021 // integral to membrane // inferred from electronic annotation	0000166 // nucleotide binding // inferred from electronic annotation /// 0004016 // adenylate cyclase activity // inferred from sequence or structural similarity /// 0004016 // adenylate cyclase activity // non-traceable author statement /// 0004016 // adenylate cyclase activity // inferred from electronic annotation /// 0016829 // lyase activity // inferred from electronic annotation /// 0016849…	1628412_at	0.000640448	0.000289035	0.00021529	0.953546	0.889835	0.997135	0.00420136	1.25e-06	2.71e-08
1634136_at	0.000102004	3.61e-06	0.0417676	0.0042077	6.86e-06	0.195126	---	CG2157	FBgn0030244	---	---	0005515 // protein binding // inferred from physical interaction	1634136_at	0.931481	0.000826911	0.000653352	0.00218396	0.0017071	0.998761	2.41e-06	0.00120164	0.00218759
1626392_s_at	0.000103631	1.65e-05	0.366093	0.00426547	2.83e-05	0.570139	Complementation group C	Mef2	FBgn0011656	0006350 // transcription // inferred from electronic annotation /// 0006355 // regulation of transcription, DNA-dependent // inferred from electronic annotation /// 0006355 // regulation of transcription, DNA-dependent // non-traceable author statement /// 0006366 // transcription from RNA polymerase II promoter // inferred from sequence or structural similarity /// 0007275 // multicellular organ…	0005634 // nucleus // inferred from direct assay /// 0005634 // nucleus // inferred from sequence or structural similarity /// 0005634 // nucleus // non-traceable author statement /// 0005634 // nucleus // inferred from electronic annotation	0003677 // DNA binding // inferred from electronic annotation /// 0003700 // sequence-specific DNA binding transcription factor activity // inferred from electronic annotation /// 0003700 // sequence-specific DNA binding transcription factor activity // non-traceable author statement /// 0003702 // RNA polymerase II transcription factor activity // inferred from sequence or structural similarity …	1626392_s_at	0.062844	0.000386979	0.000160345	0.0452929	0.016159	0.933286	0.00960731	0.0025123	1.12614e-05
1628662_at	0.000104957	5.92e-12	0.000807188	0.00430253	6.83e-11	0.0375003	---	CG13531	FBgn0034786	---	---	---	1628662_at	0.00511192	0.00150685	6.5221e-05	0.88437	0.0658206	0.213699	1.59e-08	9.78e-09	4.8e-12
1629730_at	0.00010499	4.78e-05	0.00962523	0.00430253	7.59e-05	0.106519	Translocase of outer membrane 7	Tom7	FBgn0033357	0006626 // protein targeting to mitochondrion // inferred from sequence or structural similarity /// 0006886 // intracellular protein transport // inferred from electronic annotation	0005741 // mitochondrial outer membrane // inferred from electronic annotation /// 0005742 // mitochondrial outer membrane translocase complex // inferred from sequence or structural similarity	0015450 // P-P-bond-hydrolysis-driven protein transmembrane transporter activity // inferred from sequence or structural similarity /// 0015450 // P-P-bond-hydrolysis-driven protein transmembrane transporter activity // inferred from electronic annotation	1629730_at	0.149001	0.00270638	8.38188e-05	0.143686	0.00300014	0.164117	0.000370319	0.479443	6.10684e-05
1625857_at	0.000105851	2.17e-08	0.512883	0.00432437	6.58e-08	0.687725	NA-dependent multivitamin transporter	CG8451	FBgn0031998	0006810 // transport // inferred from electronic annotation /// 0006811 // ion transport // inferred from electronic annotation /// 0006814 // sodium ion transport // inferred from electronic annotation /// 0055085 // transmembrane transport // inferred from electronic annotation	0016020 // membrane // inferred from electronic annotation /// 0016021 // integral to membrane // inferred from electronic annotation	0005215 // transporter activity // inferred from electronic annotation /// 0008523 // sodium-dependent multivitamin transmembrane transporter activity // inferred from sequence or structural similarity	1625857_at	0.671727	0.000353187	0.000841539	0.00218941	0.005622	0.942977	7.83e-08	0.979689	6.6e-08
1635665_at	0.000105984	0.000243185	0.562849	0.00432437	0.000340852	0.724337	Tyrosine decarboxylase 1	Tdc1	FBgn0259977	0006519 // cellular amino acid and derivative metabolic process // inferred from electronic annotation /// 0019752 // carboxylic acid metabolic process // inferred from electronic annotation	---	0003824 // catalytic activity // inferred from electronic annotation /// 0004058 // aromatic-L-amino-acid decarboxylase activity // inferred from sequence or structural similarity /// 0004058 // aromatic-L-amino-acid decarboxylase activity // inferred from electronic annotation /// 0004837 // tyrosine decarboxylase activity // inferred from direct assay /// 0004837 // tyrosine decarboxylase activ…	1635665_at	0.0493206	0.000320247	0.000179074	0.046629	0.0236221	0.978947	0.00599597	0.000194463	0.14088
1626966_s_at	0.000108621	6.64e-05	0.864943	0.00442234	0.000102699	0.920362	---	---	---	---	---	---	1626966_s_at	0.0037579	0.00122851	7.36771e-05	0.905616	0.10334	0.291137	0.0533693	0.00320116	4.94496e-05
1627746_at	0.000111058	1.25e-10	0.0537115	0.0045118	7.69e-10	0.217185	eater	eater	FBgn0243514	0006910 // phagocytosis, recognition // inferred from mutant phenotype	---	0051635 // bacterial cell surface binding // inferred from direct assay	1627746_at	0.796023	0.000616238	0.000654058	0.00274376	0.00292425	0.999979	1.28e-09	0.021441	1.98e-10
1638953_a_at	0.000111571	3.7e-05	0.000854198	0.00452286	5.98e-05	0.0383883	draper	drpr	FBgn0027594	0006909 // phagocytosis // inferred from mutant phenotype /// 0006909 // phagocytosis // traceable author statement /// 0007155 // cell adhesion // inferred from sequence or structural similarity /// 0008345 // larval locomotory behavior // inferred from mutant phenotype /// 0035212 // cell competition in a multicellular organism // inferred from mutant phenotype /// 0043277 // apoptotic cell cle…	0031224 // intrinsic to membrane // non-traceable author statement	0005515 // protein binding // inferred from physical interaction	1638953_a_at	1	0.00399126	0.000524785	0.00394406	0.000519107	0.613839	0.998115	9.65719e-05	0.00010529
1636902_at	0.000112017	2.68e-06	0.0827786	0.00453112	5.22e-06	0.264754	---	CG1840	FBgn0030351	---	---	---	1636902_at	0.992782	0.0335328	0.000323098	0.0209186	0.000215666	0.068964	1.23217e-05	0.80179	5.53e-06
1622958_at	0.000112606	3.01e-11	3.56e-05	0.00454515	2.4e-10	0.00783314	---	CG30288	FBgn0050288	0006508 // proteolysis // inferred from electronic annotation	---	0003824 // catalytic activity // inferred from electronic annotation /// 0004252 // serine-type endopeptidase activity // inferred from electronic annotation /// 0016787 // hydrolase activity // inferred from electronic annotation	1622958_at	6.51967e-05	0.00379153	0.0469812	0.0884257	0.00716581	0.495714	1.67e-10	0.273471	7.15e-11
1626368_at	0.000115054	1.15e-10	0.0436858	0.00463402	7.14e-10	0.198484	Serine palmitoyltransferase subunit II	lace	FBgn0002524	0008152 // metabolic process // inferred from electronic annotation /// 0009058 // biosynthetic process // inferred from electronic annotation	---	0003824 // catalytic activity // inferred from electronic annotation /// 0004758 // serine C-palmitoyltransferase activity // inferred from sequence or structural similarity /// 0004758 // serine C-palmitoyltransferase activity // non-traceable author statement /// 0004758 // serine C-palmitoyltransferase activity // inferred from electronic annotation /// 0005515 // protein binding // inferred f…	1626368_at	0.657744	0.000393131	0.000833269	0.00256261	0.00579809	0.962037	1.09e-06	5.15e-08	7.73e-11
1637858_at	0.000116485	3.57e-10	0.00016644	0.00467159	1.87e-09	0.0167054	Cyp313b1	Cyp313b1	FBgn0037601	0055114 // oxidation reduction // inferred from electronic annotation	0005783 // endoplasmic reticulum // inferred from electronic annotation /// 0005789 // endoplasmic reticulum membrane // inferred from electronic annotation /// 0005792 // microsome // non-traceable author statement /// 0005792 // microsome // inferred from electronic annotation /// 0016020 // membrane // non-traceable author statement /// 0016020 // membrane // inferred from electronic annotation	0004497 // monooxygenase activity // inferred from electronic annotation /// 0005506 // iron ion binding // inferred from electronic annotation /// 0009055 // electron carrier activity // inferred from electronic annotation /// 0009055 // electron carrier activity // inferred from sequence or structural similarity /// 0009055 // electron carrier activity // non-traceable author statement /// 0016…	1637858_at	0.00189701	0.000893571	0.999999	0.965888	0.00194097	0.000913577	2.06e-07	2.06e-06	2.36e-10
1641018_s_at	0.000116421	0.000691731	0.109118	0.00467159	0.000902544	0.304721	---	CG8468	FBgn0033913	0055085 // transmembrane transport // inferred from electronic annotation	---	0015355 // secondary active monocarboxylate transmembrane transporter activity // non-traceable author statement	1641018_s_at	0.073607	0.000117442	0.000913793	0.00942066	0.0982744	0.548989	0.00336597	0.731537	0.000913475
1630145_s_at	0.000116932	1.53e-10	0.858369	0.00467953	9.08e-10	0.916633	tetraspanin 42E	Tsp42Ea	FBgn0029508	---	0016020 // membrane // inferred from electronic annotation /// 0016021 // integral to membrane // inferred from electronic annotation /// 0016021 // integral to membrane // inferred from sequence or structural similarity	---	1630145_s_at	0.953609	0.00423381	0.000299855	0.0103237	0.000665235	0.393649	3.35e-10	0.255756	9.1e-10
1632530_s_at	0.000117636	1.06e-09	0.000207817	0.00469766	4.73e-09	0.0191202	---	---	---	0007613 // memory // inferred from mutant phenotype /// 0007626 // locomotory behavior // inferred from mutant phenotype /// 0055114 // oxidation reduction // inferred from electronic annotation	---	0008805 // carbon-monoxide oxygenase activity // inferred from electronic annotation /// 0016491 // oxidoreductase activity // inferred from electronic annotation	1632530_s_at	0.470701	0.000170986	0.00215874	0.00175042	0.0283934	0.404383	2.07e-09	0.217356	7.22e-09
1623612_at	0.000118747	1.51e-09	9.4e-05	0.00472906	6.41e-09	0.013265	Serpin 47C	Spn47C	FBgn0033574	---	---	0004867 // serine-type endopeptidase inhibitor activity // inferred from sequence or structural similarity /// 0004867 // serine-type endopeptidase inhibitor activity // inferred from electronic annotation	1623612_at	0.666381	0.00028858	0.00141621	0.00178218	0.00998248	0.745761	0.0904768	2.5e-09	1.34e-08
1630822_at	0.000119109	0.000212628	0.102572	0.00472906	0.000301353	0.29491	---	CG13078	FBgn0032809	---	0016021 // integral to membrane // inferred from electronic annotation	---	1630822_at	0.00118726	0.000290147	0.000231405	0.805047	0.723968	0.998701	0.00366516	0.000185531	0.208003
1637405_at	0.000119178	6.49e-13	0.451644	0.00472906	1.27e-11	0.643506	---	CG32649	FBgn0052649	0006122 // mitochondrial electron transport, ubiquinol to cytochrome c // inferred from sequence or structural similarity	0005739 // mitochondrion // inferred from sequence or structural similarity	0004672 // protein kinase activity // non-traceable author statement	1637405_at	0.236673	0.000280766	0.000500929	0.00743936	0.0143925	0.98065	1.78e-12	3.56837e-05	1.36e-11
1625290_at	0.000119698	1.37e-11	0.0121483	0.00472972	1.3e-10	0.117916	Yeti	Yeti	FBgn0043842	---	---	0019894 // kinesin binding // inferred from direct assay	1625290_at	0.975843	0.000843761	0.00525429	0.000443895	0.00262272	0.69534	2.42e-09	7.65e-07	1.09e-11
1639362_s_at	0.000119455	2.42e-07	2.28e-05	0.00472972	5.77e-07	0.00601819	--- /// ---	CG10476 /// CG18606	FBgn0034426 /// FBgn0034428	---	---	---	1639362_s_at	0.000349921	0.999906	0.999606	0.000385184	0.000408581	0.999978	3.4e-06	0.0972748	2.92e-07
1639118_a_at	0.000120232	2.31e-13	0.0227252	0.00474081	5.64e-12	0.152783	Heterogeneous nuclear ribonucleoprotein at 85CD	Hrb87F	FBgn0004237	0000381 // regulation of alternative nuclear mRNA splicing, via spliceosome // inferred from mutant phenotype	0000785 // chromatin // inferred from direct assay /// 0005634 // nucleus // inferred by curator /// 0005634 // nucleus // inferred from direct assay /// 0005634 // nucleus // inferred from electronic annotation /// 0005654 // nucleoplasm // inferred from direct assay /// 0005703 // polytene chromosome puff // inferred from direct assay /// 0005737 // cytoplasm // inferred from electronic annotat…	0000166 // nucleotide binding // inferred from electronic annotation /// 0003676 // nucleic acid binding // inferred from electronic annotation /// 0003723 // RNA binding // inferred from electronic annotation /// 0003729 // mRNA binding // inferred from sequence or structural similarity /// 0003729 // mRNA binding // non-traceable author statement /// 0005515 // protein binding // inferred from …	1639118_a_at	0.956347	0.000953701	0.000850008	0.00217868	0.00193336	0.999859	6.38e-11	8.57e-09	1.16e-12
1623864_at	0.000122466	4.05e-12	0.00077846	0.00479866	5.16e-11	0.0368962	---	CG6321	FBgn0036117	0009058 // biosynthetic process // inferred from electronic annotation	---	0003824 // catalytic activity // inferred from electronic annotation /// 0016740 // transferase activity // inferred from electronic annotation /// 0016769 // transferase activity, transferring nitrogenous groups // inferred from electronic annotation /// 0030170 // pyridoxal phosphate binding // inferred from electronic annotation	1623864_at	0.0518288	8.6705e-05	0.00188901	0.00927021	0.270698	0.236308	1.16e-11	0.376852	2.07e-11
1629919_at	0.000122271	3.11e-17	0.000749388	0.00479866	3.11e-15	0.0361667	CG12045	Cpr100A	FBgn0039805	---	---	0005214 // structural constituent of chitin-based cuticle // inferred from sequence or structural similarity /// 0005515 // protein binding // inferred from physical interaction /// 0042302 // structural constituent of cuticle // inferred from electronic annotation /// 0042802 // identical protein binding // inferred from physical interaction	1629919_at	0.00114541	0.000122837	0.000904426	0.487607	0.998809	0.570799	1e-12	0.456705	1e-12
1631315_at	0.000122375	6.44e-06	0.00319236	0.00479866	1.18e-05	0.0670126	---	CG12730	FBgn0029771	---	0016020 // membrane // inferred from electronic annotation	---	1631315_at	0.757345	0.00155789	0.000332531	0.00834694	0.001595	0.765099	5.61e-06	0.0001888	0.0597475
1626740_at	0.000123668	7.29e-18	0.000460174	0.00483569	8.83e-16	0.0278975	CG4784	Cpr72Ec	FBgn0036619	---	---	0005214 // structural constituent of chitin-based cuticle // inferred from sequence or structural similarity /// 0042302 // structural constituent of cuticle // inferred from electronic annotation	1626740_at	0.645383	0.00721626	0.000149261	0.0572663	0.000914824	0.125263	1e-12	0.0591558	1e-12
1624986_at	0.000124402	2.68e-13	0.216951	0.00485426	6.29e-12	0.429064	---	CG9836	FBgn0037637	0016226 // iron-sulfur cluster assembly // inferred from electronic annotation	---	0005506 // iron ion binding // inferred from electronic annotation /// 0005515 // protein binding // inferred from electronic annotation /// 0005515 // protein binding // inferred from physical interaction /// 0051536 // iron-sulfur cluster binding // inferred from electronic annotation	1624986_at	0.308765	0.000510554	0.000347207	0.0106043	0.00686191	0.994181	1.75e-12	0.36317	2.24e-12
1635706_at	0.000124745	1.66e-09	0.0352992	0.00485753	6.93e-09	0.181585	mitochondrial ribosomal protein L20	mRpL20	FBgn0036335	0006412 // translation // inferred from sequence or structural similarity /// 0006412 // translation // inferred from electronic annotation	0005622 // intracellular // inferred from electronic annotation /// 0005762 // mitochondrial large ribosomal subunit // inferred from sequence or structural similarity /// 0005840 // ribosome // inferred from electronic annotation /// 0030529 // ribonucleoprotein complex // inferred from electronic annotation	0003735 // structural constituent of ribosome // inferred from sequence or structural similarity /// 0003735 // structural constituent of ribosome // inferred from electronic annotation /// 0019843 // rRNA binding // inferred from electronic annotation	1635706_at	0.632164	0.00338297	0.000189845	0.0276377	0.00123779	0.312897	3.02e-09	1.25e-08	0.166013
1633556_s_at	0.000127065	6.1e-05	0.00391152	0.00493766	9.49e-05	0.0722134	Daughters against dpp	Dad	FBgn0020493	0006350 // transcription // inferred from electronic annotation /// 0006355 // regulation of transcription, DNA-dependent // inferred from electronic annotation /// 0007179 // transforming growth factor beta receptor signaling pathway // inferred from electronic annotation /// 0007443 // Malpighian tubule morphogenesis // inferred from mutant phenotype /// 0007448 // anterior/posterior pattern fo…	0005622 // intracellular // inferred from electronic annotation /// 0005634 // nucleus // inferred from electronic annotation /// 0005667 // transcription factor complex // inferred from electronic annotation	0003700 // sequence-specific DNA binding transcription factor activity // inferred from electronic annotation /// 0005515 // protein binding // inferred from electronic annotation /// 0030617 // transforming growth factor beta receptor, inhibitory cytoplasmic mediator activity // inferred from genetic interaction /// 0030617 // transforming growth factor beta receptor, inhibitory cytoplasmic medi…	1633556_s_at	0.599194	0.000752971	0.000446584	0.00617683	0.00349028	0.986554	0.821506	0.000106894	0.000267476
1634206_at	0.000127798	4.67e-10	0.000101313	0.00495586	2.35e-09	0.0139218	---	CG2124	FBgn0030217	---	---	0005515 // protein binding // inferred from physical interaction	1634206_at	0.999323	0.0131394	0.000419501	0.010628	0.000348339	0.215663	2.49e-07	3.09e-10	2.87e-06
1634186_a_at	0.000128828	2.43e-07	0.318107	0.00498552	5.79e-07	0.526144	---	CG17119	FBgn0039045	0003333 // amino acid transmembrane transport // inferred from sequence or structural similarity /// 0006810 // transport // inferred from electronic annotation /// 0015811 // L-cystine transport // non-traceable author statement	0005764 // lysosome // inferred from electronic annotation /// 0005765 // lysosomal membrane // non-traceable author statement /// 0005765 // lysosomal membrane // inferred from electronic annotation /// 0016020 // membrane // inferred from electronic annotation /// 0016021 // integral to membrane // inferred from electronic annotation	0015171 // amino acid transmembrane transporter activity // inferred from sequence or structural similarity /// 0015184 // L-cystine transmembrane transporter activity // non-traceable author statement	1634186_a_at	0.00593374	0.0382571	6.81906e-05	0.71445	0.059975	0.00931227	0.0150433	8.55e-06	2.18e-07
1634320_at	0.000131144	6.48e-09	0.00107601	0.00506469	2.26e-08	0.0425165	---	CG9548	FBgn0031822	0000398 // nuclear mRNA splicing, via spliceosome // inferred by curator	0071011 // precatalytic spliceosome // inferred from direct assay /// 0071013 // catalytic step 2 spliceosome // inferred from direct assay	---	1634320_at	0.888061	0.00351856	0.000307657	0.012144	0.000942172	0.458714	0.000137588	9.86e-07	4.68e-09
1636330_at	0.000132079	4.39e-06	0.248098	0.00507991	8.22e-06	0.459564	---	CG17107	FBgn0032281	---	---	---	1636330_at	0.88676	0.000388922	0.00227624	0.00121433	0.00778042	0.69461	4.1e-06	0.0765483	0.000102975
1641687_at	0.000131856	5.01e-11	7.24e-05	0.00507991	3.6e-10	0.011348	arflike-2	Arf84F	FBgn0004908	0006471 // protein ADP-ribosylation // inferred from sequence or structural similarity /// 0006471 // protein ADP-ribosylation // non-traceable author statement /// 0007264 // small GTPase mediated signal transduction // inferred from electronic annotation /// 0007269 // neurotransmitter secretion // traceable author statement /// 0016197 // endosome transport // traceable author statement /// 00…	0005622 // intracellular // inferred from electronic annotation	0000166 // nucleotide binding // inferred from electronic annotation /// 0003924 // GTPase activity // inferred from sequence or structural similarity /// 0003924 // GTPase activity // non-traceable author statement /// 0005525 // GTP binding // inferred from sequence or structural similarity /// 0005525 // GTP binding // non-traceable author statement /// 0005525 // GTP binding // inferred from …	1641687_at	0.779122	0.00512451	0.00237076	0.0010509	0.000511176	0.967389	6.26e-11	8.87e-10	0.00121395
1635700_at	0.00013245	0.00110368	0.795091	0.00508375	0.0013912	0.877776	---	CG31792	FBgn0051792	0006810 // transport // inferred from sequence or structural similarity /// 0006810 // transport // inferred from electronic annotation /// 0006811 // ion transport // inferred from electronic annotation /// 0055085 // transmembrane transport // inferred from electronic annotation	0016020 // membrane // inferred from electronic annotation /// 0016021 // integral to membrane // inferred from electronic annotation /// 0043190 // ATP-binding cassette (ABC) transporter complex // inferred from sequence or structural similarity	0000166 // nucleotide binding // inferred from electronic annotation /// 0005215 // transporter activity // inferred from sequence or structural similarity /// 0005254 // chloride channel activity // inferred from electronic annotation /// 0005524 // ATP binding // inferred from electronic annotation /// 0016787 // hydrolase activity // inferred from electronic annotation /// 0016887 // ATPase ac…	1635700_at	0.642536	0.000485372	0.000810212	0.00337132	0.00588379	0.987438	0.440039	0.00968561	0.00106895
1624032_at	0.000133985	5.93e-12	0.0041683	0.00513216	6.84e-11	0.073946	---	CG3887	FBgn0031670	0045454 // cell redox homeostasis // inferred from electronic annotation	---	0008430 // selenium binding // inferred from electronic annotation	1624032_at	0.734858	0.00291629	0.00495443	0.00054571	0.000893266	0.988961	2.15e-11	0.997276	2.21e-11
1626773_s_at	0.000136497	3.01e-20	0.0217733	0.00521774	8.01e-18	0.150378	--- /// anon-fast-evolving-2D7	CG18431 /// CG4844	FBgn0061354 /// FBgn0061355	---	---	0005488 // binding // inferred from electronic annotation	1626773_s_at	0.477035	0.0104251	0.000125614	0.133284	0.00121197	0.0722275	1e-12	0.000276648	1e-12
1633622_at	0.000137303	0.000118163	0.0173733	0.00523787	0.000174915	0.137877	---	CG3008	FBgn0031643	0006468 // protein phosphorylation // inferred from electronic annotation	---	0003824 // catalytic activity // inferred from electronic annotation /// 0004672 // protein kinase activity // non-traceable author statement /// 0004674 // protein serine/threonine kinase activity // inferred from electronic annotation /// 0005515 // protein binding // inferred from electronic annotation /// 0005524 // ATP binding // inferred from electronic annotation /// 0016740 // transferase…	1633622_at	0.00961233	0.000158452	0.000456618	0.102243	0.302179	0.893035	0.13492	9.78689e-05	0.00281605
1623522_at	0.000137582	0.00103099	6.48e-05	0.00523789	0.0013066	0.0109188	---	CG11668	FBgn0038113	0006508 // proteolysis // inferred from electronic annotation /// 0006508 // proteolysis // non-traceable author statement	---	0003824 // catalytic activity // inferred from electronic annotation /// 0004252 // serine-type endopeptidase activity // inferred from electronic annotation /// 0004252 // serine-type endopeptidase activity // non-traceable author statement /// 0008233 // peptidase activity // inferred from electronic annotation /// 0008236 // serine-type peptidase activity // inferred from electronic annotation…	1623522_at	0.000542103	0.00134911	0.000184091	0.938804	0.889935	0.589107	0.302715	0.0133216	0.000890685
1625145_a_at	0.000138329	2.25e-09	0.452812	0.00525566	8.97e-09	0.644444	Annexin B11	Anxb11	FBgn0030749	0007155 // cell adhesion // inferred from mutant phenotype /// 0008360 // regulation of cell shape // inferred from mutant phenotype	---	0003779 // actin binding // inferred from sequence or structural similarity /// 0005509 // calcium ion binding // inferred from electronic annotation /// 0005515 // protein binding // inferred from physical interaction /// 0005544 // calcium-dependent phospholipid binding // inferred from electronic annotation /// 0005544 // calcium-dependent phospholipid binding // non-traceable author statement	1625145_a_at	0.570217	0.000762304	0.000478234	0.00682324	0.00409589	0.9904	1.55e-07	0.000289827	1.84e-09
1634178_at	0.00013897	3.32e-10	0.0777826	0.00526937	1.76e-09	0.256213	---	CG4351	FBgn0030448	---	0032580 // Golgi cisterna membrane // inferred from electronic annotation	0016758 // transferase activity, transferring hexosyl groups // inferred from electronic annotation	1634178_at	0.485685	0.000568736	0.000537461	0.00640389	0.00601607	0.999982	7.90049e-05	2.21e-08	2.77e-10
1625312_at	0.000139767	2.26e-17	0.895628	0.00528888	2.32e-15	0.938952	---	CG10553	FBgn0039324	---	---	---	1625312_at	0.714128	0.00334649	0.00498853	0.000585087	0.000847473	0.995223	1e-12	0.111151	1e-12
1626578_at	0.000140934	1.26e-06	0.159072	0.00531813	2.62e-06	0.368231	---	CG5195	FBgn0036995	---	0005576 // extracellular region // inferred from electronic annotation	0003887 // DNA-directed DNA polymerase activity // inferred from electronic annotation /// 0005515 // protein binding // inferred from electronic annotation /// 0016740 // transferase activity // inferred from electronic annotation /// 0016779 // nucleotidyltransferase activity // inferred from electronic annotation	1626578_at	0.515046	0.0213813	0.00228283	0.00188441	0.000243765	0.581183	0.622567	2.33e-06	7.2e-06
1631046_s_at	0.000141107	7.75e-10	0.00810993	0.00531813	3.62e-09	0.100083	---	---	---	---	---	0005515 // protein binding // inferred from physical interaction	1631046_s_at	0.0478771	0.00662173	7.59015e-05	0.676852	0.00850747	0.0614022	9.44878e-05	6.34e-08	6.2e-10
1624290_at	0.000141937	3.52e-08	0.395576	0.00533871	1.01e-07	0.596734	---	CG4752	FBgn0034733	---	---	0003824 // catalytic activity // inferred from electronic annotation /// 0016787 // hydrolase activity // inferred from electronic annotation /// 0017168 // 5-oxoprolinase (ATP-hydrolyzing) activity // inferred from sequence or structural similarity /// 0017168 // 5-oxoprolinase (ATP-hydrolyzing) activity // inferred from electronic annotation	1624290_at	0.594692	0.000438184	0.000938068	0.0034633	0.00794483	0.961256	5.29e-08	0.15408	3.37e-07
1633609_at	0.000142396	2.05e-11	0.00451888	0.00534526	1.78e-10	0.0761603	Gas41	Gas41	FBgn0031873	0006355 // regulation of transcription, DNA-dependent // inferred from electronic annotation /// 0006367 // transcription initiation from RNA polymerase II promoter // inferred from sequence or structural similarity /// 0016573 // histone acetylation // inferred from direct assay /// 0043486 // histone exchange // inferred from direct assay	0005634 // nucleus // inferred from electronic annotation /// 0005669 // transcription factor TFIID complex // inferred from sequence or structural similarity /// 0035267 // NuA4 histone acetyltransferase complex // inferred from direct assay	0004402 // histone acetyltransferase activity // inferred from direct assay /// 0005515 // protein binding // inferred from physical interaction /// 0016251 // general RNA polymerase II transcription factor activity // inferred from sequence or structural similarity	1633609_at	0.961631	0.00952617	0.000855154	0.00414786	0.00040192	0.501803	1.61911e-05	1.08e-09	1.91e-11
1640006_at	0.000144774	1.01e-12	0.215446	0.00542369	1.81e-11	0.427613	---	CG18609	FBgn0034382	---	0016021 // integral to membrane // inferred from electronic annotation	---	1640006_at	0.967336	0.01907	0.000627419	0.00860702	0.00031087	0.230985	4.02e-12	0.681578	5.23e-12
1640235_at	0.000145285	0.00523381	0.05141	0.00543198	0.00600853	0.213231	head involution defect	W	FBgn0003997	0001700 // embryonic development via the syncytial blastoderm // traceable author statement /// 0002165 // instar larval or pupal development // inferred from mutant phenotype /// 0006915 // apoptosis // non-traceable author statement /// 0006915 // apoptosis // traceable author statement /// 0006915 // apoptosis // inferred from electronic annotation /// 0006917 // induction of apoptosis // infe…	---	0005515 // protein binding // inferred from physical interaction	1640235_at	0.979732	0.113035	0.000387135	0.0592092	0.000216771	0.0246113	0.0726879	0.00409499	0.276283
1640991_at	0.000145755	2.35e-07	0.000343737	0.00543873	5.62e-07	0.0242579	---	CG32091	FBgn0052091	0006810 // transport // inferred from sequence or structural similarity	0016020 // membrane // inferred from electronic annotation /// 0016021 // integral to membrane // inferred from electronic annotation /// 0043190 // ATP-binding cassette (ABC) transporter complex // inferred from sequence or structural similarity	0000166 // nucleotide binding // inferred from electronic annotation /// 0005215 // transporter activity // inferred from sequence or structural similarity /// 0005524 // ATP binding // inferred from electronic annotation /// 0016787 // hydrolase activity // inferred from electronic annotation /// 0016887 // ATPase activity // inferred from electronic annotation /// 0017111 // nucleoside-triphosp…	1640991_at	0.150696	0.00157237	0.00015053	0.083038	0.00597384	0.458621	1.54e-07	0.000183719	0.00019381
1634053_at	0.000148846	4.08e-13	0.000123188	0.00553981	8.8e-12	0.0153726	---	CG8408	FBgn0030850	---	0016020 // membrane // inferred from electronic annotation /// 0016021 // integral to membrane // inferred from electronic annotation	---	1634053_at	0.99101	0.00338172	0.00059169	0.00555358	0.000938048	0.714681	1.29e-12	2.26e-08	8.79e-11
1638882_at	0.000149055	0.255042	0.0174816	0.00553981	0.259045	0.13806	Rosy	ry	FBgn0003308	0006144 // purine base metabolic process // inferred from mutant phenotype /// 0006206 // pyrimidine base metabolic process // inferred from mutant phenotype /// 0006525 // arginine metabolic process // inferred from mutant phenotype /// 0006568 // tryptophan metabolic process // inferred from mutant phenotype /// 0006650 // glycerophospholipid metabolic process // inferred from mutant phenotype …	0005777 // peroxisome // non-traceable author statement /// 0005777 // peroxisome // inferred from electronic annotation /// 0005875 // microtubule associated complex // inferred from direct assay	0003824 // catalytic activity // inferred from electronic annotation /// 0004854 // xanthine dehydrogenase activity // inferred from electronic annotation /// 0004854 // xanthine dehydrogenase activity // non-traceable author statement /// 0004854 // xanthine dehydrogenase activity // traceable author statement /// 0004854 // xanthine dehydrogenase activity // inferred from sequence or structural…	1638882_at	0.00551318	0.000186629	0.000439162	0.203558	0.442744	0.939655	0.227402	0.630319	0.700173
1623555_at	0.000149609	2.19e-06	2.7445e-05	0.00554943	4.35e-06	0.0066898	---	CG10131	FBgn0033949	0006631 // fatty acid metabolic process // inferred from electronic annotation /// 0008152 // metabolic process // inferred from electronic annotation /// 0055114 // oxidation reduction // inferred from electronic annotation	---	0003824 // catalytic activity // inferred from electronic annotation /// 0003857 // 3-hydroxyacyl-CoA dehydrogenase activity // inferred from electronic annotation /// 0005488 // binding // inferred from electronic annotation /// 0016491 // oxidoreductase activity // inferred from electronic annotation /// 0050662 // coenzyme binding // inferred from electronic annotation /// 0070403 // NAD bindi…	1623555_at	0.999922	0.00733469	0.00060227	0.00662209	0.000549083	0.462832	0.335505	1.92919e-05	3.06e-06
1626253_at	0.000150479	2.57e-07	0.000221842	0.00555971	6.1e-07	0.0199222	Glutathione S transferase D4	GstD4	FBgn0010040	---	---	0004364 // glutathione transferase activity // inferred from sequence or structural similarity /// 0004364 // glutathione transferase activity // non-traceable author statement /// 0004364 // glutathione transferase activity // inferred from electronic annotation /// 0005515 // protein binding // inferred from physical interaction /// 0016740 // transferase activity // inferred from electronic an…	1626253_at	0.000175296	0.000553729	0.00286986	0.870604	0.331704	0.745309	1.36e-06	0.655579	5.27e-07
1639522_at	0.000150363	0.0786697	0.170119	0.00555971	0.0817084	0.379168	---	CG31950	FBgn0051950	---	0030532 // small nuclear ribonucleoprotein complex // inferred from sequence or structural similarity	---	1639522_at	0.99569	0.00578362	0.000486007	0.00855494	0.000692611	0.46287	0.0781995	0.20139	0.833395
1624883_at	0.000154212	3.16e-09	0.0064906	0.00568645	1.2e-08	0.0904395	Nedd8	Nedd8	FBgn0032725	0007275 // multicellular organismal development // inferred from electronic annotation /// 0008283 // cell proliferation // inferred from mutant phenotype /// 0008589 // regulation of smoothened signaling pathway // inferred from mutant phenotype /// 0030162 // regulation of proteolysis // inferred from mutant phenotype /// 0031647 // regulation of protein stability // inferred from mutant phenot…	0005634 // nucleus // inferred from electronic annotation /// 0005634 // nucleus // inferred from sequence or structural similarity	0031386 // protein tag // non-traceable author statement	1624883_at	0.994373	0.0054199	0.000505432	0.00831562	0.000745714	0.497402	2e-06	1.09247e-05	2.07e-09
1632081_s_at	0.000155738	1.74e-10	0.000957286	0.00572026	1.02e-09	0.0405582	---	CG32626	FBgn0052626	0006144 // purine base metabolic process // inferred from electronic annotation /// 0009168 // purine ribonucleoside monophosphate biosynthetic process // inferred from electronic annotation	---	0003876 // AMP deaminase activity // inferred from sequence or structural similarity /// 0003876 // AMP deaminase activity // inferred from electronic annotation /// 0005515 // protein binding // inferred from physical interaction /// 0016787 // hydrolase activity // inferred from electronic annotation /// 0016814 // hydrolase activity, acting on carbon-nitrogen (but not peptide) bonds, in cyclic…	1632081_s_at	0.000113997	0.39312	0.154665	0.00140983	0.00416988	0.913974	4.89e-08	3.1e-06	1.21e-10
1640488_a_at	0.000155463	0.00531317	0.0914554	0.00572026	0.00609478	0.277635	--- /// ---	CG9510 /// CG9515	FBgn0032076 /// FBgn0032077	0006526 // arginine biosynthetic process // inferred from electronic annotation /// 0042450 // arginine biosynthetic process via ornithine // inferred from electronic annotation	0005737 // cytoplasm // inferred from electronic annotation	0003824 // catalytic activity // inferred from electronic annotation /// 0004056 // argininosuccinate lyase activity // inferred from sequence or structural similarity /// 0004056 // argininosuccinate lyase activity // inferred from electronic annotation /// 0005515 // protein binding // inferred from physical interaction	1640488_a_at	0.00094553	0.000263605	0.00056974	0.842656	0.988128	0.956782	0.17468	0.00397219	0.118281
1623017_at	0.000156931	4.03e-08	0.0506521	0.00575281	1.14e-07	0.212071	diacylglycerol cholinephosphotransferase	CG7149	FBgn0031948	0006911 // phagocytosis, engulfment // inferred from mutant phenotype /// 0008654 // phospholipid biosynthetic process // inferred from electronic annotation	0016020 // membrane // inferred from electronic annotation	0004142 // diacylglycerol cholinephosphotransferase activity // inferred from sequence or structural similarity /// 0004142 // diacylglycerol cholinephosphotransferase activity // inferred from electronic annotation /// 0016740 // transferase activity // inferred from electronic annotation /// 0016780 // phosphotransferase activity, for other substituted phosphate groups // inferred from electron…	1623017_at	0.928656	0.000813091	0.00138661	0.00217837	0.00380166	0.986886	3.11e-08	3.4e-06	0.00122816
1626136_at	0.000157987	0.00293876	0.0169409	0.00578022	0.00348856	0.136681	Glutathione S transferase D6	GstD6	FBgn0010042	---	---	0004364 // glutathione transferase activity // inferred from sequence or structural similarity /// 0004364 // glutathione transferase activity // non-traceable author statement /// 0004364 // glutathione transferase activity // inferred from electronic annotation /// 0005515 // protein binding // inferred from physical interaction /// 0016740 // transferase activity // inferred from electronic an…	1626136_at	0.0199729	0.000122142	0.00120404	0.0368291	0.390527	0.468586	0.229158	0.050498	0.00227363
1640568_at	0.000159722	6.72e-11	0.000243315	0.00583235	4.57e-10	0.0208529	Cleavage stimulation factor 64 kilodalton subunit	CstF-64	FBgn0027841	0006379 // mRNA cleavage // inferred from sequence or structural similarity /// 0006379 // mRNA cleavage // non-traceable author statement	0005848 // mRNA cleavage stimulating factor complex // inferred from sequence or structural similarity /// 0005848 // mRNA cleavage stimulating factor complex // non-traceable author statement	0000166 // nucleotide binding // inferred from electronic annotation /// 0003676 // nucleic acid binding // inferred from electronic annotation /// 0003729 // mRNA binding // inferred from sequence or structural similarity /// 0005515 // protein binding // inferred from physical interaction	1640568_at	0.866908	0.000879991	0.0309627	0.000267239	0.00807134	0.21017	0.000535117	1.55e-09	7.58e-11
1622946_at	0.000160585	0.327468	0.026691	0.00584193	0.331209	0.162613	---	CG6908	FBgn0037936	---	---	---	1622946_at	0.00138306	0.000830887	0.000189763	0.988556	0.592265	0.772137	0.323675	0.927193	0.51359
1631452_at	0.000160637	7.6e-05	0.4928	0.00584193	0.000116472	0.673514	---	CG8665	FBgn0032945	0006730 // one-carbon metabolic process // inferred from electronic annotation /// 0008152 // metabolic process // inferred from electronic annotation /// 0009058 // biosynthetic process // inferred from electronic annotation /// 0009258 // 10-formyltetrahydrofolate catabolic process // inferred from electronic annotation /// 0055114 // oxidation reduction // inferred from electronic annotation	0005737 // cytoplasm // inferred from electronic annotation	0000036 // acyl carrier activity // inferred from electronic annotation /// 0003824 // catalytic activity // inferred from electronic annotation /// 0005515 // protein binding // inferred from physical interaction /// 0008168 // methyltransferase activity // inferred from electronic annotation /// 0016155 // formyltetrahydrofolate dehydrogenase activity // inferred from sequence or structural sim…	1631452_at	0.0126851	0.000289189	0.0003083	0.152644	0.163188	0.999971	5.80943e-05	0.00298863	0.069625
1641648_at	0.000160919	7.08e-10	0.322289	0.00584193	3.36e-09	0.529781	---	CG3939	FBgn0040396	---	---	0005515 // protein binding // inferred from physical interaction	1641648_at	0.446952	0.00131279	0.000322108	0.0180762	0.00384556	0.808727	1.77e-08	0.00184631	7.56e-10
1632565_at	0.000162237	1.31e-09	6.08e-06	0.00586708	5.65e-09	0.00265347	Sin3A-associated polypeptide p18	Bin1	FBgn0024491	0000122 // negative regulation of transcription from RNA polymerase II promoter // non-traceable author statement /// 0000398 // nuclear mRNA splicing, via spliceosome // inferred by curator /// 0006342 // chromatin silencing // inferred from genetic interaction /// 0006350 // transcription // inferred from electronic annotation /// 0007275 // multicellular organismal development // inferred from…	0005634 // nucleus // non-traceable author statement /// 0005634 // nucleus // inferred from electronic annotation /// 0016580 // Sin3 complex // inferred from sequence or structural similarity /// 0071011 // precatalytic spliceosome // inferred from direct assay /// 0071013 // catalytic step 2 spliceosome // inferred from direct assay	0003714 // transcription corepressor activity // inferred from genetic interaction /// 0003714 // transcription corepressor activity // non-traceable author statement /// 0005515 // protein binding // inferred from physical interaction /// 0008134 // transcription factor binding // inferred from physical interaction	1632565_at	0.0029833	0.00185433	0.000116592	0.991535	0.214839	0.322727	0.255232	8.59e-09	2.61e-09
1633434_at	0.00016212	1.29e-11	0.00652768	0.00586708	1.25e-10	0.0905329	---	CG18327	FBgn0033904	0006810 // transport // inferred from electronic annotation /// 0055085 // transmembrane transport // inferred from electronic annotation	0005740 // mitochondrial envelope // inferred from sequence or structural similarity /// 0005743 // mitochondrial inner membrane // inferred from electronic annotation /// 0016020 // membrane // inferred from electronic annotation /// 0016021 // integral to membrane // inferred from electronic annotation	0005215 // transporter activity // inferred from electronic annotation /// 0005488 // binding // inferred from electronic annotation /// 0022857 // transmembrane transporter activity // inferred from sequence or structural similarity	1633434_at	0.0194317	0.106057	0.115155	0.000297316	0.000320734	0.999952	9.33e-12	5.31e-08	1.36e-08
1626700_at	0.000162794	1.98e-22	1.97e-05	0.00587593	1.67e-19	0.00559593	arthrin	Act88F	FBgn0000047	0006911 // phagocytosis, engulfment // inferred from mutant phenotype /// 0007010 // cytoskeleton organization // inferred from sequence or structural similarity /// 0014866 // skeletal myofibril assembly // inferred from mutant phenotype	0005737 // cytoplasm // inferred from electronic annotation /// 0005856 // cytoskeleton // inferred from electronic annotation /// 0005884 // actin filament // inferred from sequence or structural similarity	0000166 // nucleotide binding // inferred from electronic annotation /// 0005200 // structural constituent of cytoskeleton // inferred from sequence or structural similarity /// 0005515 // protein binding // inferred from electronic annotation /// 0005515 // protein binding // inferred from physical interaction /// 0005524 // ATP binding // inferred from electronic annotation	1626700_at	0.000172007	0.743061	0.410168	0.000813251	0.00213241	0.93268	1e-12	0.883854	1e-12
1628076_at	0.000164542	8.1e-07	0.0151373	0.00591766	1.74e-06	0.130166	Lip3	Lip3	FBgn0023495	0006629 // lipid metabolic process // inferred from electronic annotation /// 0016042 // lipid catabolic process // inferred from electronic annotation	---	0004806 // triglyceride lipase activity // inferred from sequence or structural similarity /// 0004806 // triglyceride lipase activity // non-traceable author statement /// 0016298 // lipase activity // non-traceable author statement /// 0016787 // hydrolase activity // inferred from electronic annotation	1628076_at	0.0950757	0.000147571	0.00168837	0.00952573	0.141926	0.428513	5.56e-06	0.462882	1.35e-06
1639442_a_at	0.000164581	0.249092	0.21712	0.00591766	0.253084	0.429095	Transferrin 1	Tsf1	FBgn0022355	0006826 // iron ion transport // inferred from electronic annotation /// 0006826 // iron ion transport // non-traceable author statement /// 0006879 // cellular iron ion homeostasis // inferred from sequence or structural similarity /// 0006879 // cellular iron ion homeostasis // inferred from electronic annotation /// 0006952 // defense response // non-traceable author statement	0005576 // extracellular region // inferred from electronic annotation	0005381 // iron ion transmembrane transporter activity // inferred from sequence or structural similarity /// 0005381 // iron ion transmembrane transporter activity // non-traceable author statement /// 0008199 // ferric iron binding // inferred from sequence or structural similarity /// 0008199 // ferric iron binding // inferred from electronic annotation	1639442_a_at	0.12567	0.000423439	0.000400752	0.0243267	0.0228465	0.999982	0.264398	0.961465	0.38114
1636984_at	0.000171665	0.0282169	0.00749065	0.00616058	0.03017	0.0965899	CG32092	CG42255	FBgn0259140	---	0005875 // microtubule associated complex // inferred from direct assay	0004222 // metalloendopeptidase activity // inferred from sequence or structural similarity /// 0005509 // calcium ion binding // inferred from electronic annotation /// 0016787 // hydrolase activity // inferred from electronic annotation	1636984_at	0.0624077	0.000675866	0.00022826	0.0841768	0.0247867	0.891903	0.0781871	0.0317651	0.866383
1626223_at	0.000175931	1.33e-09	0.188106	0.0063016	5.75e-09	0.399069	---	CG2543	FBgn0030407	0009058 // biosynthetic process // inferred from electronic annotation /// 0009396 // folic acid and derivative biosynthetic process // inferred from electronic annotation /// 0046901 // tetrahydrofolylpolyglutamate biosynthetic process // inferred from sequence or structural similarity	0005737 // cytoplasm // inferred from sequence or structural similarity /// 0005739 // mitochondrion // inferred from sequence or structural similarity	0004326 // tetrahydrofolylpolyglutamate synthase activity // inferred from sequence or structural similarity /// 0004326 // tetrahydrofolylpolyglutamate synthase activity // inferred from electronic annotation /// 0005524 // ATP binding // inferred from electronic annotation /// 0016874 // ligase activity // inferred from electronic annotation	1626223_at	0.854988	0.00157428	0.000687609	0.00602305	0.00251311	0.954157	1.31e-09	4.34e-08	0.00125622
1627246_at	0.000177504	4.18e-09	0.0174523	0.00634586	1.54e-08	0.13806	Pcaf	Pcaf	FBgn0020388	0006355 // regulation of transcription, DNA-dependent // inferred from electronic annotation /// 0007412 // axon target recognition // inferred from mutant phenotype /// 0007517 // muscle organ development // inferred from mutant phenotype /// 0008152 // metabolic process // inferred from electronic annotation /// 0016573 // histone acetylation // inferred from electronic annotation /// 0035065 /…	0000124 // SAGA complex // inferred from sequence or structural similarity /// 0005634 // nucleus // inferred from electronic annotation /// 0005700 // polytene chromosome // inferred from direct assay /// 0043189 // H4/H2A histone acetyltransferase complex // inferred from direct assay	0004402 // histone acetyltransferase activity // inferred from sequence or structural similarity /// 0004402 // histone acetyltransferase activity // non-traceable author statement /// 0004402 // histone acetyltransferase activity // inferred from electronic annotation /// 0005515 // protein binding // inferred from physical interaction /// 0008080 // N-acetyltransferase activity // inferred from…	1627246_at	0.000302197	0.00117919	0.00059241	0.820589	0.970823	0.971875	0.000327301	3.33e-07	3.32e-09
1634961_s_at	0.000178148	1.1188e-05	0.105792	0.00635675	1.97e-05	0.299624	V-ATPase 69 kDa subunit 2	Vha68-2	FBgn0020367	0006810 // transport // inferred from electronic annotation /// 0006811 // ion transport // inferred from electronic annotation /// 0015986 // ATP synthesis coupled proton transport // inferred from electronic annotation /// 0015992 // proton transport // inferred from electronic annotation /// 0042777 // plasma membrane ATP synthesis coupled proton transport // inferred from electronic annotatio…	0000221 // vacuolar proton-transporting V-type ATPase, V1 domain // inferred from sequence or structural similarity /// 0000221 // vacuolar proton-transporting V-type ATPase, V1 domain // non-traceable author statement /// 0005886 // plasma membrane // inferred from direct assay /// 0016469 // proton-transporting two-sector ATPase complex // inferred from electronic annotation /// 0033178 // prot…	0000166 // nucleotide binding // inferred from electronic annotation /// 0005524 // ATP binding // inferred from electronic annotation /// 0008553 // hydrogen-exporting ATPase activity, phosphorylative mechanism // inferred from sequence or structural similarity /// 0008553 // hydrogen-exporting ATPase activity, phosphorylative mechanism // non-traceable author statement /// 0008553 // hydrogen-e…	1634961_s_at	0.502844	0.000909793	0.000538525	0.0101581	0.00571643	0.986782	0.00180925	7.64e-06	0.0078091
1637662_at	0.000179838	4.72e-13	0.0514596	0.0064049	9.92e-12	0.213258	msta	msta	FBgn0053548	0016481 // negative regulation of transcription // inferred from direct assay	0005634 // nucleus // inferred from direct assay /// 0005737 // cytoplasm // inferred from direct assay	0016564 // transcription repressor activity // inferred from direct assay	1637662_at	0.997016	0.000893241	0.00321528	0.00123288	0.00451604	0.863037	1.9e-12	0.00746782	4.65e-12
1625825_at	0.00018286	1.58e-09	0.450103	0.00646447	6.66e-09	0.642094	BM-40-SPARC	BM-40-SPARC	FBgn0026562	0007155 // cell adhesion // inferred from sequence or structural similarity /// 0007165 // signal transduction // inferred from electronic annotation /// 0007419 // ventral cord development // inferred from mutant phenotype /// 0007443 // Malpighian tubule morphogenesis // inferred from mutant phenotype /// 0007498 // mesoderm development // inferred from expression pattern /// 0060438 // trachea…	0005578 // proteinaceous extracellular matrix // inferred from electronic annotation /// 0005578 // proteinaceous extracellular matrix // inferred from sequence or structural similarity /// 0005604 // basement membrane // non-traceable author statement	0005509 // calcium ion binding // inferred from electronic annotation /// 0005515 // protein binding // inferred from physical interaction	1625825_at	0.639115	0.000411989	0.00191741	0.00284629	0.0149459	0.772773	4.59e-09	0.894039	6.36e-09
1630487_s_at	0.000182888	0.000102911	0.163719	0.00646447	0.000153994	0.373221	heat shock protein hsp22 /// Gene 2	Hsp22 /// Hsp67Bb	FBgn0001223 /// FBgn0001228	0006950 // response to stress // inferred from electronic annotation /// 0006979 // response to oxidative stress // inferred from mutant phenotype /// 0008340 // determination of adult lifespan // inferred from mutant phenotype /// 0009408 // response to heat // non-traceable author statement /// 0009408 // response to heat // inferred from mutant phenotype /// 0009408 // response to heat // infe…	---	---	1630487_s_at	0.0798053	0.000612618	0.000289765	0.0592097	0.0254275	0.960638	0.339687	0.000108625	0.00110739
1633363_at	0.000182145	3.08e-10	0.0210436	0.00646447	1.65e-09	0.148484	---	CG6428	FBgn0029689	0006520 // cellular amino acid metabolic process // inferred from electronic annotation	---	0004067 // asparaginase activity // inferred from electronic annotation /// 0004622 // lysophospholipase activity // inferred from sequence or structural similarity /// 0004622 // lysophospholipase activity // inferred from electronic annotation /// 0005515 // protein binding // inferred from physical interaction /// 0016787 // hydrolase activity // inferred from electronic annotation	1633363_at	0.0149568	0.000422914	0.000275037	0.194378	0.124425	0.991693	3.27e-10	8.04e-09	0.000959154
1637469_at	0.00018259	2e-12	0.161371	0.00646447	3.02e-11	0.370665	presenilin enhancer	pen-2	FBgn0053198	0007219 // Notch signaling pathway // inferred from electronic annotation	0005886 // plasma membrane // non-traceable author statement /// 0016020 // membrane // inferred from electronic annotation /// 0016021 // integral to membrane // inferred from electronic annotation	0004175 // endopeptidase activity // inferred from direct assay	1637469_at	0.0102961	0.0958271	0.519485	0.000158536	0.000965989	0.649799	8.82e-12	0.883479	7.4e-12
1624279_at	0.000183598	0.00038997	0.00301366	0.00647734	0.000528893	0.0656133	Turandot Z	TotZ	FBgn0044809	0006950 // response to stress // inferred from sequence or structural similarity /// 0006979 // response to oxidative stress // inferred from direct assay /// 0009408 // response to heat // inferred from direct assay /// 0009411 // response to UV // inferred from direct assay /// 0045087 // innate immune response // inferred from electronic annotation	0005576 // extracellular region // inferred from electronic annotation /// 0005615 // extracellular space // inferred from direct assay	---	1624279_at	0.00194321	0.000921111	0.000202886	0.966799	0.500031	0.761869	0.0102428	0.000302981	0.137575
1635502_at	0.000185319	4.44e-11	0.183009	0.0065258	3.28e-10	0.393651	dolichol kinase	CG8311	FBgn0034141	---	0016020 // membrane // inferred from electronic annotation	0004168 // dolichol kinase activity // inferred from sequence or structural similarity /// 0004168 // dolichol kinase activity // inferred from electronic annotation /// 0004605 // phosphatidate cytidylyltransferase activity // inferred from electronic annotation /// 0016740 // transferase activity // inferred from electronic annotation /// 0016779 // nucleotidyltransferase activity // inferred f…	1635502_at	0.0127688	0.0012143	0.00014639	0.52991	0.0710211	0.535768	3.58e-06	5.95e-09	3.42e-11
1627435_at	0.000185684	9.99e-15	0.327356	0.0065264	4.18e-13	0.534691	clumsy	clumsy	FBgn0026255	0006810 // transport // inferred from electronic annotation /// 0006811 // ion transport // inferred from electronic annotation	0005886 // plasma membrane // inferred from electronic annotation /// 0016020 // membrane // inferred from electronic annotation /// 0016021 // integral to membrane // inferred from electronic annotation /// 0030054 // cell junction // inferred from electronic annotation /// 0030288 // outer membrane-bounded periplasmic space // inferred from electronic annotation /// 0045202 // synapse // inferr…	0004872 // receptor activity // inferred from electronic annotation /// 0004970 // ionotropic glutamate receptor activity // inferred from electronic annotation /// 0005215 // transporter activity // inferred from electronic annotation /// 0005216 // ion channel activity // inferred from electronic annotation /// 0005234 // extracellular-glutamate-gated ion channel activity // inferred from elect…	1627435_at	0.969451	0.00445397	0.000568624	0.00959459	0.00115393	0.606314	1.02e-12	7.58516e-05	1.1e-12
1638055_at	0.000186261	3.21e-06	0.0032271	0.00653446	6.17e-06	0.0672247	CG4818	Cpr72Ea	FBgn0036617	---	---	0005214 // structural constituent of chitin-based cuticle // inferred from sequence or structural similarity /// 0005515 // protein binding // inferred from physical interaction /// 0042302 // structural constituent of cuticle // inferred from electronic annotation	1638055_at	0.678204	0.00175686	0.000477369	0.0121113	0.00298435	0.846814	2.15e-06	0.000888996	0.00252037
1638113_at	0.000186746	4.38e-10	0.0204573	0.00653925	2.23e-09	0.146551	beta4GalNAcTA	beta4GalNAcTA	FBgn0027538	0005975 // carbohydrate metabolic process // inferred from electronic annotation /// 0006044 // N-acetylglucosamine metabolic process // inferred from direct assay /// 0007291 // sperm individualization // inferred from mutant phenotype /// 0007528 // neuromuscular junction development // inferred from mutant phenotype /// 0008344 // adult locomotory behavior // inferred from mutant phenotype ///…	0005794 // Golgi apparatus // inferred from direct assay	0008376 // acetylgalactosaminyltransferase activity // inferred from direct assay /// 0009045 // xylose isomerase activity // inferred from electronic annotation /// 0016740 // transferase activity // inferred from electronic annotation /// 0016757 // transferase activity, transferring glycosyl groups // inferred from electronic annotation /// 0016853 // isomerase activity // inferred from electr…	1638113_at	0.00480987	0.000679128	0.000205947	0.646039	0.25283	0.861732	1.27e-08	4.49e-10	0.000875983
1626298_at	0.000187207	7.88e-09	3.99e-05	0.00654318	2.69e-08	0.00841879	---	CG14958	FBgn0035413	---	---	---	1626298_at	0.0520039	0.00317111	0.00012197	0.408286	0.0140675	0.213348	2.24e-08	0.913639	3.12e-08
1633251_at	0.000188541	4.47e-16	0.167442	0.00657756	3.36e-14	0.376765	---	CG15829	FBgn0035743	0042049 // cellular acyl-CoA homeostasis // inferred from sequence or structural similarity	---	0000062 // acyl-CoA binding // inferred from sequence or structural similarity /// 0000062 // acyl-CoA binding // inferred from electronic annotation /// 0004857 // enzyme inhibitor activity // inferred from sequence or structural similarity /// 0005488 // binding // inferred from electronic annotation /// 0050809 // diazepam binding // inferred from sequence or structural similarity	1633251_at	0.00265643	0.000806916	0.000209407	0.88401	0.41133	0.816028	1e-12	0.000282878	1e-12
1639809_at	0.000189224	7.24e-06	0.0185907	0.00658915	1.31e-05	0.141661	---	CG11539	FBgn0039859	0008152 // metabolic process // inferred from electronic annotation	---	0005515 // protein binding // inferred from physical interaction /// 0008080 // N-acetyltransferase activity // inferred from electronic annotation /// 0008415 // acyltransferase activity // inferred from electronic annotation /// 0016740 // transferase activity // inferred from electronic annotation	1639809_at	0.858495	0.007717	0.00230561	0.00202083	0.000641831	0.89168	4.93e-06	0.00602222	0.00126537
1628106_at	0.000191373	1.64e-06	0.0126839	0.00665164	3.32e-06	0.119541	---	CG12034	FBgn0035421	0006684 // sphingomyelin metabolic process // inferred from sequence or structural similarity	0016020 // membrane // inferred from electronic annotation /// 0016021 // integral to membrane // inferred from electronic annotation	0004767 // sphingomyelin phosphodiesterase activity // inferred from sequence or structural similarity /// 0004767 // sphingomyelin phosphodiesterase activity // non-traceable author statement /// 0004767 // sphingomyelin phosphodiesterase activity // inferred from electronic annotation /// 0005515 // protein binding // inferred from physical interaction /// 0016787 // hydrolase activity // infer…	1628106_at	0.970882	0.00125067	0.0015801	0.00257405	0.0032751	0.998896	1.37e-06	0.0239813	6.66522e-05
1624454_at	0.000196229	1.75e-05	0.151158	0.00678272	3e-05	0.359187	---	CG10361	FBgn0036208	0006520 // cellular amino acid metabolic process // inferred from sequence or structural similarity /// 0008152 // metabolic process // inferred from electronic annotation /// 0009058 // biosynthetic process // inferred from electronic annotation	0005739 // mitochondrion // inferred from sequence or structural similarity	0003824 // catalytic activity // inferred from electronic annotation /// 0008415 // acyltransferase activity // inferred from electronic annotation /// 0008890 // glycine C-acetyltransferase activity // inferred from sequence or structural similarity /// 0008890 // glycine C-acetyltransferase activity // inferred from electronic annotation /// 0016740 // transferase activity // inferred from elec…	1624454_at	0.200104	0.000995072	0.000322039	0.0374539	0.0105912	0.886527	2.2181e-05	0.388004	0.000155959
1629050_at	0.000195896	1.41e-13	3.24e-08	0.00678272	3.79e-12	5.52e-05	NF-YB-like	CG10477	FBgn0035661	0006508 // proteolysis // inferred from electronic annotation /// 0006508 // proteolysis // non-traceable author statement	---	0003824 // catalytic activity // inferred from electronic annotation /// 0004175 // endopeptidase activity // non-traceable author statement /// 0004252 // serine-type endopeptidase activity // inferred from electronic annotation /// 0008233 // peptidase activity // inferred from electronic annotation /// 0008236 // serine-type peptidase activity // inferred from electronic annotation /// 0016787…	1629050_at	0.00356988	0.000244878	0.000629475	0.376709	0.718909	0.925021	1.29e-12	0.00935477	1.98e-12
1639415_at	0.000195644	7.82e-13	0.000929254	0.00678272	1.47e-11	0.0400981	Trehalos-6-phosphate synthase	Tps1	FBgn0027560	0005992 // trehalose biosynthetic process // inferred from electronic annotation /// 0008152 // metabolic process // inferred from electronic annotation	0005811 // lipid particle // inferred from direct assay	0003824 // catalytic activity // inferred from electronic annotation /// 0003825 // alpha,alpha-trehalose-phosphate synthase (UDP-forming) activity // inferred from sequence or structural similarity /// 0003825 // alpha,alpha-trehalose-phosphate synthase (UDP-forming) activity // non-traceable author statement /// 0003825 // alpha,alpha-trehalose-phosphate synthase (UDP-forming) activity // infer…	1639415_at	0.00244251	0.000414445	0.000374202	0.694155	0.655673	0.999888	5.69e-12	0.0660751	2.76e-12
1625644_at	0.000197728	8.63e-06	0.10703	0.00682198	1.54e-05	0.301718	---	CG2641	FBgn0037518	---	---	---	1625644_at	0.016204	0.000218325	0.000697518	0.0894175	0.290755	0.871477	0.169407	9.03e-06	0.000131268
1627634_at	0.000198693	2.65e-10	0.103921	0.00683569	1.45e-09	0.296939	---	CG15098	FBgn0034398	---	---	---	1627634_at	0.856933	0.00369543	0.00480169	0.000996775	0.00127789	0.998636	4.44e-09	0.00402967	3.3e-10
1629738_at	0.000198854	1.47e-09	0.0924186	0.00683569	6.24e-09	0.279235	---	CG14957	FBgn0035412	0006030 // chitin metabolic process // inferred from electronic annotation	0005576 // extracellular region // inferred from electronic annotation	0005515 // protein binding // inferred from physical interaction /// 0008061 // chitin binding // inferred from electronic annotation	1629738_at	0.403233	0.00158043	0.00035661	0.0255737	0.00498088	0.784858	9.82e-09	0.243637	2.89e-09
1623900_a_at	0.000200573	0.00666313	0.0220142	0.0068571	0.00756475	0.15075	--- /// ---	CG14935 /// DsecCG14935	FBgn0032382 /// FBgn0261209	0005975 // carbohydrate metabolic process // inferred from electronic annotation /// 0008152 // metabolic process // inferred from electronic annotation	---	0003824 // catalytic activity // inferred from electronic annotation /// 0004558 // alpha-glucosidase activity // inferred from sequence or structural similarity /// 0004558 // alpha-glucosidase activity // inferred from electronic annotation /// 0005515 // protein binding // inferred from physical interaction /// 0016787 // hydrolase activity // inferred from electronic annotation /// 0016798 //…	1623900_a_at	0.0273686	0.000246559	0.000657777	0.0618936	0.176906	0.917233	0.0398466	0.574664	0.00633528
1625125_at	0.000200403	9.18e-11	0.020389	0.0068571	5.94e-10	0.146551	---	CG5599	FBgn0030612	0006099 // tricarboxylic acid cycle // inferred from sequence or structural similarity /// 0006911 // phagocytosis, engulfment // inferred from mutant phenotype /// 0008152 // metabolic process // inferred from electronic annotation /// 0046949 // fatty-acyl-CoA biosynthetic process // inferred from electronic annotation	0009353 // mitochondrial oxoglutarate dehydrogenase complex // inferred from sequence or structural similarity	0004147 // dihydrolipoamide branched chain acyltransferase activity // inferred from sequence or structural similarity /// 0005515 // protein binding // inferred from electronic annotation /// 0008415 // acyltransferase activity // inferred from electronic annotation /// 0016740 // transferase activity // inferred from electronic annotation /// 0043754 // dihydrolipoyllysine-residue (2-methylprop…	1625125_at	0.999962	0.002737	0.00169951	0.00253169	0.00157438	0.991396	8.54e-11	8.74302e-05	4.03e-09
1633921_at	0.000200522	2.69e-11	4.88e-05	0.0068571	2.2e-10	0.00919896	---	CG30050	FBgn0050050	---	---	---	1633921_at	0.0375527	0.0426864	0.155527	0.000234244	0.000769137	0.865313	3.34e-11	0.000611756	5.12e-10
1626261_s_at	0.000201218	1.76e-06	0.28909	0.00686664	3.56e-06	0.499112	---	---	---	0015986 // ATP synthesis coupled proton transport // inferred from electronic annotation	0033180 // proton-transporting V-type ATPase, V1 domain // inferred from electronic annotation	0008900 // hydrogen:potassium-exchanging ATPase activity // inferred from electronic annotation /// 0016787 // hydrolase activity // inferred from electronic annotation /// 0046933 // hydrogen ion transporting ATP synthase activity, rotational mechanism // inferred from electronic annotation /// 0046961 // proton-transporting ATPase activity, rotational mechanism // inferred from electronic annot…	1626261_s_at	0.996344	0.00124926	0.00250026	0.00177409	0.0035866	0.973919	0.406956	1.35928e-05	2.66e-06
1635692_s_at	0.000202532	1.03e-12	0.00509837	0.00688719	1.84e-11	0.0806841	trehalase	Treh	FBgn0003748	0005991 // trehalose metabolic process // inferred from sequence or structural similarity /// 0005991 // trehalose metabolic process // inferred from electronic annotation /// 0008152 // metabolic process // inferred from electronic annotation	0046658 // anchored to plasma membrane // inferred from sequence or structural similarity	0003824 // catalytic activity // inferred from electronic annotation /// 0004555 // alpha,alpha-trehalase activity // inferred from sequence or structural similarity /// 0004555 // alpha,alpha-trehalase activity // traceable author statement /// 0004555 // alpha,alpha-trehalase activity // inferred from electronic annotation /// 0005515 // protein binding // inferred from physical interaction ///…	1635692_s_at	0.00385248	0.00166619	0.000157834	0.957418	0.234552	0.457213	4.34e-12	0.896639	4.99e-12
1636311_at	0.000202554	1.44e-10	5.28e-05	0.00688719	8.63e-10	0.00971998	5' gene	Gpdh	FBgn0001128	0005975 // carbohydrate metabolic process // inferred from electronic annotation /// 0006072 // glycerol-3-phosphate metabolic process // inferred from sequence or structural similarity /// 0006072 // glycerol-3-phosphate metabolic process // inferred from electronic annotation /// 0006127 // glycerophosphate shuttle // non-traceable author statement /// 0006641 // triglyceride metabolic process …	0005737 // cytoplasm // non-traceable author statement /// 0005737 // cytoplasm // inferred from electronic annotation /// 0005811 // lipid particle // inferred from direct assay /// 0009331 // glycerol-3-phosphate dehydrogenase complex // inferred from electronic annotation	0003824 // catalytic activity // inferred from electronic annotation /// 0004367 // glycerol-3-phosphate dehydrogenase [NAD+] activity // inferred from sequence or structural similarity /// 0004367 // glycerol-3-phosphate dehydrogenase [NAD+] activity // non-traceable author statement /// 0004367 // glycerol-3-phosphate dehydrogenase [NAD+] activity // inferred from electronic annotation /// 0005…	1636311_at	0.0621899	0.000449015	0.000413533	0.0540886	0.0493297	0.999942	4.9e-10	0.997946	5.08e-10
1631618_s_at	0.000203025	1.16e-14	0.0028672	0.00689073	4.66e-13	0.0640648	Protein phosphatase 4 regulatory subunit 2-related protein	PPP4R2r	FBgn0030208	0000278 // mitotic cell cycle // inferred from mutant phenotype /// 0035304 // regulation of protein dephosphorylation // inferred from sequence or structural similarity	0030289 // protein phosphatase 4 complex // inferred from sequence or structural similarity	0019888 // protein phosphatase regulator activity // inferred from sequence or structural similarity	1631618_s_at	0.968184	0.00592741	0.000547786	0.0129772	0.00112181	0.497205	4.81e-12	3.64e-10	1.01e-12
1627006_at	0.000203625	3.19e-08	0.00892228	0.00689862	9.24e-08	0.103943	Vacuolar H[+] ATPase G-subunit	Vha13	FBgn0026753	0001700 // embryonic development via the syncytial blastoderm // inferred from mutant phenotype /// 0006810 // transport // inferred from electronic annotation /// 0006811 // ion transport // inferred from electronic annotation /// 0015992 // proton transport // inferred from electronic annotation /// 0015992 // proton transport // inferred from sequence or structural similarity	0000221 // vacuolar proton-transporting V-type ATPase, V1 domain // inferred from sequence or structural similarity /// 0000221 // vacuolar proton-transporting V-type ATPase, V1 domain // non-traceable author statement /// 0016471 // vacuolar proton-transporting V-type ATPase complex // inferred from electronic annotation	0005515 // protein binding // inferred from physical interaction /// 0008553 // hydrogen-exporting ATPase activity, phosphorylative mechanism // inferred from sequence or structural similarity /// 0008553 // hydrogen-exporting ATPase activity, phosphorylative mechanism // non-traceable author statement /// 0016820 // hydrolase activity, acting on acid anhydrides, catalyzing transmembrane movement…	1627006_at	0.0777897	0.000448995	0.000449459	0.0430781	0.043128	1	2.1e-08	8.12621e-05	1.59952e-05
1623641_at	0.000206712	2.04e-10	0.000364476	0.0069906	1.16e-09	0.0249823	---	CG32856	FBgn0052856	---	---	---	1623641_at	0.999593	0.0102221	0.000643602	0.0122229	0.000756673	0.386101	1.97e-07	6.88e-07	1.33e-10
1631874_at	0.00020892	2.58e-07	0.15049	0.00703989	6.11e-07	0.358582	---	---	---	---	---	---	1631874_at	0.000620728	0.00219842	0.000314587	0.861718	0.970218	0.625966	1.69e-07	0.000222151	0.000186316
1637720_at	0.00020878	7.23e-08	0.138191	0.00703989	1.94e-07	0.341951	dysbindin	dysb	FBgn0036819	0048167 // regulation of synaptic plasticity // inferred from mutant phenotype	0005737 // cytoplasm // inferred from electronic annotation /// 0008021 // synaptic vesicle // inferred from direct assay	0005515 // protein binding // inferred from electronic annotation /// 0005515 // protein binding // inferred from physical interaction	1637720_at	0.00244138	0.000325014	0.000568471	0.601881	0.805291	0.982869	1.12799e-05	5.13e-08	0.000651126
1626366_at	0.000210696	3.62e-05	0.0775177	0.00708703	5.86e-05	0.255744	pumpless	ppl	FBgn0027945	0006546 // glycine catabolic process // inferred from sequence or structural similarity /// 0006546 // glycine catabolic process // inferred from electronic annotation /// 0019464 // glycine decarboxylation via glycine cleavage system // inferred from electronic annotation	0005739 // mitochondrion // inferred from sequence or structural similarity /// 0005739 // mitochondrion // inferred from electronic annotation /// 0005960 // glycine cleavage complex // inferred from sequence or structural similarity /// 0005960 // glycine cleavage complex // inferred from electronic annotation	---	1626366_at	0.00102411	0.000480758	0.000592019	0.962445	0.985212	0.9991	0.290228	3.92911e-05	0.000419015
1637024_at	0.000211464	6.45e-07	0.391108	0.00709317	1.42e-06	0.59271	V-ATPase proton pump	VhaPPA1-1	FBgn0028662	0006810 // transport // inferred from electronic annotation /// 0006811 // ion transport // inferred from electronic annotation /// 0007052 // mitotic spindle organization // inferred from mutant phenotype /// 0015986 // ATP synthesis coupled proton transport // inferred from electronic annotation /// 0015992 // proton transport // inferred from electronic annotation	0000220 // vacuolar proton-transporting V-type ATPase, V0 domain // inferred from sequence or structural similarity /// 0016020 // membrane // inferred from electronic annotation /// 0016021 // integral to membrane // inferred from electronic annotation /// 0033177 // proton-transporting two-sector ATPase complex, proton-transporting domain // inferred from electronic annotation /// 0033179 // pr…	0008553 // hydrogen-exporting ATPase activity, phosphorylative mechanism // inferred from sequence or structural similarity /// 0008553 // hydrogen-exporting ATPase activity, phosphorylative mechanism // inferred from electronic annotation /// 0015078 // hydrogen ion transmembrane transporter activity // inferred from electronic annotation /// 0016787 // hydrolase activity // inferred from electr…	1637024_at	0.538271	0.000490759	0.00154922	0.0046334	0.0161591	0.887418	0.682716	1.29e-06	3.38e-06
1638417_at	0.000211635	1.72e-12	0.0335157	0.00709317	2.69e-11	0.178052	---	CG31373	FBgn0051373	0006412 // translation // inferred from electronic annotation	---	0005506 // iron ion binding // inferred from electronic annotation /// 0016787 // hydrolase activity // inferred from electronic annotation /// 0042586 // peptide deformylase activity // inferred from sequence or structural similarity /// 0042586 // peptide deformylase activity // inferred from electronic annotation	1638417_at	0.0345721	0.000165809	0.00167406	0.0308214	0.33766	0.47397	4.14e-12	0.00942879	1.51e-11
1629229_a_at	0.000213239	3.27e-06	0.0442378	0.00711444	6.27e-06	0.199399	A-box-binding factor	srp	FBgn0003507	0001700 // embryonic development via the syncytial blastoderm // non-traceable author statement /// 0001706 // endoderm formation // traceable author statement /// 0001709 // cell fate determination // traceable author statement /// 0001710 // mesodermal cell fate commitment // inferred from mutant phenotype /// 0006350 // transcription // inferred from electronic annotation /// 0006355 // regula…	0005634 // nucleus // non-traceable author statement /// 0005634 // nucleus // inferred from electronic annotation	0003677 // DNA binding // inferred from direct assay /// 0003677 // DNA binding // traceable author statement /// 0003677 // DNA binding // inferred from electronic annotation /// 0003700 // sequence-specific DNA binding transcription factor activity // inferred from electronic annotation /// 0003702 // RNA polymerase II transcription factor activity // inferred from sequence or structural simila…	1629229_a_at	0.00585223	0.00070757	0.000244844	0.594572	0.25366	0.898869	4.94357e-05	0.145796	3.55e-06
1631164_a_at	0.000212733	4.89e-08	0.0527649	0.00711444	1.36e-07	0.215527	---	CG12370	FBgn0033744	0007165 // signal transduction // inferred from electronic annotation /// 0007166 // cell surface receptor linked signaling pathway // inferred from electronic annotation /// 0007186 // G-protein coupled receptor protein signaling pathway // inferred from electronic annotation /// 0007186 // G-protein coupled receptor protein signaling pathway // inferred from sequence or structural similarity	0005886 // plasma membrane // inferred from electronic annotation /// 0016020 // membrane // inferred from electronic annotation /// 0016021 // integral to membrane // inferred from sequence or structural similarity /// 0016021 // integral to membrane // inferred from electronic annotation	0004871 // signal transducer activity // inferred from electronic annotation /// 0004872 // receptor activity // inferred from electronic annotation /// 0004888 // transmembrane receptor activity // inferred from electronic annotation /// 0004930 // G-protein coupled receptor activity // inferred from electronic annotation /// 0004948 // calcitonin receptor activity // inferred from sequence or s…	1631164_a_at	0.999942	0.00667322	0.000997652	0.0060865	0.000915807	0.675661	4.6e-07	7.39e-08	0.173344
1640979_at	0.000213407	0.381207	0.819032	0.00711444	0.384856	0.893382	---	CG1681	FBgn0030484	---	---	0004364 // glutathione transferase activity // inferred from sequence or structural similarity /// 0004364 // glutathione transferase activity // inferred from electronic annotation /// 0005515 // protein binding // inferred from physical interaction /// 0016740 // transferase activity // inferred from electronic annotation	1640979_at	0.684234	0.00122238	0.00077707	0.00808506	0.00497047	0.991772	0.965598	0.391359	0.527832
1637792_at	0.000214539	1.6e-07	0.00549715	0.0071395	3.97e-07	0.0833089	A3-3	Atf3	FBgn0028550	0006355 // regulation of transcription, DNA-dependent // inferred from electronic annotation /// 0007399 // nervous system development // inferred from mutant phenotype	0005634 // nucleus // inferred from electronic annotation	0003677 // DNA binding // inferred from electronic annotation /// 0003700 // sequence-specific DNA binding transcription factor activity // inferred from electronic annotation /// 0005515 // protein binding // inferred from physical interaction /// 0043565 // sequence-specific DNA binding // inferred from direct assay /// 0043565 // sequence-specific DNA binding // inferred from electronic annota…	1637792_at	0.660961	0.000382345	0.00340954	0.0024629	0.0255514	0.548698	1.51e-07	4.79e-06	0.017505
1640675_at	0.00021497	1.23e-17	2.21e-05	0.00714118	1.37e-15	0.00593613	---	CG34165	FBgn0085194	---	---	---	1640675_at	0.00110275	0.00861084	0.000188619	0.626242	0.671057	0.137645	1e-12	2.48793e-05	1e-12
1635110_at	0.000215589	1.11e-11	0.00456342	0.00714911	1.11e-10	0.0762667	Cyp6a13	Cyp6a13	FBgn0033304	0055114 // oxidation reduction // inferred from electronic annotation	0005783 // endoplasmic reticulum // inferred from electronic annotation /// 0005789 // endoplasmic reticulum membrane // inferred from electronic annotation /// 0005792 // microsome // non-traceable author statement /// 0005792 // microsome // inferred from electronic annotation /// 0016020 // membrane // non-traceable author statement /// 0016020 // membrane // inferred from electronic annotation	0004497 // monooxygenase activity // inferred from electronic annotation /// 0005506 // iron ion binding // inferred from electronic annotation /// 0005515 // protein binding // inferred from physical interaction /// 0009055 // electron carrier activity // inferred from electronic annotation /// 0009055 // electron carrier activity // inferred from sequence or structural similarity /// 0009055 //…	1635110_at	0.283262	0.000919502	0.000470005	0.0226973	0.0107667	0.972919	1.12e-09	2e-06	9.69e-12
1624340_at	0.000216592	1.32e-15	0.000178054	0.00716935	8.23e-14	0.0174057	GS1-like protein	Gs1l	FBgn0019982	0008152 // metabolic process // inferred from electronic annotation	---	0003824 // catalytic activity // inferred from electronic annotation /// 0016787 // hydrolase activity // inferred from electronic annotation	1624340_at	0.999436	0.0127551	0.000798383	0.0104484	0.000666237	0.390718	1e-12	0.0899878	1.01e-12
1626945_at	0.000216964	9.76e-12	0.000111058	0.00716935	1.01e-10	0.0148678	Snx6	Snx6	FBgn0032005	0006886 // intracellular protein transport // inferred from sequence or structural similarity /// 0007154 // cell communication // inferred from electronic annotation	---	0005515 // protein binding // inferred from electronic annotation /// 0005515 // protein binding // inferred from physical interaction /// 0035091 // phosphoinositide binding // inferred from electronic annotation	1626945_at	0.0551295	0.00178794	0.000179723	0.24505	0.0211845	0.482287	2.08e-10	0.000192529	1.23e-11
1624509_at	0.000219237	1.34e-07	0.00771777	0.00723173	3.39e-07	0.0975346	maltase	LvpL	FBgn0002571	0005975 // carbohydrate metabolic process // inferred from electronic annotation /// 0006006 // glucose metabolic process // non-traceable author statement /// 0008152 // metabolic process // inferred from electronic annotation	---	0003824 // catalytic activity // inferred from electronic annotation /// 0004558 // alpha-glucosidase activity // inferred from sequence or structural similarity /// 0004558 // alpha-glucosidase activity // non-traceable author statement /// 0004558 // alpha-glucosidase activity // inferred from electronic annotation /// 0016787 // hydrolase activity // inferred from electronic annotation /// 001…	1624509_at	0.440943	0.027864	0.00475498	0.00193356	0.000382648	0.743888	4.97e-07	0.959919	3.77e-07
1624423_at	0.000219874	1.71e-22	8.23e-05	0.00724004	1.53e-19	0.0118752	---	CG5945	FBgn0032494	---	---	---	1624423_at	0.0305167	0.00146836	0.000181408	0.33391	0.0388614	0.553329	1e-12	0.680319	1e-12
1632488_a_at	0.000221926	1.53e-08	0.0463525	0.00728206	4.83e-08	0.20399	--- /// ---	CG33671 /// CG33672	FBgn0061359 /// FBgn0061360	0008152 // metabolic process // inferred from electronic annotation /// 0008299 // isoprenoid biosynthetic process // inferred from sequence or structural similarity /// 0008299 // isoprenoid biosynthetic process // inferred from electronic annotation /// 0016310 // phosphorylation // inferred from sequence or structural similarity /// 0016310 // phosphorylation // inferred from electronic annota…	0005737 // cytoplasm // inferred from electronic annotation	0000166 // nucleotide binding // inferred from electronic annotation /// 0004496 // mevalonate kinase activity // inferred from sequence or structural similarity /// 0004496 // mevalonate kinase activity // inferred from electronic annotation /// 0005524 // ATP binding // inferred from electronic annotation /// 0016301 // kinase activity // inferred from electronic annotation /// 0016740 // trans…	1632488_a_at	0.377262	0.0284241	0.00015952	0.405078	0.00218542	0.035785	3.12e-08	0.452505	9.12e-08
1636812_at	0.000221693	1.36e-09	0.0177149	0.00728206	5.85e-09	0.139066	---	CG10103	FBgn0035715	---	---	0005515 // protein binding // inferred from physical interaction	1636812_at	0.649032	0.00539767	0.000319366	0.0423613	0.00209273	0.345879	0.0022686	3.61e-08	1.42e-09
1628561_at	0.00022571	8.29e-20	0.00133986	0.00739329	1.9e-17	0.0463126	---	CG31515	FBgn0051515	---	---	0004867 // serine-type endopeptidase inhibitor activity // inferred from electronic annotation	1628561_at	0.989215	0.0542943	0.000651347	0.0317401	0.000402618	0.0927187	0.108944	1e-12	1e-12
1639162_at	0.000227414	4.73e-07	0.0343737	0.00743611	1.06e-06	0.17966	sarah	sra	FBgn0086370	0007049 // cell cycle // inferred from electronic annotation /// 0007126 // meiosis // inferred from genetic interaction /// 0007126 // meiosis // inferred from electronic annotation /// 0007127 // meiosis I // non-traceable author statement /// 0007143 // female meiosis // inferred from mutant phenotype /// 0007275 // multicellular organismal development // inferred from electronic annotation //…	---	0005515 // protein binding // inferred from physical interaction	1639162_at	0.0266171	0.000817274	0.000256765	0.223171	0.0666119	0.875282	3.2e-07	0.00107452	0.000115709
1634731_at	0.000229157	5.41e-11	0.00319237	0.00748009	3.83e-10	0.0670126	Cyp4p3	Cyp4p3	FBgn0033397	0055114 // oxidation reduction // inferred from electronic annotation	0005783 // endoplasmic reticulum // inferred from electronic annotation /// 0005789 // endoplasmic reticulum membrane // inferred from electronic annotation /// 0005792 // microsome // non-traceable author statement /// 0005792 // microsome // inferred from electronic annotation /// 0016020 // membrane // non-traceable author statement /// 0016020 // membrane // inferred from electronic annotation	0004497 // monooxygenase activity // inferred from electronic annotation /// 0005506 // iron ion binding // inferred from electronic annotation /// 0009055 // electron carrier activity // inferred from electronic annotation /// 0009055 // electron carrier activity // inferred from sequence or structural similarity /// 0009055 // electron carrier activity // non-traceable author statement /// 0016…	1634731_at	0.765377	0.0070874	0.00472111	0.00136774	0.000933581	0.995121	5.46e-07	2.5e-08	3.7e-11
1628103_at	0.000232379	1.37e-15	0.516144	0.00755131	8.5e-14	0.689993	---	CG31496	FBgn0051496	---	---	---	1628103_at	0.111558	0.00155999	0.000248788	0.112253	0.0149556	0.655921	1e-12	3.63e-11	1.52e-12
1634106_at	0.000232546	2.51e-09	0.0812251	0.00755131	9.84e-09	0.26244	---	CG11686	FBgn0040551	---	---	---	1634106_at	0.420908	0.000730039	0.00087274	0.0104117	0.0126653	0.999465	8.08e-08	0.00188143	2.45e-09
1634786_at	0.00023209	4.3e-06	0.00366683	0.00755131	8.06e-06	0.0704138	Lectin28C /// rhodopsin	lectin-28C /// ninaE	FBgn0002940 /// FBgn0040099	0007165 // signal transduction // inferred from electronic annotation /// 0007186 // G-protein coupled receptor protein signaling pathway // inferred from electronic annotation /// 0007186 // G-protein coupled receptor protein signaling pathway // inferred from sequence or structural similarity /// 0007601 // visual perception // inferred from electronic annotation /// 0007602 // phototransductio…	0005767 // secondary lysosome // inferred from direct assay /// 0005771 // multivesicular body // inferred from direct assay /// 0005791 // rough endoplasmic reticulum // inferred from direct assay /// 0005886 // plasma membrane // inferred from direct assay /// 0016020 // membrane // inferred from electronic annotation /// 0016021 // integral to membrane // inferred from electronic annotation //…	0004871 // signal transducer activity // inferred from electronic annotation /// 0004872 // receptor activity // inferred from electronic annotation /// 0004930 // G-protein coupled receptor activity // non-traceable author statement /// 0004930 // G-protein coupled receptor activity // inferred from electronic annotation /// 0005488 // binding // inferred from electronic annotation /// 0005515 /…	1634786_at	0.348665	0.000345073	0.00204226	0.00583105	0.0408612	0.687055	3.84e-06	0.0588114	0.000119149
1638687_at	0.000235896	2.46e-12	0.329699	0.00764685	3.54e-11	0.536744	---	CG40298	FBgn0058298	---	---	---	1638687_at	0.28226	0.287559	0.000166841	0.999999	0.00330439	0.0032312	2.61e-12	1.67e-09	2e-08
1639892_at	0.000236375	5.15e-08	0.0150571	0.00764916	1.42e-07	0.129695	Sorbitol dehydrogenase like	Sodh-1	FBgn0024289	0008152 // metabolic process // inferred from electronic annotation /// 0055114 // oxidation reduction // inferred from electronic annotation	---	0003824 // catalytic activity // inferred from electronic annotation /// 0003939 // L-iditol 2-dehydrogenase activity // non-traceable author statement /// 0003939 // L-iditol 2-dehydrogenase activity // inferred from electronic annotation /// 0005488 // binding // inferred from electronic annotation /// 0008270 // zinc ion binding // inferred from electronic annotation /// 0016491 // oxidoreduct…	1639892_at	0.00496581	0.000222725	0.00115602	0.265599	0.81866	0.71875	5.41e-06	0.000981466	3.84e-08
1623551_at	0.000238213	3.07e-08	0.000477984	0.00769006	8.93e-08	0.0278975	---	CG18081	FBgn0036537	---	0005622 // intracellular // inferred from electronic annotation	0005515 // protein binding // inferred from physical interaction /// 0008270 // zinc ion binding // inferred from electronic annotation	1623551_at	0.744425	0.00130163	0.000991007	0.007187	0.00537482	0.998203	0.848562	1.31e-07	7.94e-08
1625394_at	0.000238458	0.0244681	0.00527002	0.00769006	0.0263146	0.0820854	---	CG9922	FBgn0038196	---	---	0005515 // protein binding // inferred from physical interaction	1625394_at	0.28629	0.00120948	0.000445829	0.0301601	0.0100111	0.920389	0.0204625	0.155326	0.490854
1624745_at	0.000242587	1.51e-06	0.0235978	0.00780981	3.08e-06	0.155406	Drosophila insulin-like peptide 5	Ilp5	FBgn0044048	0008286 // insulin receptor signaling pathway // inferred from sequence or structural similarity	0005576 // extracellular region // inferred from sequence or structural similarity /// 0005576 // extracellular region // inferred from electronic annotation	0005158 // insulin receptor binding // inferred from sequence or structural similarity /// 0005179 // hormone activity // inferred from electronic annotation	1624745_at	0.0433215	0.457297	0.023878	0.00310908	0.00016195	0.288526	4.24362e-05	1.38e-06	0.0428453
1633296_at	0.000243854	7.64e-06	0.0643994	0.00783716	1.38e-05	0.233463	---	CG13293	FBgn0035677	---	---	0005515 // protein binding // inferred from physical interaction	1633296_at	0.000552774	0.924845	0.99999	0.00148293	0.000579099	0.93418	0.0831028	6.97e-06	0.000184531
1623105_at	0.00024507	4.27e-14	9.8e-06	0.00786148	1.43e-12	0.00383157	---	CG18672	FBgn0040628	0006730 // one-carbon metabolic process // inferred from electronic annotation	---	0004089 // carbonate dehydratase activity // inferred from electronic annotation /// 0005515 // protein binding // inferred from physical interaction /// 0008270 // zinc ion binding // inferred from electronic annotation /// 0016829 // lyase activity // inferred from electronic annotation /// 0046872 // metal ion binding // inferred from electronic annotation	1623105_at	0.00226464	0.00239339	0.000210848	0.999986	0.463792	0.44607	0.46032	1.18e-12	1.13e-12
1641693_s_at	0.000245449	1.1e-09	0.297584	0.00786148	4.87e-09	0.506446	--- /// ---	CG42513 /// CG42514	FBgn0260387 /// FBgn0260388	0009190 // cyclic nucleotide biosynthetic process // inferred from electronic annotation /// 0055085 // transmembrane transport // inferred from electronic annotation	0016021 // integral to membrane // inferred from electronic annotation	0000166 // nucleotide binding // inferred from electronic annotation /// 0004016 // adenylate cyclase activity // non-traceable author statement /// 0004016 // adenylate cyclase activity // inferred from electronic annotation /// 0005515 // protein binding // inferred from physical interaction /// 0016829 // lyase activity // inferred from electronic annotation /// 0016849 // phosphorus-oxygen ly…	1641693_s_at	0.0341511	0.000560757	0.000401682	0.123067	0.0862199	0.996275	7.9e-10	3.05361e-05	1.88e-07
1624752_at	0.000249143	8.3e-06	0.36941	0.00796621	1.49e-05	0.573108	Prestin	Prestin	FBgn0036770	0006810 // transport // inferred from electronic annotation /// 0008272 // sulfate transport // inferred from electronic annotation /// 0055085 // transmembrane transport // inferred from electronic annotation	0016020 // membrane // inferred from electronic annotation /// 0016021 // integral to membrane // inferred from electronic annotation	0005215 // transporter activity // inferred from electronic annotation /// 0008271 // secondary active sulfate transmembrane transporter activity // inferred from electronic annotation /// 0015381 // high affinity sulfate transmembrane transporter activity // inferred from sequence or structural similarity	1624752_at	0.138767	0.00039895	0.000963957	0.0204062	0.0543052	0.941522	0.000682837	6.01e-06	0.0156348
[truncated: 18,182 more rows]
