# Supplementary material for: The Effects of Royal Jelly on Fitness Traits and Gene Expression in Drosophila melanogaster
Source: PLoS One. 2015 Jul 30;10(7):e0134612. doi: 10.1371/journal.pone.0134612 (PMC4520568; doi:10.1371/journal.pone.0134612)
Supplement: S2 Table — (A) Enrichment of individual GO terms. (B) Cluster analysis. (XLSX) [file pone.0134612.s002.xlsx]

## Sheet: S1 Table A
Category	Term	Count	%	Fold Enrichment	P-Value	Benjamini	Genes
COG_ONTOLOGY	Secondary metabolites biosynthesis, transport, and catabolism	28	1.88425	2.09129	9.58353e-05	0.00306218	1636793_AT, 1635110_AT, 1626324_AT, 1629771_AT, 1628345_AT, 1632114_AT, 1637858_AT, 1634139_AT, 1633354_AT, 1624159_AT, 1624953_AT, 1641428_AT, 1631533_AT, 1629875_A_AT, 1624911_AT, 1632021_AT, 1638053_AT, 1626689_AT, 1626369_AT, 1634731_AT, 1635727_A_AT, 1639495_AT, 1623068_AT, 1633947_AT, 1637622_S_AT, 1631227_AT, 1634623_A_AT, 1633639_AT, 1632451_AT
COG_ONTOLOGY	Lipid metabolism	20	1.3459	2.15768	0.000918983	0.0146028	1626566_AT, 1634844_AT, 1625354_AT, 1638892_AT, 1641148_A_AT, 1641650_AT, 1630640_AT, 1625839_AT, 1638021_AT, 1640466_S_AT, 1623885_AT, 1635937_AT, 1632980_AT, 1635893_AT, 1636923_A_AT, 1635996_AT, 1629939_A_AT, 1623788_AT, 1637142_AT, 1634579_AT
GOTERM_BP_FAT	GO:0055114~oxidation reduction	144	9.69044	2.179	4.99514e-21	1.01901e-17	1635253_A_AT, 1632530_S_AT, 1628345_AT, 1633814_AT, 1629395_AT, 1632980_AT, 1630236_S_AT, 1628298_AT, 1629853_AT, 1640090_A_AT, 1636841_AT, 1623216_S_AT, 1632676_S_AT, 1636702_AT, 1625414_AT, 1631533_AT, 1636572_AT, 1624911_AT, 1629875_A_AT, 1640775_A_AT, 1630503_AT, 1627302_AT, 1631452_AT, 1640835_A_AT, 1635745_A_AT, 1641291_AT, 1641134_AT, 1628764_AT, 1639495_AT, 1633870_AT, 1630643_AT, 1633391…
GOTERM_BP_FAT	GO:0046395~carboxylic acid catabolic process	25	1.68237	5.21211	1.39725e-12	1.42516e-09	1638845_AT, 1640466_S_AT, 1627818_S_AT, 1637548_AT, 1623355_AT, 1633492_AT, 1635611_A_AT, 1640090_A_AT, 1641270_AT, 1634351_AT, 1634869_AT, 1623069_S_AT, 1637142_AT, 1626566_AT, 1625839_AT, 1640835_A_AT, 1641291_AT, 1635745_A_AT, 1637872_AT, 1623839_AT, 1638325_AT, 1626366_AT, 1637752_A_AT, 1635996_AT, 1639819_AT
GOTERM_BP_FAT	GO:0016054~organic acid catabolic process	25	1.68237	5.21211	1.39725e-12	1.42516e-09	1638845_AT, 1640466_S_AT, 1627818_S_AT, 1637548_AT, 1623355_AT, 1633492_AT, 1635611_A_AT, 1640090_A_AT, 1641270_AT, 1634351_AT, 1634869_AT, 1623069_S_AT, 1637142_AT, 1626566_AT, 1625839_AT, 1640835_A_AT, 1641291_AT, 1635745_A_AT, 1637872_AT, 1623839_AT, 1638325_AT, 1626366_AT, 1637752_A_AT, 1635996_AT, 1639819_AT
GOTERM_BP_FAT	GO:0009310~amine catabolic process	20	1.3459	5.21211	4.00489e-10	2.72332e-07	1638845_AT, 1625839_AT, 1627818_S_AT, 1640835_A_AT, 1637548_AT, 1641291_AT, 1623355_AT, 1633492_AT, 1635611_A_AT, 1623839_AT, 1638325_AT, 1626366_AT, 1640090_A_AT, 1641270_AT, 1634351_AT, 1637752_A_AT, 1635996_AT, 1637353_AT, 1637142_AT, 1639819_AT
GOTERM_BP_FAT	GO:0009063~cellular amino acid catabolic process	19	1.2786	5.40164	5.71455e-10	2.91442e-07	1638845_AT, 1625839_AT, 1627818_S_AT, 1640835_A_AT, 1637548_AT, 1641291_AT, 1623355_AT, 1633492_AT, 1635611_A_AT, 1623839_AT, 1638325_AT, 1626366_AT, 1640090_A_AT, 1641270_AT, 1634351_AT, 1637752_A_AT, 1635996_AT, 1637142_AT, 1639819_AT
GOTERM_BP_FAT	GO:0044271~nitrogen compound biosynthetic process	53	3.56662	2.13406	1.2248e-07	4.99704e-05	1636240_AT, 1623653_AT, 1629540_A_AT, 1631439_AT, 1637054_S_AT, 1634130_A_AT, 1625686_S_AT, 1629065_S_AT, 1631359_S_AT, 1640090_A_AT, 1638859_AT, 1637154_AT, 1634961_S_AT, 1637444_S_AT, 1623770_AT, 1628582_AT, 1637024_AT, 1629342_S_AT, 1640454_AT, 1631392_AT, 1633549_S_AT, 1633535_AT, 1624086_AT, 1626261_S_AT, 1641693_S_AT, 1631688_AT, 1632081_S_AT, 1625436_AT, 1629194_S_AT, 1625131_S_AT, 1628231…
GOTERM_BP_FAT	GO:0006952~defense response	42	2.82638	2.27766	5.09412e-07	0.000173185	1624124_AT, 1626055_AT, 1635189_AT, 1627986_S_AT, 1636490_AT, 1626319_A_AT, 1629442_AT, 1628741_S_AT, 1633053_AT, 1628884_AT, 1639387_S_AT, 1628018_AT, 1639671_AT, 1639323_AT, 1636173_S_AT, 1628229_AT, 1638158_AT, 1633545_AT, 1640360_AT, 1639019_S_AT, 1626526_AT, 1637734_AT, 1636572_AT, 1624279_AT, 1635900_AT, 1629385_S_AT, 1627489_A_AT, 1631821_AT, 1624817_AT, 1632430_AT, 1625974_AT, 1635827_S_A…
GOTERM_BP_FAT	GO:0006732~coenzyme metabolic process	26	1.74966	2.77189	2.85771e-06	0.000832474	1625125_AT, 1637547_AT, 1626223_AT, 1633036_S_AT, 1633923_AT, 1640552_AT, 1630236_S_AT, 1638067_A_AT, 1640379_S_AT, 1636351_AT, 1634579_AT, 1631588_AT, 1640775_A_AT, 1637444_S_AT, 1639513_AT, 1631452_AT, 1640835_A_AT, 1631994_A_AT, 1641291_AT, 1634314_S_AT, 1631688_AT, 1641134_AT, 1632526_S_AT, 1623470_AT, 1632225_A_AT, 1634433_AT, 1629086_S_AT
GOTERM_BP_FAT	GO:0051186~cofactor metabolic process	28	1.88425	2.47821	1.11142e-05	0.00283012	1625125_AT, 1637547_AT, 1626223_AT, 1633036_S_AT, 1624986_AT, 1633923_AT, 1624571_S_AT, 1640552_AT, 1630236_S_AT, 1638067_A_AT, 1640379_S_AT, 1636351_AT, 1634579_AT, 1631588_AT, 1640775_A_AT, 1637444_S_AT, 1639513_AT, 1631452_AT, 1640835_A_AT, 1631994_A_AT, 1641291_AT, 1634314_S_AT, 1631688_AT, 1641134_AT, 1632526_S_AT, 1623470_AT, 1634433_AT, 1632225_A_AT, 1629086_S_AT
GOTERM_BP_FAT	GO:0006955~immune response	38	2.5572	2.10952	1.3079e-05	0.00296019	1624124_AT, 1626055_AT, 1635189_AT, 1627986_S_AT, 1636490_AT, 1626319_A_AT, 1629442_AT, 1628741_S_AT, 1633053_AT, 1628884_AT, 1626783_AT, 1628946_AT, 1639387_S_AT, 1628018_AT, 1639671_AT, 1639323_AT, 1638143_A_AT, 1636173_S_AT, 1628229_AT, 1636158_AT, 1638158_AT, 1633545_AT, 1640360_AT, 1639019_S_AT, 1626526_AT, 1637734_AT, 1624279_AT, 1635900_AT, 1629385_S_AT, 1631821_AT, 1624817_AT, 1625974_AT,…
GOTERM_BP_FAT	GO:0009064~glutamine family amino acid metabolic process	13	0.874832	4.06545	2.74901e-05	0.00559236	1640488_A_AT, 1640835_A_AT, 1627818_S_AT, 1637548_AT, 1631817_A_AT, 1638882_AT, 1640090_A_AT, 1641270_AT, 1634658_A_AT, 1634351_AT, 1629194_S_AT, 1637154_AT, 1629055_A_AT
GOTERM_BP_FAT	GO:0055085~transmembrane transport	28	1.88425	2.34545	3.25095e-05	0.00601099	1636240_AT, 1625131_S_AT, 1623653_AT, 1629070_AT, 1633840_A_AT, 1627382_AT, 1629065_S_AT, 1628991_AT, 1631359_S_AT, 1630249_AT, 1628100_AT, 1633931_A_AT, 1628659_AT, 1640782_AT, 1634961_S_AT, 1639419_AT, 1625573_AT, 1630946_AT, 1637024_AT, 1637967_AT, 1629342_S_AT, 1623498_AT, 1633535_AT, 1624086_AT, 1626261_S_AT, 1632304_AT, 1626734_AT, 1636271_A_AT, 1625307_AT, 1640126_AT
GOTERM_BP_FAT	GO:0006631~fatty acid metabolic process	17	1.14401	3.00926	7.85292e-05	0.0132618	1626566_AT, 1636967_A_AT, 1625839_AT, 1640466_S_AT, 1623555_AT, 1628237_S_AT, 1635745_A_AT, 1635937_AT, 1629395_AT, 1638717_AT, 1634869_AT, 1636923_A_AT, 1634433_AT, 1623069_S_AT, 1632623_AT, 1628292_S_AT, 1625414_AT
GOTERM_BP_FAT	GO:0034654~nucleobase, nucleoside, nucleotide and nucleic acid biosynthetic process	34	2.28802	2.01887	0.000101592	0.0137222	1636240_AT, 1625131_S_AT, 1628231_AT, 1623653_AT, 1637799_AT, 1634130_A_AT, 1624586_A_AT, 1625686_S_AT, 1629065_S_AT, 1631359_S_AT, 1628412_AT, 1633931_A_AT, 1626930_AT, 1638859_AT, 1634961_S_AT, 1637444_S_AT, 1627916_S_AT, 1630946_AT, 1628582_AT, 1637024_AT, 1640454_AT, 1629342_S_AT, 1631392_AT, 1633549_S_AT, 1633535_AT, 1624086_AT, 1626261_S_AT, 1641693_S_AT, 1635099_AT, 1636030_S_AT, 1632081_S…
GOTERM_BP_FAT	GO:0034404~nucleobase, nucleoside and nucleotide biosynthetic process	34	2.28802	2.01887	0.000101592	0.0137222	1636240_AT, 1625131_S_AT, 1628231_AT, 1623653_AT, 1637799_AT, 1634130_A_AT, 1624586_A_AT, 1625686_S_AT, 1629065_S_AT, 1631359_S_AT, 1628412_AT, 1633931_A_AT, 1626930_AT, 1638859_AT, 1634961_S_AT, 1637444_S_AT, 1627916_S_AT, 1630946_AT, 1628582_AT, 1637024_AT, 1640454_AT, 1629342_S_AT, 1631392_AT, 1633549_S_AT, 1633535_AT, 1624086_AT, 1626261_S_AT, 1641693_S_AT, 1635099_AT, 1636030_S_AT, 1632081_S…
GOTERM_BP_FAT	GO:0009165~nucleotide biosynthetic process	33	2.22073	2.05033	9.64738e-05	0.0139599	1636240_AT, 1625131_S_AT, 1628231_AT, 1623653_AT, 1637799_AT, 1634130_A_AT, 1624586_A_AT, 1625686_S_AT, 1629065_S_AT, 1631359_S_AT, 1628412_AT, 1633931_A_AT, 1626930_AT, 1638859_AT, 1634961_S_AT, 1637444_S_AT, 1627916_S_AT, 1630946_AT, 1628582_AT, 1637024_AT, 1640454_AT, 1629342_S_AT, 1631392_AT, 1633549_S_AT, 1633535_AT, 1624086_AT, 1626261_S_AT, 1641693_S_AT, 1635099_AT, 1636030_S_AT, 1632081_S…
GOTERM_BP_FAT	GO:0009069~serine family amino acid metabolic process	9	0.605653	5.27726	9.40787e-05	0.0146554	1623839_AT, 1626366_AT, 1625613_AT, 1640594_AT, 1627912_AT, 1624695_AT, 1641291_AT, 1633488_AT, 1639819_AT
GOTERM_BP_FAT	GO:0009112~nucleobase metabolic process	9	0.605653	5.27726	9.40787e-05	0.0146554	1637799_AT, 1636030_S_AT, 1632081_S_AT, 1637037_AT, 1625436_AT, 1640599_AT, 1624586_A_AT, 1638882_AT, 1625686_S_AT, 1624521_A_AT
GOTERM_BP_FAT	GO:0006575~cellular amino acid derivative metabolic process	18	1.21131	2.7684	0.000143024	0.0180716	1631281_A_AT, 1626223_AT, 1631439_AT, 1627818_S_AT, 1629930_S_AT, 1633036_S_AT, 1635280_AT, 1641183_A_AT, 1638882_AT, 1623355_AT, 1635611_A_AT, 1638325_AT, 1640552_AT, 1628764_AT, 1638038_AT, 1631675_A_AT, 1637353_AT, 1637142_AT
GOTERM_BP_FAT	GO:0045087~innate immune response	23	1.54778	2.34545	0.000194346	0.0230539	1624279_AT, 1626055_AT, 1624124_AT, 1636490_AT, 1629385_S_AT, 1627986_S_AT, 1635189_AT, 1626319_A_AT, 1625974_AT, 1633053_AT, 1628884_AT, 1625164_AT, 1627975_AT, 1628018_AT, 1626345_AT, 1639323_AT, 1628229_AT, 1635549_AT, 1638158_AT, 1633545_AT, 1640654_AT, 1640360_AT, 1639019_S_AT, 1626526_AT
GOTERM_BP_FAT	GO:0006026~aminoglycan catabolic process	12	0.807537	3.51817	0.000292621	0.0294106	1624124_AT, 1629385_S_AT, 1627986_S_AT, 1636490_AT, 1626301_AT, 1631867_AT, 1635389_S_AT, 1628884_AT, 1623643_S_AT, 1631472_AT, 1635028_S_AT, 1633237_AT, 1633545_AT
GOTERM_BP_FAT	GO:0046394~carboxylic acid biosynthetic process	18	1.21131	2.63863	0.000270313	0.030175	1625613_AT, 1637444_S_AT, 1623770_AT, 1640488_A_AT, 1628237_S_AT, 1631817_A_AT, 1629395_AT, 1638717_AT, 1640090_A_AT, 1623470_AT, 1636923_A_AT, 1632225_A_AT, 1640594_AT, 1637154_AT, 1629055_A_AT, 1633488_AT, 1628292_S_AT, 1632623_AT, 1625414_AT
GOTERM_BP_FAT	GO:0016053~organic acid biosynthetic process	18	1.21131	2.63863	0.000270313	0.030175	1625613_AT, 1637444_S_AT, 1623770_AT, 1640488_A_AT, 1628237_S_AT, 1631817_A_AT, 1629395_AT, 1638717_AT, 1640090_A_AT, 1623470_AT, 1636923_A_AT, 1632225_A_AT, 1640594_AT, 1637154_AT, 1629055_A_AT, 1633488_AT, 1628292_S_AT, 1632623_AT, 1625414_AT
GOTERM_BP_FAT	GO:0009260~ribonucleotide biosynthetic process	25	1.68237	2.19201	0.000288588	0.0305145	1625131_S_AT, 1636240_AT, 1623653_AT, 1634130_A_AT, 1624586_A_AT, 1625686_S_AT, 1629065_S_AT, 1631359_S_AT, 1633931_A_AT, 1626930_AT, 1638859_AT, 1634961_S_AT, 1627916_S_AT, 1630946_AT, 1637024_AT, 1629342_S_AT, 1631392_AT, 1633535_AT, 1624086_AT, 1626261_S_AT, 1635099_AT, 1636030_S_AT, 1637037_AT, 1632081_S_AT, 1629194_S_AT, 1640599_AT
GOTERM_BP_FAT	GO:0016052~carbohydrate catabolic process	21	1.41319	2.37371	0.00033639	0.0321551	1624124_AT, 1636490_AT, 1631588_AT, 1629385_S_AT, 1627986_S_AT, 1626301_AT, 1635253_A_AT, 1631867_AT, 1635389_S_AT, 1641199_A_AT, 1633473_S_AT, 1636311_AT, 1628884_AT, 1625949_AT, 1616608_A_AT, 1623643_S_AT, 1630236_S_AT, 1632526_S_AT, 1631472_AT, 1633237_AT, 1635028_S_AT, 1633545_AT, 1636351_AT, 1634579_AT
GOTERM_BP_FAT	GO:0009108~coenzyme biosynthetic process	14	0.942127	3.05454	0.000358669	0.0327172	1625125_AT, 1640775_A_AT, 1637444_S_AT, 1626223_AT, 1637547_AT, 1631994_A_AT, 1633036_S_AT, 1633923_AT, 1631688_AT, 1641134_AT, 1640552_AT, 1623470_AT, 1638067_A_AT, 1640379_S_AT, 1632225_A_AT
GOTERM_BP_FAT	GO:0009072~aromatic amino acid family metabolic process	9	0.605653	4.44401	0.000412575	0.034468	1638325_AT, 1638810_AT, 1637752_A_AT, 1637229_A_AT, 1637142_AT, 1641454_AT, 1633492_AT, 1638882_AT, 1623355_AT
GOTERM_BP_FAT	GO:0000272~polysaccharide catabolic process	12	0.807537	3.41156	0.000397262	0.0346286	1624124_AT, 1629385_S_AT, 1627986_S_AT, 1636490_AT, 1626301_AT, 1631867_AT, 1635389_S_AT, 1628884_AT, 1623643_S_AT, 1631472_AT, 1635028_S_AT, 1633237_AT, 1633545_AT
GOTERM_BP_FAT	GO:0006163~purine nucleotide metabolic process	28	1.88425	2.02069	0.0004651	0.0372495	1625131_S_AT, 1636240_AT, 1623653_AT, 1628231_AT, 1624586_A_AT, 1629065_S_AT, 1631359_S_AT, 1633931_A_AT, 1626930_AT, 1638859_AT, 1634961_S_AT, 1637444_S_AT, 1627916_S_AT, 1629322_AT, 1630946_AT, 1628582_AT, 1637024_AT, 1640454_AT, 1629342_S_AT, 1631392_AT, 1633535_AT, 1624086_AT, 1626261_S_AT, 1635099_AT, 1636030_S_AT, 1632081_S_AT, 1637037_AT, 1629194_S_AT, 1640599_AT
GOTERM_BP_FAT	GO:0009259~ribonucleotide metabolic process	25	1.68237	2.09415	0.000588849	0.0420067	1625131_S_AT, 1636240_AT, 1623653_AT, 1634130_A_AT, 1624586_A_AT, 1625686_S_AT, 1629065_S_AT, 1631359_S_AT, 1633931_A_AT, 1626930_AT, 1638859_AT, 1634961_S_AT, 1627916_S_AT, 1630946_AT, 1637024_AT, 1629342_S_AT, 1631392_AT, 1633535_AT, 1624086_AT, 1626261_S_AT, 1635099_AT, 1636030_S_AT, 1637037_AT, 1632081_S_AT, 1629194_S_AT, 1640599_AT
GOTERM_BP_FAT	GO:0019439~aromatic compound catabolic process	6	0.403769	7.03635	0.000574848	0.0425152	1638325_AT, 1631452_AT, 1637752_A_AT, 1637353_AT, 1633492_AT, 1623355_AT
GOTERM_BP_FAT	GO:0006164~purine nucleotide biosynthetic process	27	1.81696	2.02647	0.000574616	0.0440964	1625131_S_AT, 1636240_AT, 1623653_AT, 1628231_AT, 1624586_A_AT, 1629065_S_AT, 1631359_S_AT, 1633931_A_AT, 1626930_AT, 1638859_AT, 1634961_S_AT, 1637444_S_AT, 1627916_S_AT, 1630946_AT, 1628582_AT, 1637024_AT, 1640454_AT, 1629342_S_AT, 1631392_AT, 1633535_AT, 1624086_AT, 1626261_S_AT, 1635099_AT, 1636030_S_AT, 1632081_S_AT, 1637037_AT, 1629194_S_AT, 1640599_AT
GOTERM_BP_FAT	GO:0006576~biogenic amine metabolic process	12	0.807537	3.21662	0.000701732	0.0481811	1638325_AT, 1631281_A_AT, 1638038_AT, 1631439_AT, 1629930_S_AT, 1631675_A_AT, 1637353_AT, 1637142_AT, 1641183_A_AT, 1638882_AT, 1623355_AT, 1635611_A_AT
GOTERM_CC_FAT	GO:0031980~mitochondrial lumen	48	3.23015	2.63172	2.31661e-10	9.24328e-08	1640801_AT, 1625125_AT, 1634096_AT, 1637547_AT, 1640466_S_AT, 1624228_AT, 1629432_AT, 1640889_AT, 1640252_AT, 1640090_A_AT, 1622898_A_AT, 1638067_A_AT, 1627352_AT, 1634869_AT, 1623859_AT, 1629939_A_AT, 1641262_AT, 1634823_AT, 1629055_A_AT, 1637142_AT, 1626566_AT, 1638541_AT, 1640007_AT, 1639513_AT, 1625839_AT, 1640835_A_AT, 1640069_AT, 1628621_AT, 1635745_A_AT, 1641291_AT, 1631817_A_AT, 1632596_A…
GOTERM_CC_FAT	GO:0005759~mitochondrial matrix	48	3.23015	2.63172	2.31661e-10	9.24328e-08	1640801_AT, 1625125_AT, 1634096_AT, 1637547_AT, 1640466_S_AT, 1624228_AT, 1629432_AT, 1640889_AT, 1640252_AT, 1640090_A_AT, 1622898_A_AT, 1638067_A_AT, 1627352_AT, 1634869_AT, 1623859_AT, 1629939_A_AT, 1641262_AT, 1634823_AT, 1629055_A_AT, 1637142_AT, 1626566_AT, 1638541_AT, 1640007_AT, 1639513_AT, 1625839_AT, 1640835_A_AT, 1640069_AT, 1628621_AT, 1635745_A_AT, 1641291_AT, 1631817_A_AT, 1632596_A…
GOTERM_CC_FAT	GO:0005811~lipid particle	60	4.03769	2.0742	2.56804e-08	5.12322e-06	1640466_S_AT, 1616608_A_AT, 1638717_AT, 1630236_S_AT, 1631803_AT, 1634869_AT, 1637154_AT, 1637576_S_AT, 1636618_AT, 1639230_AT, 1629875_A_AT, 1625412_AT, 1626163_S_AT, 1627014_A_AT, 1637444_S_AT, 1641111_S_AT, 1636348_S_AT, 1635745_A_AT, 1641291_AT, 1628432_AT, 1625949_AT, 1632699_S_AT, 1630643_AT, 1634433_AT, 1625116_AT, 1629014_S_AT, 1623901_S_AT, 1634844_AT, 1633076_AT, 1634096_AT, 1638607_S_A…
GOTERM_CC_FAT	GO:0005739~mitochondrion	107	7.20054	1.61304	1.22718e-07	1.63214e-05	1630236_S_AT, 1640090_A_AT, 1641270_AT, 1627352_AT, 1625414_AT, 1636618_AT, 1640775_A_AT, 1635870_AT, 1627302_AT, 1640835_A_AT, 1629342_S_AT, 1635745_A_AT, 1641291_AT, 1636314_AT, 1640375_AT, 1635706_AT, 1630643_AT, 1628257_S_AT, 1640801_AT, 1625125_AT, 1632971_AT, 1626223_AT, 1638414_A_AT, 1633840_A_AT, 1626528_AT, 1628991_AT, 1622898_A_AT, 1626953_AT, 1641262_AT, 1627742_AT, 1624454_AT, 1638541…
GOTERM_CC_FAT	GO:0044429~mitochondrial part	79	5.31629	1.65456	3.20767e-06	0.000319915	1635808_S_AT, 1640466_S_AT, 1632114_AT, 1640889_AT, 1634139_AT, 1640252_AT, 1640090_A_AT, 1624953_AT, 1627352_AT, 1634869_AT, 1629939_A_AT, 1637154_AT, 1636618_AT, 1640007_AT, 1627014_A_AT, 1635870_AT, 1625412_AT, 1640835_A_AT, 1640069_AT, 1629342_S_AT, 1628621_AT, 1641111_S_AT, 1635745_A_AT, 1629730_AT, 1641291_AT, 1632596_AT, 1636314_AT, 1637172_AT, 1641049_AT, 1640375_AT, 1625763_AT, 1623683_A…
GOTERM_CC_FAT	GO:0000313~organellar ribosome	23	1.54778	2.67543	1.83597e-05	0.00122019	1638541_AT, 1640007_AT, 1624228_AT, 1640069_AT, 1629432_AT, 1628621_AT, 1632596_AT, 1637172_AT, 1640889_AT, 1640375_AT, 1639171_AT, 1640252_AT, 1623683_AT, 1635706_AT, 1622898_A_AT, 1624480_AT, 1632280_AT, 1623182_AT, 1623859_AT, 1629478_AT, 1641262_AT, 1634823_AT, 1626433_AT
GOTERM_CC_FAT	GO:0005761~mitochondrial ribosome	23	1.54778	2.67543	1.83597e-05	0.00122019	1638541_AT, 1640007_AT, 1624228_AT, 1640069_AT, 1629432_AT, 1628621_AT, 1632596_AT, 1637172_AT, 1640889_AT, 1640375_AT, 1639171_AT, 1640252_AT, 1623683_AT, 1635706_AT, 1622898_A_AT, 1624480_AT, 1632280_AT, 1623182_AT, 1623859_AT, 1629478_AT, 1641262_AT, 1634823_AT, 1626433_AT
GOTERM_CC_FAT	GO:0031974~membrane-enclosed lumen	99	6.66218	1.49244	1.61547e-05	0.00128832	1628921_S_AT, 1627003_AT, 1633967_AT, 1627246_AT, 1640090_A_AT, 1635039_AT, 1627352_AT, 1636279_AT, 1624742_A_AT, 1629290_AT, 1640835_A_AT, 1638834_A_AT, 1635745_A_AT, 1641291_AT, 1636314_AT, 1640375_AT, 1624354_AT, 1635706_AT, 1640386_AT, 1640801_AT, 1625125_AT, 1636471_AT, 1637489_AT, 1633556_S_AT, 1637716_A_AT, 1635508_AT, 1633743_AT, 1622898_A_AT, 1641262_AT, 1627739_AT, 1623463_AT, 1638541_A…
GOTERM_CC_FAT	GO:0043233~organelle lumen	95	6.393	1.47078	4.66806e-05	0.00232554	1628921_S_AT, 1627003_AT, 1633967_AT, 1627246_AT, 1640090_A_AT, 1635039_AT, 1627352_AT, 1636279_AT, 1624742_A_AT, 1629290_AT, 1640835_A_AT, 1638834_A_AT, 1641291_AT, 1635745_A_AT, 1636314_AT, 1640375_AT, 1624354_AT, 1635706_AT, 1640386_AT, 1640801_AT, 1625125_AT, 1636471_AT, 1637489_AT, 1633556_S_AT, 1637716_A_AT, 1635508_AT, 1633743_AT, 1622898_A_AT, 1641262_AT, 1627739_AT, 1623463_AT, 1638541_A…
GOTERM_CC_FAT	GO:0070013~intracellular organelle lumen	95	6.393	1.47078	4.66806e-05	0.00232554	1628921_S_AT, 1627003_AT, 1633967_AT, 1627246_AT, 1640090_A_AT, 1635039_AT, 1627352_AT, 1636279_AT, 1624742_A_AT, 1629290_AT, 1640835_A_AT, 1638834_A_AT, 1641291_AT, 1635745_A_AT, 1636314_AT, 1640375_AT, 1624354_AT, 1635706_AT, 1640386_AT, 1640801_AT, 1625125_AT, 1636471_AT, 1637489_AT, 1633556_S_AT, 1637716_A_AT, 1635508_AT, 1633743_AT, 1622898_A_AT, 1641262_AT, 1627739_AT, 1623463_AT, 1638541_A…
GOTERM_CC_FAT	GO:0005792~microsome	25	1.68237	2.41795	4.63748e-05	0.00263993	1636793_AT, 1635110_AT, 1626324_AT, 1628345_AT, 1637858_AT, 1633354_AT, 1624159_AT, 1626953_AT, 1641428_AT, 1631533_AT, 1624911_AT, 1629875_A_AT, 1632021_AT, 1627302_AT, 1638053_AT, 1626689_AT, 1634731_AT, 1639495_AT, 1635727_A_AT, 1623068_AT, 1633947_AT, 1632479_AT, 1634623_A_AT, 1632451_AT, 1633639_AT
GOTERM_CC_FAT	GO:0042598~vesicular fraction	25	1.68237	2.41795	4.63748e-05	0.00263993	1636793_AT, 1635110_AT, 1626324_AT, 1628345_AT, 1637858_AT, 1633354_AT, 1624159_AT, 1626953_AT, 1641428_AT, 1631533_AT, 1624911_AT, 1629875_A_AT, 1632021_AT, 1627302_AT, 1638053_AT, 1626689_AT, 1634731_AT, 1639495_AT, 1635727_A_AT, 1623068_AT, 1633947_AT, 1632479_AT, 1634623_A_AT, 1632451_AT, 1633639_AT
GOTERM_CC_FAT	GO:0005774~vacuolar membrane	13	0.874832	3.391	0.000186378	0.00822947	1636240_AT, 1625131_S_AT, 1634961_S_AT, 1623653_AT, 1630946_AT, 1637024_AT, 1640630_AT, 1624086_AT, 1633535_AT, 1629065_S_AT, 1627006_AT, 1631359_S_AT, 1633931_A_AT, 1634186_A_AT
GOTERM_CC_FAT	GO:0044437~vacuolar part	13	0.874832	3.391	0.000186378	0.00822947	1636240_AT, 1625131_S_AT, 1634961_S_AT, 1623653_AT, 1630946_AT, 1637024_AT, 1640630_AT, 1624086_AT, 1633535_AT, 1629065_S_AT, 1627006_AT, 1631359_S_AT, 1633931_A_AT, 1634186_A_AT
GOTERM_CC_FAT	GO:0016471~vacuolar proton-transporting V-type ATPase complex	12	0.807537	3.5619	0.00022461	0.00892288	1636240_AT, 1625131_S_AT, 1629065_S_AT, 1627006_AT, 1631359_S_AT, 1623653_AT, 1634961_S_AT, 1633931_A_AT, 1630946_AT, 1637024_AT, 1624086_AT, 1633535_AT
GOTERM_CC_FAT	GO:0033176~proton-transporting V-type ATPase complex	13	0.874832	3.29126	0.000258194	0.00932288	1625131_S_AT, 1636240_AT, 1634961_S_AT, 1623653_AT, 1630946_AT, 1637024_AT, 1624086_AT, 1633535_AT, 1626261_S_AT, 1629065_S_AT, 1627006_AT, 1631359_S_AT, 1633931_A_AT
GOTERM_CC_FAT	GO:0005624~membrane fraction	26	1.74966	2.11138	0.000335073	0.0110812	1636793_AT, 1624124_AT, 1635110_AT, 1626324_AT, 1628345_AT, 1637858_AT, 1633354_AT, 1624159_AT, 1626953_AT, 1641428_AT, 1631533_AT, 1624911_AT, 1629875_A_AT, 1632021_AT, 1627302_AT, 1638053_AT, 1626689_AT, 1634731_AT, 1639495_AT, 1635727_A_AT, 1623068_AT, 1633947_AT, 1632479_AT, 1634623_A_AT, 1632451_AT, 1633639_AT
GOTERM_CC_FAT	GO:0005626~insoluble fraction	26	1.74966	2.0346	0.000609165	0.0185286	1636793_AT, 1624124_AT, 1635110_AT, 1626324_AT, 1628345_AT, 1637858_AT, 1633354_AT, 1624159_AT, 1626953_AT, 1641428_AT, 1631533_AT, 1624911_AT, 1629875_A_AT, 1632021_AT, 1627302_AT, 1638053_AT, 1626689_AT, 1634731_AT, 1639495_AT, 1635727_A_AT, 1623068_AT, 1633947_AT, 1632479_AT, 1634623_A_AT, 1632451_AT, 1633639_AT
GOTERM_CC_FAT	GO:0005773~vacuole	17	1.14401	2.48025	0.000793856	0.0223797	1636240_AT, 1625131_S_AT, 1634961_S_AT, 1623653_AT, 1637647_AT, 1630946_AT, 1637024_AT, 1630278_S_AT, 1640630_AT, 1633535_AT, 1624086_AT, 1629065_S_AT, 1627006_AT, 1631359_S_AT, 1633931_A_AT, 1638158_AT, 1634186_A_AT, 1634786_AT
GOTERM_CC_FAT	GO:0000267~cell fraction	26	1.74966	1.98058	0.000927669	0.0243852	1636793_AT, 1624124_AT, 1635110_AT, 1626324_AT, 1628345_AT, 1637858_AT, 1633354_AT, 1624159_AT, 1626953_AT, 1641428_AT, 1631533_AT, 1624911_AT, 1629875_A_AT, 1632021_AT, 1627302_AT, 1638053_AT, 1626689_AT, 1634731_AT, 1639495_AT, 1635727_A_AT, 1623068_AT, 1633947_AT, 1632479_AT, 1634623_A_AT, 1632451_AT, 1633639_AT
GOTERM_CC_FAT	GO:0000315~organellar large ribosomal subunit	14	0.942127	2.56406	0.001993	0.0485328	1638541_AT, 1640007_AT, 1624228_AT, 1629432_AT, 1632596_AT, 1640889_AT, 1639171_AT, 1640252_AT, 1623683_AT, 1635706_AT, 1624480_AT, 1623182_AT, 1623859_AT, 1641262_AT
GOTERM_CC_FAT	GO:0005762~mitochondrial large ribosomal subunit	14	0.942127	2.56406	0.001993	0.0485328	1638541_AT, 1640007_AT, 1624228_AT, 1629432_AT, 1632596_AT, 1640889_AT, 1639171_AT, 1640252_AT, 1623683_AT, 1635706_AT, 1624480_AT, 1623182_AT, 1623859_AT, 1641262_AT
GOTERM_MF_FAT	GO:0048037~cofactor binding	65	4.37416	2.91004	5.14551e-16	5.26246e-13	1632812_AT, 1627818_S_AT, 1637491_S_AT, 1625052_AT, 1623864_AT, 1631755_AT, 1632980_AT, 1616608_A_AT, 1638409_AT, 1630236_S_AT, 1623291_AT, 1641270_AT, 1627352_AT, 1628611_AT, 1636702_AT, 1636572_AT, 1631588_AT, 1630503_AT, 1637532_S_AT, 1631281_A_AT, 1627302_AT, 1635745_A_AT, 1641291_AT, 1625949_AT, 1632699_S_AT, 1641134_AT, 1623861_AT, 1631688_AT, 1635665_AT, 1626368_AT, 1635996_AT, 1629086_S_A…
GOTERM_MF_FAT	GO:0050662~coenzyme binding	44	2.96097	2.62178	2.08608e-09	9.88803e-07	1625125_AT, 1632812_AT, 1634699_A_AT, 1625052_AT, 1637491_S_AT, 1641199_A_AT, 1636311_AT, 1631755_AT, 1632980_AT, 1616608_A_AT, 1638409_AT, 1630236_S_AT, 1623291_AT, 1638067_A_AT, 1626953_AT, 1623069_S_AT, 1636702_AT, 1623788_AT, 1637142_AT, 1634579_AT, 1640489_AT, 1636572_AT, 1626566_AT, 1630503_AT, 1631588_AT, 1631072_AT, 1639513_AT, 1627302_AT, 1635390_S_AT, 1636626_S_AT, 1628719_AT, 1635745_A…
GOTERM_MF_FAT	GO:0030170~pyridoxal phosphate binding	20	1.3459	4.2474	1.90915e-08	6.0329e-06	1637532_S_AT, 1625613_AT, 1631281_A_AT, 1627818_S_AT, 1623864_AT, 1638132_AT, 1624695_AT, 1641454_AT, 1631817_A_AT, 1637872_AT, 1623861_AT, 1631688_AT, 1635665_AT, 1626368_AT, 1641270_AT, 1627352_AT, 1640594_AT, 1628611_AT, 1629055_A_AT, 1624454_AT
GOTERM_MF_FAT	GO:0070279~vitamin B6 binding	20	1.3459	4.2474	1.90915e-08	6.0329e-06	1637532_S_AT, 1625613_AT, 1631281_A_AT, 1627818_S_AT, 1623864_AT, 1638132_AT, 1624695_AT, 1641454_AT, 1631817_A_AT, 1637872_AT, 1623861_AT, 1631688_AT, 1635665_AT, 1626368_AT, 1641270_AT, 1627352_AT, 1640594_AT, 1628611_AT, 1629055_A_AT, 1624454_AT
GOTERM_MF_FAT	GO:0016769~transferase activity, transferring nitrogenous groups	14	0.942127	5.52162	8.48448e-08	2.0108e-05	1625613_AT, 1623770_AT, 1623864_AT, 1631817_A_AT, 1641454_AT, 1637872_AT, 1623839_AT, 1635153_AT, 1626368_AT, 1641270_AT, 1627352_AT, 1628611_AT, 1629055_A_AT, 1624454_AT
GOTERM_MF_FAT	GO:0009055~electron carrier activity	52	3.49933	2.13211	1.34705e-07	2.55398e-05	1636793_AT, 1635110_AT, 1632114_AT, 1628345_AT, 1625686_S_AT, 1632980_AT, 1634139_AT, 1624159_AT, 1624953_AT, 1631533_AT, 1635736_AT, 1636572_AT, 1629875_A_AT, 1624911_AT, 1630503_AT, 1625412_AT, 1641291_AT, 1626689_AT, 1641049_AT, 1639495_AT, 1633947_AT, 1635996_AT, 1637622_S_AT, 1629086_S_AT, 1633639_AT, 1626324_AT, 1629771_AT, 1634699_A_AT, 1635137_A_AT, 1637858_AT, 1633354_AT, 1640584_AT, 164…
GOTERM_MF_FAT	GO:0008483~transaminase activity	11	0.740242	5.69417	2.51423e-06	0.00039717	1623839_AT, 1625613_AT, 1635153_AT, 1623770_AT, 1641270_AT, 1627352_AT, 1628611_AT, 1629055_A_AT, 1641454_AT, 1631817_A_AT, 1637872_AT
GOTERM_MF_FAT	GO:0019842~vitamin binding	29	1.95155	2.42617	9.5248e-06	0.0012891	1636387_AT, 1627818_S_AT, 1641199_A_AT, 1623864_AT, 1624695_AT, 1641454_AT, 1633707_AT, 1641270_AT, 1627352_AT, 1628611_AT, 1640594_AT, 1629055_A_AT, 1624454_AT, 1637532_S_AT, 1629385_S_AT, 1631281_A_AT, 1625613_AT, 1638132_AT, 1631817_A_AT, 1637872_AT, 1631688_AT, 1623861_AT, 1635665_AT, 1632526_S_AT, 1638038_AT, 1626368_AT, 1634551_AT, 1636923_A_AT, 1627106_A_AT
GOTERM_MF_FAT	GO:0005506~iron ion binding	55	3.70121	1.75205	3.41316e-05	0.00403649	1636793_AT, 1635110_AT, 1632114_AT, 1628345_AT, 1629395_AT, 1634139_AT, 1624159_AT, 1624953_AT, 1631533_AT, 1635736_AT, 1636572_AT, 1629875_A_AT, 1624911_AT, 1630503_AT, 1636186_S_AT, 1625412_AT, 1632430_AT, 1627912_AT, 1626689_AT, 1641049_AT, 1628764_AT, 1639495_AT, 1633947_AT, 1637622_S_AT, 1633391_AT, 1633639_AT, 1625806_AT, 1626324_AT, 1629771_AT, 1630248_AT, 1624986_AT, 1633492_AT, 1623355_A…
GOTERM_MF_FAT	GO:0046906~tetrapyrrole binding	35	2.35532	2.07061	3.97781e-05	0.00418128	1636793_AT, 1626324_AT, 1635110_AT, 1629771_AT, 1628345_AT, 1632114_AT, 1623355_AT, 1637858_AT, 1634139_AT, 1633354_AT, 1624159_AT, 1624953_AT, 1640584_AT, 1641428_AT, 1632623_AT, 1631533_AT, 1635736_AT, 1636572_AT, 1629875_A_AT, 1624911_AT, 1625412_AT, 1632021_AT, 1638053_AT, 1626689_AT, 1641049_AT, 1626641_S_AT, 1634731_AT, 1635727_A_AT, 1639495_AT, 1623068_AT, 1633947_AT, 1637622_S_AT, 1633391…
GOTERM_MF_FAT	GO:0020037~heme binding	35	2.35532	2.07061	3.97781e-05	0.00418128	1636793_AT, 1626324_AT, 1635110_AT, 1629771_AT, 1628345_AT, 1632114_AT, 1623355_AT, 1637858_AT, 1634139_AT, 1633354_AT, 1624159_AT, 1624953_AT, 1640584_AT, 1641428_AT, 1632623_AT, 1631533_AT, 1635736_AT, 1636572_AT, 1629875_A_AT, 1624911_AT, 1625412_AT, 1632021_AT, 1638053_AT, 1626689_AT, 1641049_AT, 1626641_S_AT, 1634731_AT, 1635727_A_AT, 1639495_AT, 1623068_AT, 1633947_AT, 1637622_S_AT, 1633391…
GOTERM_MF_FAT	GO:0050660~FAD binding	19	1.2786	2.57977	0.000204339	0.0191869	1640489_AT, 1626566_AT, 1636572_AT, 1632812_AT, 1630503_AT, 1631072_AT, 1627302_AT, 1637491_S_AT, 1628719_AT, 1641291_AT, 1638882_AT, 1641134_AT, 1632980_AT, 1626953_AT, 1635996_AT, 1623069_S_AT, 1623788_AT, 1629086_S_AT, 1637142_AT
INTERPRO	IPR015421:Pyridoxal phosphate-dependent transferase, major region, subdomain 1	20	1.3459	4.96736	5.7381e-10	9.24408e-07	1637532_S_AT, 1625613_AT, 1631281_A_AT, 1627818_S_AT, 1623864_AT, 1638132_AT, 1624695_AT, 1641454_AT, 1631817_A_AT, 1637872_AT, 1623861_AT, 1631688_AT, 1635665_AT, 1626368_AT, 1641270_AT, 1627352_AT, 1640594_AT, 1628611_AT, 1629055_A_AT, 1624454_AT
INTERPRO	IPR016040:NAD(P)-binding domain	39	2.6245	2.17449	3.99951e-06	0.00321643	1635848_AT, 1627946_AT, 1622962_A_AT, 1625052_AT, 1623555_AT, 1636311_AT, 1631755_AT, 1633814_AT, 1633923_AT, 1625686_S_AT, 1624549_AT, 1616608_A_AT, 1628547_AT, 1638409_AT, 1630236_S_AT, 1629853_AT, 1623291_AT, 1635175_AT, 1634579_AT, 1639230_AT, 1640035_AT, 1631588_AT, 1640775_A_AT, 1624688_AT, 1622908_A_AT, 1637444_S_AT, 1635390_S_AT, 1640835_A_AT, 1639654_AT, 1635745_A_AT, 1628432_AT, 1625949…
INTERPRO	IPR002401:Cytochrome P450, E-class, group I	23	1.54778	2.4482	8.58515e-05	0.0171405	1636793_AT, 1629875_A_AT, 1635110_AT, 1626324_AT, 1632021_AT, 1629771_AT, 1638053_AT, 1628345_AT, 1632114_AT, 1626689_AT, 1637858_AT, 1634139_AT, 1634731_AT, 1633354_AT, 1624159_AT, 1635727_A_AT, 1624953_AT, 1623068_AT, 1633947_AT, 1641428_AT, 1637622_S_AT, 1631533_AT, 1632451_AT, 1633639_AT
INTERPRO	IPR013781:Glycoside hydrolase, subgroup, catalytic core	17	1.14401	2.96456	8.06075e-05	0.018381	1626301_AT, 1637647_AT, 1634374_AT, 1623900_A_AT, 1631867_AT, 1635389_S_AT, 1639401_AT, 1637538_S_AT, 1637567_AT, 1631806_AT, 1624509_AT, 1639262_AT, 1623643_S_AT, 1627464_AT, 1631472_AT, 1633237_AT, 1635028_S_AT, 1624914_AT
INTERPRO	IPR006047:Glycosyl hydrolase, family 13, catalytic region	9	0.605653	5.26895	7.26673e-05	0.0193228	1639262_AT, 1634374_AT, 1627464_AT, 1623900_A_AT, 1639401_AT, 1637567_AT, 1631806_AT, 1624914_AT, 1624509_AT
INTERPRO	IPR001128:Cytochrome P450	25	1.68237	2.3826	6.3099e-05	0.0201258	1636793_AT, 1635110_AT, 1626324_AT, 1629771_AT, 1628345_AT, 1632114_AT, 1637858_AT, 1634139_AT, 1633354_AT, 1624159_AT, 1624953_AT, 1641428_AT, 1631533_AT, 1624911_AT, 1629875_A_AT, 1632021_AT, 1638053_AT, 1626689_AT, 1634731_AT, 1635727_A_AT, 1639495_AT, 1623068_AT, 1633947_AT, 1637622_S_AT, 1632451_AT, 1633639_AT
INTERPRO	IPR004046:Glutathione S-transferase, C-terminal	15	1.00942	3.15236	0.000116511	0.0206407	1635701_AT, 1626253_AT, 1638607_S_AT, 1630258_AT, 1623256_AT, 1625744_AT, 1634152_AT, 1640065_AT, 1628353_AT, 1629188_AT, 1637752_A_AT, 1640979_AT, 1624800_AT, 1627574_AT, 1626136_AT
INTERPRO	IPR010987:Glutathione S-transferase, C-terminal-like	15	1.00942	3.15236	0.000116511	0.0206407	1635701_AT, 1626253_AT, 1638607_S_AT, 1630258_AT, 1623256_AT, 1625744_AT, 1634152_AT, 1640065_AT, 1628353_AT, 1629188_AT, 1637752_A_AT, 1640979_AT, 1624800_AT, 1627574_AT, 1626136_AT
INTERPRO	IPR006649:Like-Sm ribonucleoprotein, eukaryotic and archaea-type, core	10	0.672948	4.82126	5.62081e-05	0.0223841	1623250_AT, 1626173_AT, 1635530_AT, 1628560_AT, 1627609_AT, 1638070_AT, 1639522_AT, 1628088_AT, 1640053_AT, 1628006_AT
INTERPRO	IPR001163:Like-Sm ribonucleoprotein, core	10	0.672948	4.82126	5.62081e-05	0.0223841	1623250_AT, 1626173_AT, 1635530_AT, 1628560_AT, 1627609_AT, 1638070_AT, 1639522_AT, 1628088_AT, 1640053_AT, 1628006_AT
INTERPRO	IPR017972:Cytochrome P450, conserved site	25	1.68237	2.25169	0.000166288	0.0264356	1636793_AT, 1635110_AT, 1626324_AT, 1629771_AT, 1628345_AT, 1632114_AT, 1637858_AT, 1634139_AT, 1633354_AT, 1624159_AT, 1624953_AT, 1641428_AT, 1631533_AT, 1624911_AT, 1629875_A_AT, 1632021_AT, 1638053_AT, 1626689_AT, 1634731_AT, 1635727_A_AT, 1639495_AT, 1623068_AT, 1633947_AT, 1637622_S_AT, 1632451_AT, 1633639_AT
INTERPRO	IPR017973:Cytochrome P450, C-terminal region	25	1.68237	2.41063	5.13245e-05	0.0271856	1636793_AT, 1635110_AT, 1626324_AT, 1629771_AT, 1628345_AT, 1632114_AT, 1637858_AT, 1634139_AT, 1633354_AT, 1624159_AT, 1624953_AT, 1641428_AT, 1631533_AT, 1624911_AT, 1629875_A_AT, 1632021_AT, 1638053_AT, 1626689_AT, 1634731_AT, 1635727_A_AT, 1639495_AT, 1623068_AT, 1633947_AT, 1637622_S_AT, 1632451_AT, 1633639_AT
INTERPRO	IPR013032:EGF-like region, conserved site	26	1.74966	2.15252	0.000257119	0.0369607	1634398_A_AT, 1630412_AT, 1635283_AT, 1623364_AT, 1627649_AT, 1624389_AT, 1641324_AT, 1629072_AT, 1623490_AT, 1641037_AT, 1633253_S_AT, 1628018_AT, 1637366_AT, 1635467_A_AT, 1627746_AT, 1639502_AT, 1628174_AT, 1628032_A_AT, 1634806_AT, 1635362_AT, 1630064_AT, 1631962_AT, 1636984_AT, 1625611_AT, 1625116_AT, 1638953_A_AT
INTERPRO	IPR006589:Glycosyl hydrolase, family 13, subfamily, catalytic region	8	0.538358	5.04378	0.000346249	0.0454277	1639262_AT, 1627464_AT, 1623900_A_AT, 1639401_AT, 1637567_AT, 1631806_AT, 1624914_AT, 1624509_AT
KEGG_PATHWAY	dme00280:Valine, leucine and isoleucine degradation	19	1.2786	3.24892	1.49562e-06	0.000154037	1626566_AT, 1625125_AT, 1623770_AT, 1634096_AT, 1625839_AT, 1637547_AT, 1640466_S_AT, 1635745_A_AT, 1641291_AT, 1632980_AT, 1638717_AT, 1630236_S_AT, 1623216_S_AT, 1634869_AT, 1634433_AT, 1635996_AT, 1629939_A_AT, 1624521_A_AT, 1634579_AT
KEGG_PATHWAY	dme00052:Galactose metabolism	15	1.00942	2.91872	0.000135484	0.00695361	1629705_AT, 1641681_S_AT, 1623521_AT, 1623900_A_AT, 1631205_A_AT, 1639401_AT, 1631806_AT, 1636255_S_AT, 1635410_AT, 1624509_AT, 1639262_AT, 1638409_AT, 1641647_AT, 1633870_AT, 1627464_AT, 1624914_AT
KEGG_PATHWAY	dme00260:Glycine, serine and threonine metabolism	13	0.874832	2.93429	0.000444089	0.0151348	1632812_AT, 1625613_AT, 1638132_AT, 1641291_AT, 1624695_AT, 1623861_AT, 1623839_AT, 1634551_AT, 1640594_AT, 1628611_AT, 1633488_AT, 1624454_AT, 1639819_AT
SP_PIR_KEYWORDS	oxidoreductase	131	8.81561	2.12551	1.47541e-17	5.23769e-15	1635253_A_AT, 1632530_S_AT, 1628345_AT, 1633814_AT, 1629395_AT, 1632980_AT, 1630236_S_AT, 1628298_AT, 1629853_AT, 1640090_A_AT, 1636841_AT, 1623216_S_AT, 1632676_S_AT, 1636702_AT, 1625414_AT, 1631533_AT, 1636572_AT, 1629875_A_AT, 1624911_AT, 1640775_A_AT, 1630503_AT, 1627302_AT, 1631452_AT, 1640835_A_AT, 1635745_A_AT, 1641291_AT, 1641134_AT, 1628764_AT, 1639495_AT, 1633870_AT, 1630643_AT, 1633391…
SP_PIR_KEYWORDS	pyridoxal phosphate	16	1.07672	5.60147	9.01147e-09	1.59953e-06	1637532_S_AT, 1625613_AT, 1631281_A_AT, 1623770_AT, 1627818_S_AT, 1631439_AT, 1641454_AT, 1631688_AT, 1635665_AT, 1626368_AT, 1641270_AT, 1627352_AT, 1640594_AT, 1628611_AT, 1629055_A_AT, 1624454_AT
SP_PIR_KEYWORDS	Monooxygenase	32	2.15343	2.97221	2.68459e-08	3.17676e-06	1636793_AT, 1635110_AT, 1626324_AT, 1629771_AT, 1628345_AT, 1632114_AT, 1637858_AT, 1634139_AT, 1633354_AT, 1628298_AT, 1624159_AT, 1624953_AT, 1626953_AT, 1641428_AT, 1631675_A_AT, 1631533_AT, 1629875_A_AT, 1624911_AT, 1632021_AT, 1627302_AT, 1638053_AT, 1626689_AT, 1641134_AT, 1638325_AT, 1634731_AT, 1628764_AT, 1635727_A_AT, 1639495_AT, 1623068_AT, 1633947_AT, 1637622_S_AT, 1633639_AT, 1632451…
SP_PIR_KEYWORDS	Aminotransferase	11	0.740242	7.70202	5.17089e-08	4.58915e-06	1623839_AT, 1625613_AT, 1635153_AT, 1623770_AT, 1641270_AT, 1627352_AT, 1628611_AT, 1629055_A_AT, 1641454_AT, 1631817_A_AT, 1637872_AT
SP_PIR_KEYWORDS	transferase	144	9.69044	1.50142	3.77357e-07	2.6792e-05	1635701_AT, 1634405_S_AT, 1632488_A_AT, 1626820_AT, 1625595_A_AT, 1631594_S_AT, 1623864_AT, 1630258_AT, 1625744_AT, 1633967_AT, 1637590_AT, 1627246_AT, 1632485_A_AT, 1641270_AT, 1637216_AT, 1627352_AT, 1628611_AT, 1636279_AT, 1638113_AT, 1638892_AT, 1623154_A_AT, 1626970_AT, 1626253_AT, 1623017_AT, 1631452_AT, 1625974_AT, 1628582_AT, 1641006_S_AT, 1626578_AT, 1634972_AT, 1633418_AT, 1626368_AT, 1…
SP_PIR_KEYWORDS	heme	30	2.01884	2.4601	6.07139e-06	0.000359161	1636793_AT, 1635110_AT, 1626324_AT, 1629771_AT, 1628345_AT, 1632114_AT, 1623355_AT, 1637858_AT, 1634139_AT, 1633354_AT, 1624159_AT, 1624953_AT, 1641428_AT, 1632623_AT, 1631533_AT, 1635736_AT, 1629875_A_AT, 1624911_AT, 1632021_AT, 1638053_AT, 1626689_AT, 1626641_S_AT, 1634731_AT, 1641049_AT, 1635727_A_AT, 1639495_AT, 1623068_AT, 1633947_AT, 1637622_S_AT, 1633639_AT, 1632451_AT
SP_PIR_KEYWORDS	iron	40	2.69179	2.05704	1.49397e-05	0.000757374	1636793_AT, 1625806_AT, 1626324_AT, 1635110_AT, 1629771_AT, 1630248_AT, 1628345_AT, 1632114_AT, 1633492_AT, 1623355_AT, 1629395_AT, 1637858_AT, 1634139_AT, 1641647_AT, 1633354_AT, 1624159_AT, 1624953_AT, 1641428_AT, 1632623_AT, 1631533_AT, 1640489_AT, 1635736_AT, 1629875_A_AT, 1624911_AT, 1632021_AT, 1638053_AT, 1631994_A_AT, 1626689_AT, 1638882_AT, 1638325_AT, 1634731_AT, 1641049_AT, 1641058_AT,…
SP_PIR_KEYWORDS	innate immunity	18	1.21131	3.09138	3.01729e-05	0.00133804	1624279_AT, 1624124_AT, 1636490_AT, 1629385_S_AT, 1627986_S_AT, 1626319_A_AT, 1625974_AT, 1633053_AT, 1628884_AT, 1625164_AT, 1627975_AT, 1626345_AT, 1639323_AT, 1635549_AT, 1638158_AT, 1633545_AT, 1639019_S_AT, 1640360_AT, 1626526_AT
SP_PIR_KEYWORDS	FAD	13	0.874832	3.94437	3.81635e-05	0.00150423	1636572_AT, 1626566_AT, 1628719_AT, 1635137_A_AT, 1641291_AT, 1638882_AT, 1632980_AT, 1641134_AT, 1640090_A_AT, 1635996_AT, 1629086_S_AT, 1623788_AT, 1637142_AT
SP_PIR_KEYWORDS	immune response	18	1.21131	2.97896	5.14868e-05	0.00182616	1624279_AT, 1624124_AT, 1636490_AT, 1629385_S_AT, 1627986_S_AT, 1626319_A_AT, 1625974_AT, 1633053_AT, 1628884_AT, 1625164_AT, 1627975_AT, 1626345_AT, 1639323_AT, 1635549_AT, 1638158_AT, 1633545_AT, 1639019_S_AT, 1640360_AT, 1626526_AT
SP_PIR_KEYWORDS	microsome	22	1.48048	2.56734	7.0284e-05	0.00226577	1636793_AT, 1629875_A_AT, 1624911_AT, 1635110_AT, 1626324_AT, 1632021_AT, 1638053_AT, 1628345_AT, 1626689_AT, 1637858_AT, 1634731_AT, 1633354_AT, 1624159_AT, 1639495_AT, 1635727_A_AT, 1623068_AT, 1633947_AT, 1641428_AT, 1632479_AT, 1631533_AT, 1632451_AT, 1633639_AT
SP_PIR_KEYWORDS	mitochondrion	39	2.6245	1.91888	9.63705e-05	0.00284704	1640801_AT, 1629771_AT, 1632971_AT, 1632114_AT, 1641199_A_AT, 1640889_AT, 1634139_AT, 1624571_S_AT, 1628991_AT, 1640252_AT, 1630236_S_AT, 1640090_A_AT, 1624953_AT, 1622898_A_AT, 1627352_AT, 1623859_AT, 1641262_AT, 1634823_AT, 1636618_AT, 1626566_AT, 1640775_A_AT, 1638541_AT, 1625573_AT, 1625839_AT, 1640835_A_AT, 1637967_AT, 1641111_S_AT, 1636314_AT, 1641049_AT, 1640375_AT, 1626366_AT, 1623683_AT,…
SP_PIR_KEYWORDS	purine biosynthesis	6	0.403769	7.80204	0.000274955	0.00748129	1627916_S_AT, 1637444_S_AT, 1637037_AT, 1640454_AT, 1640599_AT, 1629194_S_AT
SP_PIR_KEYWORDS	nad	15	1.00942	2.8445	0.000455684	0.011491	1635848_AT, 1640775_A_AT, 1627916_S_AT, 1640835_A_AT, 1635137_A_AT, 1636311_AT, 1641291_AT, 1638882_AT, 1625949_AT, 1632699_S_AT, 1638409_AT, 1616608_A_AT, 1630236_S_AT, 1634433_AT, 1629222_AT, 1624521_A_AT, 1634579_AT
SP_PIR_KEYWORDS	Flavoprotein	14	0.942127	2.96357	0.000492691	0.0115955	1626566_AT, 1631072_AT, 1628719_AT, 1635137_A_AT, 1641291_AT, 1638882_AT, 1631474_S_AT, 1632980_AT, 1641134_AT, 1640090_A_AT, 1635996_AT, 1629086_S_AT, 1623788_AT, 1637142_AT
SP_PIR_KEYWORDS	lyase	27	1.81696	2.01446	0.000647775	0.0142743	1637799_AT, 1628231_AT, 1631439_AT, 1640466_S_AT, 1627818_S_AT, 1628885_AT, 1637067_AT, 1624695_AT, 1623105_AT, 1641454_AT, 1628412_AT, 1636841_AT, 1637532_S_AT, 1631281_A_AT, 1633770_AT, 1628582_AT, 1633473_S_AT, 1638132_AT, 1635745_A_AT, 1641693_S_AT, 1623861_AT, 1631688_AT, 1635665_AT, 1635099_AT, 1625185_AT, 1640599_AT, 1633599_A_AT
SP_PIR_KEYWORDS	transit peptide	25	1.68237	1.99614	0.00122862	0.0239545	1640801_AT, 1629771_AT, 1632971_AT, 1632114_AT, 1641199_A_AT, 1640889_AT, 1634139_AT, 1624571_S_AT, 1640252_AT, 1630236_S_AT, 1640090_A_AT, 1624953_AT, 1627352_AT, 1641262_AT, 1626566_AT, 1638541_AT, 1640775_A_AT, 1625839_AT, 1640835_A_AT, 1636314_AT, 1640375_AT, 1626366_AT, 1623182_AT, 1637622_S_AT, 1629086_S_AT, 1624521_A_AT
SP_PIR_KEYWORDS	Acyltransferase	25	1.68237	1.99614	0.00122862	0.0239545	1625235_AT, 1625125_AT, 1633142_AT, 1622925_AT, 1624549_AT, 1638717_AT, 1637590_AT, 1627246_AT, 1636353_S_AT, 1631426_AT, 1629877_AT, 1639358_AT, 1638067_A_AT, 1634869_AT, 1624454_AT, 1639230_AT, 1638892_AT, 1639513_AT, 1626100_AT, 1635886_S_AT, 1639809_AT, 1623491_AT, 1625652_S_AT, 1626368_AT, 1641570_S_AT, 1637353_AT
SP_PIR_KEYWORDS	hydrolase	198	13.3244	1.22604	0.00118571	0.0244707	1633563_AT, 1624413_AT, 1636660_AT, 1634064_AT, 1639401_AT, 1641616_AT, 1639364_AT, 1639530_AT, 1639219_AT, 1625071_A_AT, 1629969_AT, 1629222_AT, 1624797_AT, 1640775_A_AT, 1623689_A_AT, 1627709_AT, 1638013_AT, 1638664_S_AT, 1625131_S_AT, 1633796_AT, 1629050_AT, 1636623_AT, 1641502_A_AT, 1637733_AT, 1640855_AT, 1625957_AT, 1634726_S_AT, 1638253_AT, 1637538_S_AT, 1632593_AT, 1633363_AT, 1625739_AT,…
SP_PIR_KEYWORDS	chromoprotein	8	0.538358	4.28347	0.001361	0.0251256	1636793_AT, 1641049_AT, 1629875_A_AT, 1639495_AT, 1641428_AT, 1638053_AT, 1628345_AT, 1634786_AT
SP_PIR_KEYWORDS	ribonucleoprotein	27	1.81696	1.87606	0.00193306	0.033762	1623250_AT, 1637716_A_AT, 1627312_AT, 1631648_AT, 1640889_AT, 1622893_AT, 1640252_AT, 1626173_AT, 1622898_A_AT, 1623859_AT, 1641262_AT, 1634823_AT, 1638272_AT, 1638541_AT, 1635530_AT, 1628028_S_AT, 1628088_AT, 1640375_AT, 1639171_AT, 1623683_AT, 1627609_AT, 1635706_AT, 1639118_A_AT, 1623182_AT, 1626433_AT, 1628006_AT, 1640169_S_AT
UP_SEQ_FEATURE	domain:GST C-terminal	9	0.605653	5.59678	3.65847e-05	0.0168143	1635701_AT, 1626253_AT, 1629188_AT, 1637752_A_AT, 1628353_AT, 1638607_S_AT, 1630258_AT, 1634152_AT, 1626136_AT
UP_SEQ_FEATURE	metal ion-binding site:Iron (heme axial ligand)	28	1.88425	2.3579	1.83869e-05	0.0169004	1636793_AT, 1635110_AT, 1626324_AT, 1629771_AT, 1628345_AT, 1632114_AT, 1623355_AT, 1637858_AT, 1634139_AT, 1633354_AT, 1624159_AT, 1624953_AT, 1641428_AT, 1632623_AT, 1631533_AT, 1629875_A_AT, 1624911_AT, 1632021_AT, 1638053_AT, 1626689_AT, 1634731_AT, 1641049_AT, 1635727_A_AT, 1639495_AT, 1623068_AT, 1633947_AT, 1637622_S_AT, 1633639_AT, 1632451_AT
UP_SEQ_FEATURE	binding site:Substrate	17	1.14401	2.86317	0.000111015	0.0254009	1640035_AT, 1623271_A_AT, 1627818_S_AT, 1640835_A_AT, 1633473_S_AT, 1636311_AT, 1628884_AT, 1638882_AT, 1623355_AT, 1625949_AT, 1632699_S_AT, 1638409_AT, 1616608_A_AT, 1623582_AT, 1634433_AT, 1625436_AT, 1629222_AT, 1629086_S_AT, 1633599_A_AT
UP_SEQ_FEATURE	domain:GST N-terminal	8	0.538358	5.87945	8.71827e-05	0.026581	1635701_AT, 1626253_AT, 1637752_A_AT, 1628353_AT, 1638607_S_AT, 1630258_AT, 1634152_AT, 1626136_AT
UP_SEQ_FEATURE	nucleotide phosphate-binding region:NAD	9	0.605653	4.85054	0.000145939	0.0266962	1616608_A_AT, 1638409_AT, 1630236_S_AT, 1627916_S_AT, 1640835_A_AT, 1634433_AT, 1636311_AT, 1632699_S_AT, 1625949_AT, 1634579_AT, 1624521_A_AT

## Sheet: S1 Table B
Annotation Cluster 1	Enrichment Score: 10.59
Category	Term	Count	%	Fold Enrichment	P-Value	Benjamini	Genes
GOTERM_BP_FAT	GO:0046395~carboxylic acid catabolic process	25	1.68237	5.21211	1.39725e-12	1.42516e-09	1638845_AT, 1640466_S_AT, 1627818_S_AT, 1637548_AT, 1623355_AT, 1633492_AT, 1635611_A_AT, 1640090_A_AT, 1641270_AT, 1634351_AT, 1634869_AT, 1623069_S_AT, 1637142_AT, 1626566_AT, 1625839_AT, 1640835_A_AT, 1641291_AT, 1635745_A_AT, 1637872_AT, 1623839_AT, 1638325_AT, 1626366_AT, 1637752_A_AT, 1635996_AT, 1639819_AT
GOTERM_BP_FAT	GO:0016054~organic acid catabolic process	25	1.68237	5.21211	1.39725e-12	1.42516e-09	1638845_AT, 1640466_S_AT, 1627818_S_AT, 1637548_AT, 1623355_AT, 1633492_AT, 1635611_A_AT, 1640090_A_AT, 1641270_AT, 1634351_AT, 1634869_AT, 1623069_S_AT, 1637142_AT, 1626566_AT, 1625839_AT, 1640835_A_AT, 1641291_AT, 1635745_A_AT, 1637872_AT, 1623839_AT, 1638325_AT, 1626366_AT, 1637752_A_AT, 1635996_AT, 1639819_AT
GOTERM_BP_FAT	GO:0009310~amine catabolic process	20	1.3459	5.21211	4.00489e-10	2.72332e-07	1638845_AT, 1625839_AT, 1627818_S_AT, 1640835_A_AT, 1637548_AT, 1641291_AT, 1623355_AT, 1633492_AT, 1635611_A_AT, 1623839_AT, 1638325_AT, 1626366_AT, 1640090_A_AT, 1641270_AT, 1634351_AT, 1637752_A_AT, 1635996_AT, 1637353_AT, 1637142_AT, 1639819_AT
GOTERM_BP_FAT	GO:0009063~cellular amino acid catabolic process	19	1.2786	5.40164	5.71455e-10	2.91442e-07	1638845_AT, 1625839_AT, 1627818_S_AT, 1640835_A_AT, 1637548_AT, 1641291_AT, 1623355_AT, 1633492_AT, 1635611_A_AT, 1623839_AT, 1638325_AT, 1626366_AT, 1640090_A_AT, 1641270_AT, 1634351_AT, 1637752_A_AT, 1635996_AT, 1637142_AT, 1639819_AT
Annotation Cluster 2	Enrichment Score: 6.72
Category	Term	Count	%	Fold Enrichment	P-Value	Benjamini	Genes
INTERPRO	IPR015421:Pyridoxal phosphate-dependent transferase, major region, subdomain 1	20	1.3459	4.96736	5.7381e-10	9.24408e-07	1637532_S_AT, 1625613_AT, 1631281_A_AT, 1627818_S_AT, 1623864_AT, 1638132_AT, 1624695_AT, 1641454_AT, 1631817_A_AT, 1637872_AT, 1623861_AT, 1631688_AT, 1635665_AT, 1626368_AT, 1641270_AT, 1627352_AT, 1640594_AT, 1628611_AT, 1629055_A_AT, 1624454_AT
SP_PIR_KEYWORDS	pyridoxal phosphate	16	1.07672	5.60147	9.01147e-09	1.59953e-06	1637532_S_AT, 1625613_AT, 1631281_A_AT, 1623770_AT, 1627818_S_AT, 1631439_AT, 1641454_AT, 1631688_AT, 1635665_AT, 1626368_AT, 1641270_AT, 1627352_AT, 1640594_AT, 1628611_AT, 1629055_A_AT, 1624454_AT
GOTERM_MF_FAT	GO:0070279~vitamin B6 binding	20	1.3459	4.2474	1.90915e-08	6.0329e-06	1637532_S_AT, 1625613_AT, 1631281_A_AT, 1627818_S_AT, 1623864_AT, 1638132_AT, 1624695_AT, 1641454_AT, 1631817_A_AT, 1637872_AT, 1623861_AT, 1631688_AT, 1635665_AT, 1626368_AT, 1641270_AT, 1627352_AT, 1640594_AT, 1628611_AT, 1629055_A_AT, 1624454_AT
GOTERM_MF_FAT	GO:0030170~pyridoxal phosphate binding	20	1.3459	4.2474	1.90915e-08	6.0329e-06	1637532_S_AT, 1625613_AT, 1631281_A_AT, 1627818_S_AT, 1623864_AT, 1638132_AT, 1624695_AT, 1641454_AT, 1631817_A_AT, 1637872_AT, 1623861_AT, 1631688_AT, 1635665_AT, 1626368_AT, 1641270_AT, 1627352_AT, 1640594_AT, 1628611_AT, 1629055_A_AT, 1624454_AT
SP_PIR_KEYWORDS	Aminotransferase	11	0.740242	7.70202	5.17089e-08	4.58915e-06	1623839_AT, 1625613_AT, 1635153_AT, 1623770_AT, 1641270_AT, 1627352_AT, 1628611_AT, 1629055_A_AT, 1641454_AT, 1631817_A_AT, 1637872_AT
GOTERM_MF_FAT	GO:0016769~transferase activity, transferring nitrogenous groups	14	0.942127	5.52162	8.48448e-08	2.0108e-05	1625613_AT, 1623770_AT, 1623864_AT, 1631817_A_AT, 1641454_AT, 1637872_AT, 1623839_AT, 1635153_AT, 1626368_AT, 1641270_AT, 1627352_AT, 1628611_AT, 1629055_A_AT, 1624454_AT
GOTERM_MF_FAT	GO:0008483~transaminase activity	11	0.740242	5.69417	2.51423e-06	0.00039717	1623839_AT, 1625613_AT, 1635153_AT, 1623770_AT, 1641270_AT, 1627352_AT, 1628611_AT, 1629055_A_AT, 1641454_AT, 1631817_A_AT, 1637872_AT
GOTERM_MF_FAT	GO:0019842~vitamin binding	29	1.95155	2.42617	9.5248e-06	0.0012891	1636387_AT, 1627818_S_AT, 1641199_A_AT, 1623864_AT, 1624695_AT, 1641454_AT, 1633707_AT, 1641270_AT, 1627352_AT, 1628611_AT, 1640594_AT, 1629055_A_AT, 1624454_AT, 1637532_S_AT, 1629385_S_AT, 1631281_A_AT, 1625613_AT, 1638132_AT, 1631817_A_AT, 1637872_AT, 1631688_AT, 1623861_AT, 1635665_AT, 1632526_S_AT, 1638038_AT, 1626368_AT, 1634551_AT, 1636923_A_AT, 1627106_A_AT
INTERPRO	IPR015422:Pyridoxal phosphate-dependent transferase, major region, subdomain 2	7	0.471063	4.78108	0.00155893	0.130323	1623861_AT, 1635665_AT, 1625613_AT, 1631281_A_AT, 1623864_AT, 1638132_AT, 1637872_AT
Annotation Cluster 3	Enrichment Score: 5.67
Category	Term	Count	%	Fold Enrichment	P-Value	Benjamini	Genes
GOTERM_CC_FAT	GO:0005759~mitochondrial matrix	48	3.23015	2.63172	2.31661e-10	9.24328e-08	1640801_AT, 1625125_AT, 1634096_AT, 1637547_AT, 1640466_S_AT, 1624228_AT, 1629432_AT, 1640889_AT, 1640252_AT, 1640090_A_AT, 1622898_A_AT, 1638067_A_AT, 1627352_AT, 1634869_AT, 1623859_AT, 1629939_A_AT, 1641262_AT, 1634823_AT, 1629055_A_AT, 1637142_AT, 1626566_AT, 1638541_AT, 1640007_AT, 1639513_AT, 1625839_AT, 1640835_A_AT, 1640069_AT, 1628621_AT, 1635745_A_AT, 1641291_AT, 1631817_A_AT, 1632596_A…
GOTERM_CC_FAT	GO:0031980~mitochondrial lumen	48	3.23015	2.63172	2.31661e-10	9.24328e-08	1640801_AT, 1625125_AT, 1634096_AT, 1637547_AT, 1640466_S_AT, 1624228_AT, 1629432_AT, 1640889_AT, 1640252_AT, 1640090_A_AT, 1622898_A_AT, 1638067_A_AT, 1627352_AT, 1634869_AT, 1623859_AT, 1629939_A_AT, 1641262_AT, 1634823_AT, 1629055_A_AT, 1637142_AT, 1626566_AT, 1638541_AT, 1640007_AT, 1639513_AT, 1625839_AT, 1640835_A_AT, 1640069_AT, 1628621_AT, 1635745_A_AT, 1641291_AT, 1631817_A_AT, 1632596_A…
GOTERM_CC_FAT	GO:0005739~mitochondrion	107	7.20054	1.61304	1.22718e-07	1.63214e-05	1630236_S_AT, 1640090_A_AT, 1641270_AT, 1627352_AT, 1625414_AT, 1636618_AT, 1640775_A_AT, 1635870_AT, 1627302_AT, 1640835_A_AT, 1629342_S_AT, 1635745_A_AT, 1641291_AT, 1636314_AT, 1640375_AT, 1635706_AT, 1630643_AT, 1628257_S_AT, 1640801_AT, 1625125_AT, 1632971_AT, 1626223_AT, 1638414_A_AT, 1633840_A_AT, 1626528_AT, 1628991_AT, 1622898_A_AT, 1626953_AT, 1641262_AT, 1627742_AT, 1624454_AT, 1638541…
GOTERM_CC_FAT	GO:0044429~mitochondrial part	79	5.31629	1.65456	3.20767e-06	0.000319915	1635808_S_AT, 1640466_S_AT, 1632114_AT, 1640889_AT, 1634139_AT, 1640252_AT, 1640090_A_AT, 1624953_AT, 1627352_AT, 1634869_AT, 1629939_A_AT, 1637154_AT, 1636618_AT, 1640007_AT, 1627014_A_AT, 1635870_AT, 1625412_AT, 1640835_A_AT, 1640069_AT, 1629342_S_AT, 1628621_AT, 1641111_S_AT, 1635745_A_AT, 1629730_AT, 1641291_AT, 1632596_AT, 1636314_AT, 1637172_AT, 1641049_AT, 1640375_AT, 1625763_AT, 1623683_A…
GOTERM_CC_FAT	GO:0031974~membrane-enclosed lumen	99	6.66218	1.49244	1.61547e-05	0.00128832	1628921_S_AT, 1627003_AT, 1633967_AT, 1627246_AT, 1640090_A_AT, 1635039_AT, 1627352_AT, 1636279_AT, 1624742_A_AT, 1629290_AT, 1640835_A_AT, 1638834_A_AT, 1635745_A_AT, 1641291_AT, 1636314_AT, 1640375_AT, 1624354_AT, 1635706_AT, 1640386_AT, 1640801_AT, 1625125_AT, 1636471_AT, 1637489_AT, 1633556_S_AT, 1637716_A_AT, 1635508_AT, 1633743_AT, 1622898_A_AT, 1641262_AT, 1627739_AT, 1623463_AT, 1638541_A…
GOTERM_CC_FAT	GO:0043233~organelle lumen	95	6.393	1.47078	4.66806e-05	0.00232554	1628921_S_AT, 1627003_AT, 1633967_AT, 1627246_AT, 1640090_A_AT, 1635039_AT, 1627352_AT, 1636279_AT, 1624742_A_AT, 1629290_AT, 1640835_A_AT, 1638834_A_AT, 1641291_AT, 1635745_A_AT, 1636314_AT, 1640375_AT, 1624354_AT, 1635706_AT, 1640386_AT, 1640801_AT, 1625125_AT, 1636471_AT, 1637489_AT, 1633556_S_AT, 1637716_A_AT, 1635508_AT, 1633743_AT, 1622898_A_AT, 1641262_AT, 1627739_AT, 1623463_AT, 1638541_A…
GOTERM_CC_FAT	GO:0070013~intracellular organelle lumen	95	6.393	1.47078	4.66806e-05	0.00232554	1628921_S_AT, 1627003_AT, 1633967_AT, 1627246_AT, 1640090_A_AT, 1635039_AT, 1627352_AT, 1636279_AT, 1624742_A_AT, 1629290_AT, 1640835_A_AT, 1638834_A_AT, 1641291_AT, 1635745_A_AT, 1636314_AT, 1640375_AT, 1624354_AT, 1635706_AT, 1640386_AT, 1640801_AT, 1625125_AT, 1636471_AT, 1637489_AT, 1633556_S_AT, 1637716_A_AT, 1635508_AT, 1633743_AT, 1622898_A_AT, 1641262_AT, 1627739_AT, 1623463_AT, 1638541_A…
GOTERM_CC_FAT	GO:0031981~nuclear lumen	45	3.02826	1.00092	0.583607	0.988026	1628921_S_AT, 1627003_AT, 1628311_AT, 1636471_AT, 1637489_AT, 1625855_AT, 1633556_S_AT, 1637716_A_AT, 1639981_AT, 1635508_AT, 1629072_AT, 1626813_AT, 1633967_AT, 1635611_A_AT, 1635863_AT, 1633743_AT, 1627539_AT, 1627246_AT, 1635039_AT, 1629662_AT, 1629981_AT, 1640568_AT, 1633609_AT, 1636279_AT, 1627739_AT, 1623463_AT, 1633139_AT, 1624742_A_AT, 1632142_AT, 1630559_AT, 1629290_AT, 1636644_AT, 16388…
Annotation Cluster 4	Enrichment Score: 4.42
Category	Term	Count	%	Fold Enrichment	P-Value	Benjamini	Genes
GOTERM_BP_FAT	GO:0006952~defense response	42	2.82638	2.27766	5.09412e-07	0.000173185	1624124_AT, 1626055_AT, 1635189_AT, 1627986_S_AT, 1636490_AT, 1626319_A_AT, 1629442_AT, 1628741_S_AT, 1633053_AT, 1628884_AT, 1639387_S_AT, 1628018_AT, 1639671_AT, 1639323_AT, 1636173_S_AT, 1628229_AT, 1638158_AT, 1633545_AT, 1640360_AT, 1639019_S_AT, 1626526_AT, 1637734_AT, 1636572_AT, 1624279_AT, 1635900_AT, 1629385_S_AT, 1627489_A_AT, 1631821_AT, 1624817_AT, 1632430_AT, 1625974_AT, 1635827_S_A…
GOTERM_BP_FAT	GO:0006955~immune response	38	2.5572	2.10952	1.3079e-05	0.00296019	1624124_AT, 1626055_AT, 1635189_AT, 1627986_S_AT, 1636490_AT, 1626319_A_AT, 1629442_AT, 1628741_S_AT, 1633053_AT, 1628884_AT, 1626783_AT, 1628946_AT, 1639387_S_AT, 1628018_AT, 1639671_AT, 1639323_AT, 1638143_A_AT, 1636173_S_AT, 1628229_AT, 1636158_AT, 1638158_AT, 1633545_AT, 1640360_AT, 1639019_S_AT, 1626526_AT, 1637734_AT, 1624279_AT, 1635900_AT, 1629385_S_AT, 1631821_AT, 1624817_AT, 1625974_AT,…
SP_PIR_KEYWORDS	innate immunity	18	1.21131	3.09138	3.01729e-05	0.00133804	1624279_AT, 1624124_AT, 1636490_AT, 1629385_S_AT, 1627986_S_AT, 1626319_A_AT, 1625974_AT, 1633053_AT, 1628884_AT, 1625164_AT, 1627975_AT, 1626345_AT, 1639323_AT, 1635549_AT, 1638158_AT, 1633545_AT, 1639019_S_AT, 1640360_AT, 1626526_AT
SP_PIR_KEYWORDS	immune response	18	1.21131	2.97896	5.14868e-05	0.00182616	1624279_AT, 1624124_AT, 1636490_AT, 1629385_S_AT, 1627986_S_AT, 1626319_A_AT, 1625974_AT, 1633053_AT, 1628884_AT, 1625164_AT, 1627975_AT, 1626345_AT, 1639323_AT, 1635549_AT, 1638158_AT, 1633545_AT, 1639019_S_AT, 1640360_AT, 1626526_AT
GOTERM_BP_FAT	GO:0045087~innate immune response	23	1.54778	2.34545	0.000194346	0.0230539	1624279_AT, 1626055_AT, 1624124_AT, 1636490_AT, 1629385_S_AT, 1627986_S_AT, 1635189_AT, 1626319_A_AT, 1625974_AT, 1633053_AT, 1628884_AT, 1625164_AT, 1627975_AT, 1628018_AT, 1626345_AT, 1639323_AT, 1628229_AT, 1635549_AT, 1638158_AT, 1633545_AT, 1640654_AT, 1640360_AT, 1639019_S_AT, 1626526_AT
GOTERM_BP_FAT	GO:0009617~response to bacterium	19	1.2786	2.22818	0.00154175	0.08372	1636572_AT, 1624124_AT, 1626055_AT, 1635900_AT, 1627986_S_AT, 1635189_AT, 1626319_A_AT, 1631821_AT, 1629442_AT, 1628741_S_AT, 1625974_AT, 1628884_AT, 1625164_AT, 1639671_AT, 1635549_AT, 1635039_AT, 1629019_S_AT, 1633545_AT, 1639019_S_AT, 1626526_AT, 1637734_AT
Annotation Cluster 5	Enrichment Score: 4.22
Category	Term	Count	%	Fold Enrichment	P-Value	Benjamini	Genes
GOTERM_BP_FAT	GO:0006732~coenzyme metabolic process	26	1.74966	2.77189	2.85771e-06	0.000832474	1625125_AT, 1637547_AT, 1626223_AT, 1633036_S_AT, 1633923_AT, 1640552_AT, 1630236_S_AT, 1638067_A_AT, 1640379_S_AT, 1636351_AT, 1634579_AT, 1631588_AT, 1640775_A_AT, 1637444_S_AT, 1639513_AT, 1631452_AT, 1640835_A_AT, 1631994_A_AT, 1641291_AT, 1634314_S_AT, 1631688_AT, 1641134_AT, 1632526_S_AT, 1623470_AT, 1632225_A_AT, 1634433_AT, 1629086_S_AT
GOTERM_BP_FAT	GO:0051186~cofactor metabolic process	28	1.88425	2.47821	1.11142e-05	0.00283012	1625125_AT, 1637547_AT, 1626223_AT, 1633036_S_AT, 1624986_AT, 1633923_AT, 1624571_S_AT, 1640552_AT, 1630236_S_AT, 1638067_A_AT, 1640379_S_AT, 1636351_AT, 1634579_AT, 1631588_AT, 1640775_A_AT, 1637444_S_AT, 1639513_AT, 1631452_AT, 1640835_A_AT, 1631994_A_AT, 1641291_AT, 1634314_S_AT, 1631688_AT, 1641134_AT, 1632526_S_AT, 1623470_AT, 1634433_AT, 1632225_A_AT, 1629086_S_AT
GOTERM_BP_FAT	GO:0009108~coenzyme biosynthetic process	14	0.942127	3.05454	0.000358669	0.0327172	1625125_AT, 1640775_A_AT, 1637444_S_AT, 1626223_AT, 1637547_AT, 1631994_A_AT, 1633036_S_AT, 1633923_AT, 1631688_AT, 1641134_AT, 1640552_AT, 1623470_AT, 1638067_A_AT, 1640379_S_AT, 1632225_A_AT
GOTERM_BP_FAT	GO:0051188~cofactor biosynthetic process	16	1.07672	2.50181	0.00121137	0.0701446	1625125_AT, 1640775_A_AT, 1637444_S_AT, 1626223_AT, 1637547_AT, 1631994_A_AT, 1633036_S_AT, 1624986_AT, 1633923_AT, 1631688_AT, 1641134_AT, 1624571_S_AT, 1640552_AT, 1623470_AT, 1638067_A_AT, 1640379_S_AT, 1632225_A_AT
Annotation Cluster 6	Enrichment Score: 3.91
Category	Term	Count	%	Fold Enrichment	P-Value	Benjamini	Genes
SP_PIR_KEYWORDS	Monooxygenase	32	2.15343	2.97221	2.68459e-08	3.17676e-06	1636793_AT, 1635110_AT, 1626324_AT, 1629771_AT, 1628345_AT, 1632114_AT, 1637858_AT, 1634139_AT, 1633354_AT, 1628298_AT, 1624159_AT, 1624953_AT, 1626953_AT, 1641428_AT, 1631675_A_AT, 1631533_AT, 1629875_A_AT, 1624911_AT, 1632021_AT, 1627302_AT, 1638053_AT, 1626689_AT, 1641134_AT, 1638325_AT, 1634731_AT, 1628764_AT, 1635727_A_AT, 1639495_AT, 1623068_AT, 1633947_AT, 1637622_S_AT, 1633639_AT, 1632451…
GOTERM_MF_FAT	GO:0009055~electron carrier activity	52	3.49933	2.13211	1.34705e-07	2.55398e-05	1636793_AT, 1635110_AT, 1632114_AT, 1628345_AT, 1625686_S_AT, 1632980_AT, 1634139_AT, 1624159_AT, 1624953_AT, 1631533_AT, 1635736_AT, 1636572_AT, 1629875_A_AT, 1624911_AT, 1630503_AT, 1625412_AT, 1641291_AT, 1626689_AT, 1641049_AT, 1639495_AT, 1633947_AT, 1635996_AT, 1637622_S_AT, 1629086_S_AT, 1633639_AT, 1626324_AT, 1629771_AT, 1634699_A_AT, 1635137_A_AT, 1637858_AT, 1633354_AT, 1640584_AT, 164…
SP_PIR_KEYWORDS	heme	30	2.01884	2.4601	6.07139e-06	0.000359161	1636793_AT, 1635110_AT, 1626324_AT, 1629771_AT, 1628345_AT, 1632114_AT, 1623355_AT, 1637858_AT, 1634139_AT, 1633354_AT, 1624159_AT, 1624953_AT, 1641428_AT, 1632623_AT, 1631533_AT, 1635736_AT, 1629875_A_AT, 1624911_AT, 1632021_AT, 1638053_AT, 1626689_AT, 1626641_S_AT, 1634731_AT, 1641049_AT, 1635727_A_AT, 1639495_AT, 1623068_AT, 1633947_AT, 1637622_S_AT, 1633639_AT, 1632451_AT
SP_PIR_KEYWORDS	iron	40	2.69179	2.05704	1.49397e-05	0.000757374	1636793_AT, 1625806_AT, 1626324_AT, 1635110_AT, 1629771_AT, 1630248_AT, 1628345_AT, 1632114_AT, 1633492_AT, 1623355_AT, 1629395_AT, 1637858_AT, 1634139_AT, 1641647_AT, 1633354_AT, 1624159_AT, 1624953_AT, 1641428_AT, 1632623_AT, 1631533_AT, 1640489_AT, 1635736_AT, 1629875_A_AT, 1624911_AT, 1632021_AT, 1638053_AT, 1631994_A_AT, 1626689_AT, 1638882_AT, 1638325_AT, 1634731_AT, 1641049_AT, 1641058_AT,…
UP_SEQ_FEATURE	metal ion-binding site:Iron (heme axial ligand)	28	1.88425	2.3579	1.83869e-05	0.0169004	1636793_AT, 1635110_AT, 1626324_AT, 1629771_AT, 1628345_AT, 1632114_AT, 1623355_AT, 1637858_AT, 1634139_AT, 1633354_AT, 1624159_AT, 1624953_AT, 1641428_AT, 1632623_AT, 1631533_AT, 1629875_A_AT, 1624911_AT, 1632021_AT, 1638053_AT, 1626689_AT, 1634731_AT, 1641049_AT, 1635727_A_AT, 1639495_AT, 1623068_AT, 1633947_AT, 1637622_S_AT, 1633639_AT, 1632451_AT
GOTERM_MF_FAT	GO:0005506~iron ion binding	55	3.70121	1.75205	3.41316e-05	0.00403649	1636793_AT, 1635110_AT, 1632114_AT, 1628345_AT, 1629395_AT, 1634139_AT, 1624159_AT, 1624953_AT, 1631533_AT, 1635736_AT, 1636572_AT, 1629875_A_AT, 1624911_AT, 1630503_AT, 1636186_S_AT, 1625412_AT, 1632430_AT, 1627912_AT, 1626689_AT, 1641049_AT, 1628764_AT, 1639495_AT, 1633947_AT, 1637622_S_AT, 1633391_AT, 1633639_AT, 1625806_AT, 1626324_AT, 1629771_AT, 1630248_AT, 1624986_AT, 1633492_AT, 1623355_A…
GOTERM_MF_FAT	GO:0020037~heme binding	35	2.35532	2.07061	3.97781e-05	0.00418128	1636793_AT, 1626324_AT, 1635110_AT, 1629771_AT, 1628345_AT, 1632114_AT, 1623355_AT, 1637858_AT, 1634139_AT, 1633354_AT, 1624159_AT, 1624953_AT, 1640584_AT, 1641428_AT, 1632623_AT, 1631533_AT, 1635736_AT, 1636572_AT, 1629875_A_AT, 1624911_AT, 1625412_AT, 1632021_AT, 1638053_AT, 1626689_AT, 1641049_AT, 1626641_S_AT, 1634731_AT, 1635727_A_AT, 1639495_AT, 1623068_AT, 1633947_AT, 1637622_S_AT, 1633391…
GOTERM_MF_FAT	GO:0046906~tetrapyrrole binding	35	2.35532	2.07061	3.97781e-05	0.00418128	1636793_AT, 1626324_AT, 1635110_AT, 1629771_AT, 1628345_AT, 1632114_AT, 1623355_AT, 1637858_AT, 1634139_AT, 1633354_AT, 1624159_AT, 1624953_AT, 1640584_AT, 1641428_AT, 1632623_AT, 1631533_AT, 1635736_AT, 1636572_AT, 1629875_A_AT, 1624911_AT, 1625412_AT, 1632021_AT, 1638053_AT, 1626689_AT, 1641049_AT, 1626641_S_AT, 1634731_AT, 1635727_A_AT, 1639495_AT, 1623068_AT, 1633947_AT, 1637622_S_AT, 1633391…
GOTERM_CC_FAT	GO:0042598~vesicular fraction	25	1.68237	2.41795	4.63748e-05	0.00263993	1636793_AT, 1635110_AT, 1626324_AT, 1628345_AT, 1637858_AT, 1633354_AT, 1624159_AT, 1626953_AT, 1641428_AT, 1631533_AT, 1624911_AT, 1629875_A_AT, 1632021_AT, 1627302_AT, 1638053_AT, 1626689_AT, 1634731_AT, 1639495_AT, 1635727_A_AT, 1623068_AT, 1633947_AT, 1632479_AT, 1634623_A_AT, 1632451_AT, 1633639_AT
GOTERM_CC_FAT	GO:0005792~microsome	25	1.68237	2.41795	4.63748e-05	0.00263993	1636793_AT, 1635110_AT, 1626324_AT, 1628345_AT, 1637858_AT, 1633354_AT, 1624159_AT, 1626953_AT, 1641428_AT, 1631533_AT, 1624911_AT, 1629875_A_AT, 1632021_AT, 1627302_AT, 1638053_AT, 1626689_AT, 1634731_AT, 1639495_AT, 1635727_A_AT, 1623068_AT, 1633947_AT, 1632479_AT, 1634623_A_AT, 1632451_AT, 1633639_AT
INTERPRO	IPR017973:Cytochrome P450, C-terminal region	25	1.68237	2.41063	5.13245e-05	0.0271856	1636793_AT, 1635110_AT, 1626324_AT, 1629771_AT, 1628345_AT, 1632114_AT, 1637858_AT, 1634139_AT, 1633354_AT, 1624159_AT, 1624953_AT, 1641428_AT, 1631533_AT, 1624911_AT, 1629875_A_AT, 1632021_AT, 1638053_AT, 1626689_AT, 1634731_AT, 1635727_A_AT, 1639495_AT, 1623068_AT, 1633947_AT, 1637622_S_AT, 1632451_AT, 1633639_AT
INTERPRO	IPR001128:Cytochrome P450	25	1.68237	2.3826	6.3099e-05	0.0201258	1636793_AT, 1635110_AT, 1626324_AT, 1629771_AT, 1628345_AT, 1632114_AT, 1637858_AT, 1634139_AT, 1633354_AT, 1624159_AT, 1624953_AT, 1641428_AT, 1631533_AT, 1624911_AT, 1629875_A_AT, 1632021_AT, 1638053_AT, 1626689_AT, 1634731_AT, 1635727_A_AT, 1639495_AT, 1623068_AT, 1633947_AT, 1637622_S_AT, 1632451_AT, 1633639_AT
SP_PIR_KEYWORDS	microsome	22	1.48048	2.56734	7.0284e-05	0.00226577	1636793_AT, 1629875_A_AT, 1624911_AT, 1635110_AT, 1626324_AT, 1632021_AT, 1638053_AT, 1628345_AT, 1626689_AT, 1637858_AT, 1634731_AT, 1633354_AT, 1624159_AT, 1639495_AT, 1635727_A_AT, 1623068_AT, 1633947_AT, 1641428_AT, 1632479_AT, 1631533_AT, 1632451_AT, 1633639_AT
INTERPRO	IPR002401:Cytochrome P450, E-class, group I	23	1.54778	2.4482	8.58515e-05	0.0171405	1636793_AT, 1629875_A_AT, 1635110_AT, 1626324_AT, 1632021_AT, 1629771_AT, 1638053_AT, 1628345_AT, 1632114_AT, 1626689_AT, 1637858_AT, 1634139_AT, 1634731_AT, 1633354_AT, 1624159_AT, 1635727_A_AT, 1624953_AT, 1623068_AT, 1633947_AT, 1641428_AT, 1637622_S_AT, 1631533_AT, 1632451_AT, 1633639_AT
COG_ONTOLOGY	Secondary metabolites biosynthesis, transport, and catabolism	28	1.88425	2.09129	9.58353e-05	0.00306218	1636793_AT, 1635110_AT, 1626324_AT, 1629771_AT, 1628345_AT, 1632114_AT, 1637858_AT, 1634139_AT, 1633354_AT, 1624159_AT, 1624953_AT, 1641428_AT, 1631533_AT, 1629875_A_AT, 1624911_AT, 1632021_AT, 1638053_AT, 1626689_AT, 1626369_AT, 1634731_AT, 1635727_A_AT, 1639495_AT, 1623068_AT, 1633947_AT, 1637622_S_AT, 1631227_AT, 1634623_A_AT, 1633639_AT, 1632451_AT
INTERPRO	IPR017972:Cytochrome P450, conserved site	25	1.68237	2.25169	0.000166288	0.0264356	1636793_AT, 1635110_AT, 1626324_AT, 1629771_AT, 1628345_AT, 1632114_AT, 1637858_AT, 1634139_AT, 1633354_AT, 1624159_AT, 1624953_AT, 1641428_AT, 1631533_AT, 1624911_AT, 1629875_A_AT, 1632021_AT, 1638053_AT, 1626689_AT, 1634731_AT, 1635727_A_AT, 1639495_AT, 1623068_AT, 1633947_AT, 1637622_S_AT, 1632451_AT, 1633639_AT
GOTERM_CC_FAT	GO:0005624~membrane fraction	26	1.74966	2.11138	0.000335073	0.0110812	1636793_AT, 1624124_AT, 1635110_AT, 1626324_AT, 1628345_AT, 1637858_AT, 1633354_AT, 1624159_AT, 1626953_AT, 1641428_AT, 1631533_AT, 1624911_AT, 1629875_A_AT, 1632021_AT, 1627302_AT, 1638053_AT, 1626689_AT, 1634731_AT, 1639495_AT, 1635727_A_AT, 1623068_AT, 1633947_AT, 1632479_AT, 1634623_A_AT, 1632451_AT, 1633639_AT
GOTERM_CC_FAT	GO:0005626~insoluble fraction	26	1.74966	2.0346	0.000609165	0.0185286	1636793_AT, 1624124_AT, 1635110_AT, 1626324_AT, 1628345_AT, 1637858_AT, 1633354_AT, 1624159_AT, 1626953_AT, 1641428_AT, 1631533_AT, 1624911_AT, 1629875_A_AT, 1632021_AT, 1627302_AT, 1638053_AT, 1626689_AT, 1634731_AT, 1639495_AT, 1635727_A_AT, 1623068_AT, 1633947_AT, 1632479_AT, 1634623_A_AT, 1632451_AT, 1633639_AT
GOTERM_CC_FAT	GO:0000267~cell fraction	26	1.74966	1.98058	0.000927669	0.0243852	1636793_AT, 1624124_AT, 1635110_AT, 1626324_AT, 1628345_AT, 1637858_AT, 1633354_AT, 1624159_AT, 1626953_AT, 1641428_AT, 1631533_AT, 1624911_AT, 1629875_A_AT, 1632021_AT, 1627302_AT, 1638053_AT, 1626689_AT, 1634731_AT, 1639495_AT, 1635727_A_AT, 1623068_AT, 1633947_AT, 1632479_AT, 1634623_A_AT, 1632451_AT, 1633639_AT
SP_PIR_KEYWORDS	endoplasmic reticulum	28	1.88425	1.76991	0.0037158	0.0609924	1636793_AT, 1635110_AT, 1626324_AT, 1628345_AT, 1637858_AT, 1633354_AT, 1624159_AT, 1641428_AT, 1635423_S_AT, 1631533_AT, 1624911_AT, 1629875_A_AT, 1639419_AT, 1632021_AT, 1638053_AT, 1626689_AT, 1632521_AT, 1634731_AT, 1639495_AT, 1635727_A_AT, 1623068_AT, 1633947_AT, 1636990_AT, 1632479_AT, 1623901_S_AT, 1632451_AT, 1633639_AT, 1640386_AT
PIR_SUPERFAMILY	PIRSF000051:cytochrome P450 CYP3A5	13	0.874832	2.18731	0.00984326	0.860336	1624911_AT, 1635110_AT, 1626324_AT, 1632021_AT, 1628345_AT, 1626689_AT, 1633354_AT, 1639495_AT, 1624159_AT, 1633947_AT, 1641428_AT, 1633639_AT, 1631533_AT
KEGG_PATHWAY	dme00903:Limonene and pinene degradation	25	1.68237	1.64037	0.0109767	0.107461	1636793_AT, 1635110_AT, 1629771_AT, 1634096_AT, 1640466_S_AT, 1628345_AT, 1632114_AT, 1637858_AT, 1634139_AT, 1633354_AT, 1624159_AT, 1623216_S_AT, 1641428_AT, 1631533_AT, 1624911_AT, 1629875_A_AT, 1632021_AT, 1638053_AT, 1635745_A_AT, 1626689_AT, 1634731_AT, 1623068_AT, 1633947_AT, 1637622_S_AT, 1633639_AT, 1632451_AT
GOTERM_CC_FAT	GO:0019898~extrinsic to membrane	27	1.81696	1.50918	0.0297842	0.395096	1639956_AT, 1636793_AT, 1635110_AT, 1626324_AT, 1628345_AT, 1637858_AT, 1633354_AT, 1624159_AT, 1633439_AT, 1641428_AT, 1631533_AT, 1624911_AT, 1629875_A_AT, 1625698_AT, 1632021_AT, 1628580_A_AT, 1638053_AT, 1626689_AT, 1634731_AT, 1635727_A_AT, 1639495_AT, 1623068_AT, 1633947_AT, 1634786_AT, 1636271_A_AT, 1633639_AT, 1632451_AT
GOTERM_CC_FAT	GO:0005783~endoplasmic reticulum	38	2.5572	1.15176	0.244143	0.868739	1636793_AT, 1626324_AT, 1635110_AT, 1631595_AT, 1626382_S_AT, 1628345_AT, 1627382_AT, 1637858_AT, 1633354_AT, 1625738_AT, 1624159_AT, 1641428_AT, 1635423_S_AT, 1631533_AT, 1629875_A_AT, 1624911_AT, 1634278_AT, 1639419_AT, 1623521_AT, 1632021_AT, 1638053_AT, 1626689_AT, 1632521_AT, 1634731_AT, 1635051_A_AT, 1635727_A_AT, 1639495_AT, 1623068_AT, 1633947_AT, 1635491_S_AT, 1636990_AT, 1632479_AT, 163…
Annotation Cluster 7	Enrichment Score: 3.07
Category	Term	Count	%	Fold Enrichment	P-Value	Benjamini	Genes
SP_PIR_KEYWORDS	mitochondrion	39	2.6245	1.91888	9.63705e-05	0.00284704	1640801_AT, 1629771_AT, 1632971_AT, 1632114_AT, 1641199_A_AT, 1640889_AT, 1634139_AT, 1624571_S_AT, 1628991_AT, 1640252_AT, 1630236_S_AT, 1640090_A_AT, 1624953_AT, 1622898_A_AT, 1627352_AT, 1623859_AT, 1641262_AT, 1634823_AT, 1636618_AT, 1626566_AT, 1640775_A_AT, 1638541_AT, 1625573_AT, 1625839_AT, 1640835_A_AT, 1637967_AT, 1641111_S_AT, 1636314_AT, 1641049_AT, 1640375_AT, 1626366_AT, 1623683_AT,…
SP_PIR_KEYWORDS	transit peptide	25	1.68237	1.99614	0.00122862	0.0239545	1640801_AT, 1629771_AT, 1632971_AT, 1632114_AT, 1641199_A_AT, 1640889_AT, 1634139_AT, 1624571_S_AT, 1640252_AT, 1630236_S_AT, 1640090_A_AT, 1624953_AT, 1627352_AT, 1641262_AT, 1626566_AT, 1638541_AT, 1640775_A_AT, 1625839_AT, 1640835_A_AT, 1636314_AT, 1640375_AT, 1626366_AT, 1623182_AT, 1637622_S_AT, 1629086_S_AT, 1624521_A_AT
UP_SEQ_FEATURE	transit peptide:Mitochondrion	25	1.68237	1.77286	0.00504277	0.542088	1640801_AT, 1629771_AT, 1632971_AT, 1632114_AT, 1641199_A_AT, 1640889_AT, 1634139_AT, 1624571_S_AT, 1640252_AT, 1630236_S_AT, 1640090_A_AT, 1624953_AT, 1627352_AT, 1641262_AT, 1626566_AT, 1638541_AT, 1640775_A_AT, 1625839_AT, 1640835_A_AT, 1636314_AT, 1640375_AT, 1626366_AT, 1623182_AT, 1637622_S_AT, 1629086_S_AT, 1624521_A_AT
Annotation Cluster 8	Enrichment Score: 3.07
Category	Term	Count	%	Fold Enrichment	P-Value	Benjamini	Genes
INTERPRO	IPR006047:Glycosyl hydrolase, family 13, catalytic region	9	0.605653	5.26895	7.26673e-05	0.0193228	1639262_AT, 1634374_AT, 1627464_AT, 1623900_A_AT, 1639401_AT, 1637567_AT, 1631806_AT, 1624914_AT, 1624509_AT
INTERPRO	IPR013781:Glycoside hydrolase, subgroup, catalytic core	17	1.14401	2.96456	8.06075e-05	0.018381	1626301_AT, 1637647_AT, 1634374_AT, 1623900_A_AT, 1631867_AT, 1635389_S_AT, 1639401_AT, 1637538_S_AT, 1637567_AT, 1631806_AT, 1624509_AT, 1639262_AT, 1623643_S_AT, 1627464_AT, 1631472_AT, 1633237_AT, 1635028_S_AT, 1624914_AT
SMART	SM00642:Aamy	8	0.538358	6.07079	0.000103595	0.0087674	1639262_AT, 1627464_AT, 1623900_A_AT, 1639401_AT, 1637567_AT, 1631806_AT, 1624914_AT, 1624509_AT
KEGG_PATHWAY	dme00052:Galactose metabolism	15	1.00942	2.91872	0.000135484	0.00695361	1629705_AT, 1641681_S_AT, 1623521_AT, 1623900_A_AT, 1631205_A_AT, 1639401_AT, 1631806_AT, 1636255_S_AT, 1635410_AT, 1624509_AT, 1639262_AT, 1638409_AT, 1641647_AT, 1633870_AT, 1627464_AT, 1624914_AT
INTERPRO	IPR006589:Glycosyl hydrolase, family 13, subfamily, catalytic region	8	0.538358	5.04378	0.000346249	0.0454277	1639262_AT, 1627464_AT, 1623900_A_AT, 1639401_AT, 1637567_AT, 1631806_AT, 1624914_AT, 1624509_AT
GOTERM_MF_FAT	GO:0015926~glucosidase activity	9	0.605653	3.92325	0.000965895	0.0799091	1639262_AT, 1623521_AT, 1627464_AT, 1623900_A_AT, 1637538_S_AT, 1639401_AT, 1631806_AT, 1624914_AT, 1624509_AT
GOTERM_MF_FAT	GO:0004558~alpha-glucosidase activity	8	0.538358	4.41729	0.00097184	0.0739367	1639262_AT, 1623521_AT, 1627464_AT, 1623900_A_AT, 1639401_AT, 1631806_AT, 1624914_AT, 1624509_AT
SP_PIR_KEYWORDS	glycosidase	19	1.2786	2.01099	0.00507553	0.0697074	1623521_AT, 1637647_AT, 1634374_AT, 1635812_AT, 1623900_A_AT, 1639401_AT, 1637538_S_AT, 1631806_AT, 1628178_A_AT, 1636255_S_AT, 1624509_AT, 1626783_AT, 1639262_AT, 1635692_S_AT, 1627464_AT, 1631472_AT, 1636158_AT, 1635028_S_AT, 1624914_AT
PIR_SUPERFAMILY	PIRSF001076:alpha-glucosidase	4	0.269179	6.22542	0.0144059	0.854136	1627464_AT, 1623900_A_AT, 1639401_AT, 1624509_AT
KEGG_PATHWAY	dme00500:Starch and sucrose metabolism	16	1.07672	1.50476	0.0939277	0.357069	1641481_AT, 1623521_AT, 1626970_AT, 1634374_AT, 1623900_A_AT, 1639401_AT, 1637538_S_AT, 1631806_AT, 1624509_AT, 1639262_AT, 1635692_S_AT, 1625873_AT, 1639415_AT, 1627464_AT, 1630066_AT, 1624914_AT
Annotation Cluster 9	Enrichment Score: 3.07
Category	Term	Count	%	Fold Enrichment	P-Value	Benjamini	Genes
GOTERM_BP_FAT	GO:0046394~carboxylic acid biosynthetic process	18	1.21131	2.63863	0.000270313	0.030175	1625613_AT, 1637444_S_AT, 1623770_AT, 1640488_A_AT, 1628237_S_AT, 1631817_A_AT, 1629395_AT, 1638717_AT, 1640090_A_AT, 1623470_AT, 1636923_A_AT, 1632225_A_AT, 1640594_AT, 1637154_AT, 1629055_A_AT, 1633488_AT, 1628292_S_AT, 1632623_AT, 1625414_AT
GOTERM_BP_FAT	GO:0016053~organic acid biosynthetic process	18	1.21131	2.63863	0.000270313	0.030175	1625613_AT, 1637444_S_AT, 1623770_AT, 1640488_A_AT, 1628237_S_AT, 1631817_A_AT, 1629395_AT, 1638717_AT, 1640090_A_AT, 1623470_AT, 1636923_A_AT, 1632225_A_AT, 1640594_AT, 1637154_AT, 1629055_A_AT, 1633488_AT, 1628292_S_AT, 1632623_AT, 1625414_AT
GOTERM_BP_FAT	GO:0008652~cellular amino acid biosynthetic process	10	0.672948	3.2351	0.00235437	0.11327	1625613_AT, 1640090_A_AT, 1637444_S_AT, 1623770_AT, 1640488_A_AT, 1640594_AT, 1637154_AT, 1629055_A_AT, 1633488_AT, 1631817_A_AT
GOTERM_BP_FAT	GO:0009309~amine biosynthetic process	13	0.874832	2.59497	0.00302181	0.139792	1625613_AT, 1637444_S_AT, 1623770_AT, 1640488_A_AT, 1631439_AT, 1631817_A_AT, 1638325_AT, 1640090_A_AT, 1638038_AT, 1640594_AT, 1637154_AT, 1629055_A_AT, 1633488_AT
Annotation Cluster 10	Enrichment Score: 3.05
Category	Term	Count	%	Fold Enrichment	P-Value	Benjamini	Genes
UP_SEQ_FEATURE	nucleotide phosphate-binding region:NAD	9	0.605653	4.85054	0.000145939	0.0266962	1616608_A_AT, 1638409_AT, 1630236_S_AT, 1627916_S_AT, 1640835_A_AT, 1634433_AT, 1636311_AT, 1632699_S_AT, 1625949_AT, 1634579_AT, 1624521_A_AT
SP_PIR_KEYWORDS	nad	15	1.00942	2.8445	0.000455684	0.011491	1635848_AT, 1640775_A_AT, 1627916_S_AT, 1640835_A_AT, 1635137_A_AT, 1636311_AT, 1641291_AT, 1638882_AT, 1625949_AT, 1632699_S_AT, 1638409_AT, 1616608_A_AT, 1630236_S_AT, 1634433_AT, 1629222_AT, 1624521_A_AT, 1634579_AT
UP_SEQ_FEATURE	binding site:NAD	6	0.403769	4.04212	0.0105137	0.70616	1616608_A_AT, 1630236_S_AT, 1640835_A_AT, 1636311_AT, 1632699_S_AT, 1625949_AT, 1634579_AT, 1624521_A_AT
Annotation Cluster 11	Enrichment Score: 2.95
Category	Term	Count	%	Fold Enrichment	P-Value	Benjamini	Genes
SMART	SM00587:CHK	16	1.07672	3.15681	7.56718e-05	0.00960212	1625312_AT, 1623706_AT, 1627144_AT, 1632802_AT, 1627516_AT, 1631834_AT, 1625053_AT, 1624569_AT, 1639359_AT, 1634815_AT, 1633857_AT, 1638852_AT, 1622946_AT, 1638424_AT, 1626164_AT, 1640590_AT
INTERPRO	IPR015897:CHK kinase-like	16	1.07672	2.62277	0.000635162	0.0705035	1625312_AT, 1623706_AT, 1627144_AT, 1632802_AT, 1627516_AT, 1631834_AT, 1625053_AT, 1624569_AT, 1639359_AT, 1634815_AT, 1633857_AT, 1638852_AT, 1622946_AT, 1638424_AT, 1626164_AT, 1640590_AT
INTERPRO	IPR004119:Protein of unknown function DUF227	16	1.07672	2.62277	0.000635162	0.0705035	1625312_AT, 1623706_AT, 1627144_AT, 1632802_AT, 1627516_AT, 1631834_AT, 1625053_AT, 1624569_AT, 1639359_AT, 1634815_AT, 1633857_AT, 1638852_AT, 1622946_AT, 1638424_AT, 1626164_AT, 1640590_AT
PIR_SUPERFAMILY	PIRSF014263:Drosophila hypothetical protein EG_34F3.5	8	0.538358	2.26379	0.0496992	0.993731	1634815_AT, 1623706_AT, 1633857_AT, 1638424_AT, 1626164_AT, 1631834_AT, 1640590_AT, 1625053_AT
Annotation Cluster 12	Enrichment Score: 2.69
Category	Term	Count	%	Fold Enrichment	P-Value	Benjamini	Genes
UP_SEQ_FEATURE	domain:GST C-terminal	9	0.605653	5.59678	3.65847e-05	0.0168143	1635701_AT, 1626253_AT, 1629188_AT, 1637752_A_AT, 1628353_AT, 1638607_S_AT, 1630258_AT, 1634152_AT, 1626136_AT
UP_SEQ_FEATURE	domain:GST N-terminal	8	0.538358	5.87945	8.71827e-05	0.026581	1635701_AT, 1626253_AT, 1637752_A_AT, 1628353_AT, 1638607_S_AT, 1630258_AT, 1634152_AT, 1626136_AT
INTERPRO	IPR010987:Glutathione S-transferase, C-terminal-like	15	1.00942	3.15236	0.000116511	0.0206407	1635701_AT, 1626253_AT, 1638607_S_AT, 1630258_AT, 1623256_AT, 1625744_AT, 1634152_AT, 1640065_AT, 1628353_AT, 1629188_AT, 1637752_A_AT, 1640979_AT, 1624800_AT, 1627574_AT, 1626136_AT
INTERPRO	IPR004046:Glutathione S-transferase, C-terminal	15	1.00942	3.15236	0.000116511	0.0206407	1635701_AT, 1626253_AT, 1638607_S_AT, 1630258_AT, 1623256_AT, 1625744_AT, 1634152_AT, 1640065_AT, 1628353_AT, 1629188_AT, 1637752_A_AT, 1640979_AT, 1624800_AT, 1627574_AT, 1626136_AT
PIR_SUPERFAMILY	PIRSF000503:glutathione transferase	9	0.605653	4.30991	0.000249208	0.0944358	1635701_AT, 1640065_AT, 1626253_AT, 1628353_AT, 1640979_AT, 1630258_AT, 1625744_AT, 1634152_AT, 1626136_AT
INTERPRO	IPR004045:Glutathione S-transferase, N-terminal	14	0.942127	2.9422	0.000470271	0.0566247	1635701_AT, 1626253_AT, 1638607_S_AT, 1630258_AT, 1623256_AT, 1625744_AT, 1634152_AT, 1640065_AT, 1628353_AT, 1637752_A_AT, 1640979_AT, 1624800_AT, 1627574_AT, 1626136_AT
INTERPRO	IPR017933:Glutathione S-transferase/chloride channel, C-terminal	14	0.942127	2.79868	0.000807932	0.083146	1635701_AT, 1626253_AT, 1638607_S_AT, 1630258_AT, 1623256_AT, 1625744_AT, 1634152_AT, 1640065_AT, 1628353_AT, 1637752_A_AT, 1640979_AT, 1624800_AT, 1627574_AT, 1626136_AT
GOTERM_MF_FAT	GO:0004364~glutathione transferase activity	12	0.807537	2.68619	0.00324701	0.211141	1635701_AT, 1640065_AT, 1626253_AT, 1637752_A_AT, 1628353_AT, 1624800_AT, 1640979_AT, 1630258_AT, 1625744_AT, 1623256_AT, 1634152_AT, 1626136_AT
KEGG_PATHWAY	dme00480:Glutathione metabolism	20	1.3459	1.79138	0.00962505	0.117082	1635701_AT, 1631588_AT, 1626253_AT, 1631439_AT, 1633036_S_AT, 1625744_AT, 1630258_AT, 1623256_AT, 1634314_S_AT, 1634152_AT, 1640065_AT, 1640552_AT, 1630236_S_AT, 1635449_S_AT, 1637752_A_AT, 1624290_AT, 1628353_AT, 1640979_AT, 1628257_S_AT, 1626136_AT
KEGG_PATHWAY	dme00982:Drug metabolism	19	1.2786	1.62446	0.0325272	0.203132	1635701_AT, 1640035_AT, 1641481_AT, 1626970_AT, 1626253_AT, 1627302_AT, 1625744_AT, 1630258_AT, 1623256_AT, 1634152_AT, 1632699_S_AT, 1640065_AT, 1625873_AT, 1626953_AT, 1637752_A_AT, 1628353_AT, 1640979_AT, 1630066_AT, 1626136_AT
GOTERM_MF_FAT	GO:0016765~transferase activity, transferring alkyl or aryl (other than methyl) groups	13	0.874832	1.79453	0.0519128	0.763996	1635701_AT, 1626253_AT, 1629084_AT, 1630258_AT, 1623256_AT, 1625744_AT, 1634152_AT, 1640065_AT, 1628353_AT, 1637752_A_AT, 1640979_AT, 1624800_AT, 1626136_AT
KEGG_PATHWAY	dme00980:Metabolism of xenobiotics by cytochrome P450	17	1.14401	1.49888	0.0853967	0.35456	1635701_AT, 1640035_AT, 1641481_AT, 1626970_AT, 1626253_AT, 1625744_AT, 1630258_AT, 1623256_AT, 1634152_AT, 1632699_S_AT, 1640065_AT, 1625873_AT, 1628353_AT, 1637752_A_AT, 1640979_AT, 1630066_AT, 1626136_AT
COG_ONTOLOGY	Posttranslational modification, protein turnover, chaperones	20	1.3459	0.985029	0.660139	0.968365	1630487_S_AT, 1629061_S_AT, 1625613_AT, 1624413_AT, 1626253_AT, 1629084_AT, 1630178_AT, 1625744_AT, 1630258_AT, 1623256_AT, 1625850_AT, 1634152_AT, 1641192_AT, 1631688_AT, 1640065_AT, 1637814_S_AT, 1639530_AT, 1627574_AT, 1640979_AT, 1624800_AT, 1626136_AT
Annotation Cluster 13	Enrichment Score: 2.67
Category	Term	Count	%	Fold Enrichment	P-Value	Benjamini	Genes
GOTERM_BP_FAT	GO:0009069~serine family amino acid metabolic process	9	0.605653	5.27726	9.40787e-05	0.0146554	1623839_AT, 1626366_AT, 1625613_AT, 1640594_AT, 1627912_AT, 1624695_AT, 1641291_AT, 1633488_AT, 1639819_AT
KEGG_PATHWAY	dme00260:Glycine, serine and threonine metabolism	13	0.874832	2.93429	0.000444089	0.0151348	1632812_AT, 1625613_AT, 1638132_AT, 1641291_AT, 1624695_AT, 1623861_AT, 1623839_AT, 1634551_AT, 1640594_AT, 1628611_AT, 1633488_AT, 1624454_AT, 1639819_AT
GOTERM_BP_FAT	GO:0006544~glycine metabolic process	6	0.403769	6.25453	0.00118019	0.0703996	1623839_AT, 1626366_AT, 1640594_AT, 1624695_AT, 1641291_AT, 1639819_AT
GOTERM_CC_FAT	GO:0005960~glycine cleavage complex	4	0.269179	8.60791	0.00567053	0.118433	1623839_AT, 1626366_AT, 1624695_AT, 1641291_AT
GOTERM_BP_FAT	GO:0006546~glycine catabolic process	4	0.269179	6.25453	0.0187859	0.44355	1623839_AT, 1626366_AT, 1641291_AT, 1639819_AT
GOTERM_BP_FAT	GO:0009071~serine family amino acid catabolic process	4	0.269179	6.25453	0.0187859	0.44355	1623839_AT, 1626366_AT, 1641291_AT, 1639819_AT
Annotation Cluster 14	Enrichment Score: 2.61
Category	Term	Count	%	Fold Enrichment	P-Value	Benjamini	Genes
GOTERM_CC_FAT	GO:0005759~mitochondrial matrix	48	3.23015	2.63172	2.31661e-10	9.24328e-08	1640801_AT, 1625125_AT, 1634096_AT, 1637547_AT, 1640466_S_AT, 1624228_AT, 1629432_AT, 1640889_AT, 1640252_AT, 1640090_A_AT, 1622898_A_AT, 1638067_A_AT, 1627352_AT, 1634869_AT, 1623859_AT, 1629939_A_AT, 1641262_AT, 1634823_AT, 1629055_A_AT, 1637142_AT, 1626566_AT, 1638541_AT, 1640007_AT, 1639513_AT, 1625839_AT, 1640835_A_AT, 1640069_AT, 1628621_AT, 1635745_A_AT, 1641291_AT, 1631817_A_AT, 1632596_A…
GOTERM_CC_FAT	GO:0031980~mitochondrial lumen	48	3.23015	2.63172	2.31661e-10	9.24328e-08	1640801_AT, 1625125_AT, 1634096_AT, 1637547_AT, 1640466_S_AT, 1624228_AT, 1629432_AT, 1640889_AT, 1640252_AT, 1640090_A_AT, 1622898_A_AT, 1638067_A_AT, 1627352_AT, 1634869_AT, 1623859_AT, 1629939_A_AT, 1641262_AT, 1634823_AT, 1629055_A_AT, 1637142_AT, 1626566_AT, 1638541_AT, 1640007_AT, 1639513_AT, 1625839_AT, 1640835_A_AT, 1640069_AT, 1628621_AT, 1635745_A_AT, 1641291_AT, 1631817_A_AT, 1632596_A…
GOTERM_CC_FAT	GO:0005761~mitochondrial ribosome	23	1.54778	2.67543	1.83597e-05	0.00122019	1638541_AT, 1640007_AT, 1624228_AT, 1640069_AT, 1629432_AT, 1628621_AT, 1632596_AT, 1637172_AT, 1640889_AT, 1640375_AT, 1639171_AT, 1640252_AT, 1623683_AT, 1635706_AT, 1622898_A_AT, 1624480_AT, 1632280_AT, 1623182_AT, 1623859_AT, 1629478_AT, 1641262_AT, 1634823_AT, 1626433_AT
GOTERM_CC_FAT	GO:0000313~organellar ribosome	23	1.54778	2.67543	1.83597e-05	0.00122019	1638541_AT, 1640007_AT, 1624228_AT, 1640069_AT, 1629432_AT, 1628621_AT, 1632596_AT, 1637172_AT, 1640889_AT, 1640375_AT, 1639171_AT, 1640252_AT, 1623683_AT, 1635706_AT, 1622898_A_AT, 1624480_AT, 1632280_AT, 1623182_AT, 1623859_AT, 1629478_AT, 1641262_AT, 1634823_AT, 1626433_AT
SP_PIR_KEYWORDS	ribonucleoprotein	27	1.81696	1.87606	0.00193306	0.033762	1623250_AT, 1637716_A_AT, 1627312_AT, 1631648_AT, 1640889_AT, 1622893_AT, 1640252_AT, 1626173_AT, 1622898_A_AT, 1623859_AT, 1641262_AT, 1634823_AT, 1638272_AT, 1638541_AT, 1635530_AT, 1628028_S_AT, 1628088_AT, 1640375_AT, 1639171_AT, 1623683_AT, 1627609_AT, 1635706_AT, 1639118_A_AT, 1623182_AT, 1626433_AT, 1628006_AT, 1640169_S_AT
GOTERM_CC_FAT	GO:0005762~mitochondrial large ribosomal subunit	14	0.942127	2.56406	0.001993	0.0485328	1638541_AT, 1640007_AT, 1624228_AT, 1629432_AT, 1632596_AT, 1640889_AT, 1639171_AT, 1640252_AT, 1623683_AT, 1635706_AT, 1624480_AT, 1623182_AT, 1623859_AT, 1641262_AT
GOTERM_CC_FAT	GO:0000315~organellar large ribosomal subunit	14	0.942127	2.56406	0.001993	0.0485328	1638541_AT, 1640007_AT, 1624228_AT, 1629432_AT, 1632596_AT, 1640889_AT, 1639171_AT, 1640252_AT, 1623683_AT, 1635706_AT, 1624480_AT, 1623182_AT, 1623859_AT, 1641262_AT
GOTERM_CC_FAT	GO:0030529~ribonucleoprotein complex	56	3.76851	1.27188	0.0414017	0.452578	1627977_AT, 1623250_AT, 1629072_AT, 1631648_AT, 1640889_AT, 1622893_AT, 1640252_AT, 1634212_AT, 1640007_AT, 1635530_AT, 1640069_AT, 1628028_S_AT, 1628621_AT, 1628088_AT, 1633091_AT, 1632596_AT, 1629387_S_AT, 1637172_AT, 1640375_AT, 1631141_AT, 1623683_AT, 1635706_AT, 1639118_A_AT, 1641669_A_AT, 1627104_AT, 1640169_S_AT, 1638070_AT, 1639522_AT, 1624228_AT, 1637716_A_AT, 1627312_AT, 1629432_AT, 164…
GOTERM_CC_FAT	GO:0000314~organellar small ribosomal subunit	8	0.538358	2.29544	0.0514002	0.492967	1637172_AT, 1640375_AT, 1622898_A_AT, 1632280_AT, 1629478_AT, 1634823_AT, 1628621_AT, 1626433_AT
GOTERM_CC_FAT	GO:0005763~mitochondrial small ribosomal subunit	8	0.538358	2.29544	0.0514002	0.492967	1637172_AT, 1640375_AT, 1622898_A_AT, 1632280_AT, 1629478_AT, 1634823_AT, 1628621_AT, 1626433_AT
SP_PIR_KEYWORDS	ribosomal protein	25	1.68237	1.44942	0.058657	0.431474	1624228_AT, 1627312_AT, 1629432_AT, 1640889_AT, 1640252_AT, 1622893_AT, 1622898_A_AT, 1623859_AT, 1641262_AT, 1634823_AT, 1638541_AT, 1640007_AT, 1628028_S_AT, 1628621_AT, 1632596_AT, 1637172_AT, 1640375_AT, 1639171_AT, 1623683_AT, 1635706_AT, 1624480_AT, 1623182_AT, 1632280_AT, 1629478_AT, 1626433_AT
GOTERM_CC_FAT	GO:0033279~ribosomal subunit	26	1.74966	1.36467	0.090171	0.619699	1624228_AT, 1627312_AT, 1629432_AT, 1640889_AT, 1640252_AT, 1622893_AT, 1622898_A_AT, 1623859_AT, 1641262_AT, 1634823_AT, 1638541_AT, 1640007_AT, 1628028_S_AT, 1628621_AT, 1632596_AT, 1637172_AT, 1640375_AT, 1639171_AT, 1623683_AT, 1635706_AT, 1624480_AT, 1623182_AT, 1632280_AT, 1629478_AT, 1626433_AT, 1641721_A_AT
GOTERM_MF_FAT	GO:0005198~structural molecule activity	65	4.37416	1.18061	0.105417	0.899316	1630045_AT, 1638869_AT, 1636658_AT, 1634064_AT, 1640889_AT, 1623328_AT, 1622893_AT, 1640252_AT, 1626704_AT, 1625923_S_AT, 1636338_AT, 1640007_AT, 1631281_A_AT, 1626163_S_AT, 1628141_AT, 1640069_AT, 1628028_S_AT, 1636348_S_AT, 1628621_AT, 1626830_AT, 1629387_S_AT, 1632596_AT, 1637172_AT, 1640375_AT, 1623683_AT, 1635706_AT, 1626740_AT, 1638716_A_AT, 1624471_S_AT, 1634937_AT, 1630150_S_AT, 1624283_A…
GOTERM_MF_FAT	GO:0003735~structural constituent of ribosome	28	1.88425	1.30285	0.122418	0.903262	1624228_AT, 1627312_AT, 1629432_AT, 1640889_AT, 1622893_AT, 1640252_AT, 1622898_A_AT, 1623859_AT, 1641262_AT, 1634823_AT, 1638541_AT, 1640007_AT, 1640069_AT, 1628028_S_AT, 1628621_AT, 1632596_AT, 1629387_S_AT, 1637172_AT, 1640375_AT, 1639171_AT, 1623683_AT, 1635706_AT, 1624480_AT, 1632280_AT, 1623182_AT, 1629478_AT, 1626433_AT, 1641721_A_AT
GOTERM_CC_FAT	GO:0005840~ribosome	28	1.88425	1.29581	0.126134	0.713806	1624228_AT, 1627312_AT, 1629432_AT, 1640889_AT, 1622893_AT, 1640252_AT, 1622898_A_AT, 1623859_AT, 1641262_AT, 1634823_AT, 1638541_AT, 1640007_AT, 1640069_AT, 1628028_S_AT, 1628621_AT, 1632596_AT, 1629387_S_AT, 1637172_AT, 1640375_AT, 1639171_AT, 1623683_AT, 1635706_AT, 1624480_AT, 1632280_AT, 1623182_AT, 1629478_AT, 1626433_AT, 1641721_A_AT
GOTERM_CC_FAT	GO:0015934~large ribosomal subunit	17	1.14401	1.43465	0.12727	0.700909	1638541_AT, 1640007_AT, 1624228_AT, 1628028_S_AT, 1627312_AT, 1629432_AT, 1632596_AT, 1640889_AT, 1639171_AT, 1640252_AT, 1623683_AT, 1635706_AT, 1624480_AT, 1623182_AT, 1623859_AT, 1641262_AT, 1641721_A_AT
GOTERM_CC_FAT	GO:0015935~small ribosomal subunit	9	0.605653	1.15629	0.521958	0.980287	1637172_AT, 1640375_AT, 1622893_AT, 1622898_A_AT, 1632280_AT, 1629478_AT, 1634823_AT, 1628621_AT, 1626433_AT
GOTERM_BP_FAT	GO:0006412~translation	36	2.42261	0.649509	0.999405	1	1638664_S_AT, 1636660_AT, 1638607_S_AT, 1627312_AT, 1629432_AT, 1640889_AT, 1640252_AT, 1629758_AT, 1622898_A_AT, 1623859_AT, 1641262_AT, 1634823_AT, 1638417_AT, 1638541_AT, 1640007_AT, 1628028_S_AT, 1640069_AT, 1636948_A_AT, 1628621_AT, 1640653_AT, 1633091_AT, 1636797_AT, 1629387_S_AT, 1637172_AT, 1640375_AT, 1639171_AT, 1630745_AT, 1623683_AT, 1635706_AT, 1624480_AT, 1629188_AT, 1632280_AT, 162…
Annotation Cluster 15	Enrichment Score: 2.38
Category	Term	Count	%	Fold Enrichment	P-Value	Benjamini	Genes
GOTERM_BP_FAT	GO:0009112~nucleobase metabolic process	9	0.605653	5.27726	9.40787e-05	0.0146554	1637799_AT, 1636030_S_AT, 1632081_S_AT, 1637037_AT, 1625436_AT, 1640599_AT, 1624586_A_AT, 1638882_AT, 1625686_S_AT, 1624521_A_AT
SP_PIR_KEYWORDS	purine biosynthesis	6	0.403769	7.80204	0.000274955	0.00748129	1627916_S_AT, 1637444_S_AT, 1637037_AT, 1640454_AT, 1640599_AT, 1629194_S_AT
GOTERM_BP_FAT	GO:0009161~ribonucleoside monophosphate metabolic process	9	0.605653	4.02077	0.000914938	0.058458	1636030_S_AT, 1627916_S_AT, 1632081_S_AT, 1637037_AT, 1634130_A_AT, 1640599_AT, 1629194_S_AT, 1631392_AT, 1624586_A_AT, 1625686_S_AT
GOTERM_BP_FAT	GO:0009156~ribonucleoside monophosphate biosynthetic process	9	0.605653	4.02077	0.000914938	0.058458	1636030_S_AT, 1627916_S_AT, 1632081_S_AT, 1637037_AT, 1634130_A_AT, 1640599_AT, 1629194_S_AT, 1631392_AT, 1624586_A_AT, 1625686_S_AT
GOTERM_BP_FAT	GO:0006144~purine base metabolic process	6	0.403769	6.25453	0.00118019	0.0703996	1636030_S_AT, 1632081_S_AT, 1637037_AT, 1625436_AT, 1640599_AT, 1624586_A_AT, 1638882_AT
GOTERM_BP_FAT	GO:0006188~IMP biosynthetic process	5	0.336474	6.70128	0.00342847	0.153641	1637037_AT, 1640599_AT, 1629194_S_AT, 1631392_AT, 1624586_A_AT
GOTERM_BP_FAT	GO:0046040~IMP metabolic process	5	0.336474	6.70128	0.00342847	0.153641	1637037_AT, 1640599_AT, 1629194_S_AT, 1631392_AT, 1624586_A_AT
GOTERM_BP_FAT	GO:0009123~nucleoside monophosphate metabolic process	14	0.942127	2.43232	0.00360249	0.157362	1628231_AT, 1627916_S_AT, 1629322_AT, 1628582_AT, 1634130_A_AT, 1631392_AT, 1624586_A_AT, 1625686_S_AT, 1641693_S_AT, 1636030_S_AT, 1628412_AT, 1637037_AT, 1632081_S_AT, 1629194_S_AT, 1640599_AT
GOTERM_BP_FAT	GO:0009124~nucleoside monophosphate biosynthetic process	13	0.874832	2.43927	0.00521176	0.206843	1628231_AT, 1627916_S_AT, 1628582_AT, 1634130_A_AT, 1631392_AT, 1624586_A_AT, 1625686_S_AT, 1641693_S_AT, 1636030_S_AT, 1628412_AT, 1637037_AT, 1632081_S_AT, 1629194_S_AT, 1640599_AT
GOTERM_BP_FAT	GO:0009126~purine nucleoside monophosphate metabolic process	7	0.471063	3.86309	0.00630609	0.235748	1636030_S_AT, 1627916_S_AT, 1632081_S_AT, 1637037_AT, 1640599_AT, 1629194_S_AT, 1631392_AT, 1624586_A_AT
GOTERM_BP_FAT	GO:0009127~purine nucleoside monophosphate biosynthetic process	7	0.471063	3.86309	0.00630609	0.235748	1636030_S_AT, 1627916_S_AT, 1632081_S_AT, 1637037_AT, 1640599_AT, 1629194_S_AT, 1631392_AT, 1624586_A_AT
GOTERM_BP_FAT	GO:0009168~purine ribonucleoside monophosphate biosynthetic process	7	0.471063	3.86309	0.00630609	0.235748	1636030_S_AT, 1627916_S_AT, 1632081_S_AT, 1637037_AT, 1640599_AT, 1629194_S_AT, 1631392_AT, 1624586_A_AT
GOTERM_BP_FAT	GO:0009167~purine ribonucleoside monophosphate metabolic process	7	0.471063	3.86309	0.00630609	0.235748	1636030_S_AT, 1627916_S_AT, 1632081_S_AT, 1637037_AT, 1640599_AT, 1629194_S_AT, 1631392_AT, 1624586_A_AT
GOTERM_BP_FAT	GO:0046112~nucleobase biosynthetic process	5	0.336474	5.21211	0.0103636	0.330338	1637799_AT, 1637037_AT, 1640599_AT, 1624586_A_AT, 1625686_S_AT
GOTERM_BP_FAT	GO:0006189~'de novo' IMP biosynthetic process	4	0.269179	6.25453	0.0187859	0.44355	1637037_AT, 1640599_AT, 1629194_S_AT, 1624586_A_AT
GOTERM_BP_FAT	GO:0009113~purine base biosynthetic process	3	0.201884	5.62908	0.0910278	0.846201	1637037_AT, 1640599_AT, 1624586_A_AT
KEGG_PATHWAY	dme00230:Purine metabolism	26	1.74966	1.20258	0.232541	0.609386	1628231_AT, 1631763_AT, 1634130_A_AT, 1624586_A_AT, 1633967_AT, 1633743_AT, 1628412_AT, 1630503_AT, 1631281_A_AT, 1627916_S_AT, 1632142_AT, 1629322_AT, 1636644_AT, 1640454_AT, 1631392_AT, 1638882_AT, 1641693_S_AT, 1635099_AT, 1636030_S_AT, 1632081_S_AT, 1637037_AT, 1641062_AT, 1640078_AT, 1625436_AT, 1627532_AT, 1629194_S_AT, 1640599_AT
Annotation Cluster 16	Enrichment Score: 2.29
Category	Term	Count	%	Fold Enrichment	P-Value	Benjamini	Genes
SP_PIR_KEYWORDS	FAD	13	0.874832	3.94437	3.81635e-05	0.00150423	1636572_AT, 1626566_AT, 1628719_AT, 1635137_A_AT, 1641291_AT, 1638882_AT, 1632980_AT, 1641134_AT, 1640090_A_AT, 1635996_AT, 1629086_S_AT, 1623788_AT, 1637142_AT
GOTERM_MF_FAT	GO:0050660~FAD binding	19	1.2786	2.57977	0.000204339	0.0191869	1640489_AT, 1626566_AT, 1636572_AT, 1632812_AT, 1630503_AT, 1631072_AT, 1627302_AT, 1637491_S_AT, 1628719_AT, 1641291_AT, 1638882_AT, 1641134_AT, 1632980_AT, 1626953_AT, 1635996_AT, 1623069_S_AT, 1623788_AT, 1629086_S_AT, 1637142_AT
SP_PIR_KEYWORDS	Flavoprotein	14	0.942127	2.96357	0.000492691	0.0115955	1626566_AT, 1631072_AT, 1628719_AT, 1635137_A_AT, 1641291_AT, 1638882_AT, 1631474_S_AT, 1632980_AT, 1641134_AT, 1640090_A_AT, 1635996_AT, 1629086_S_AT, 1623788_AT, 1637142_AT
INTERPRO	IPR006090:Acyl-CoA oxidase/dehydrogenase, type 1	6	0.403769	4.91768	0.00396587	0.286043	1626566_AT, 1632980_AT, 1635996_AT, 1623069_S_AT, 1623788_AT, 1637142_AT
INTERPRO	IPR006092:Acyl-CoA dehydrogenase, N-terminal	5	0.336474	5.85439	0.00567169	0.353601	1626566_AT, 1632980_AT, 1635996_AT, 1623788_AT, 1637142_AT
INTERPRO	IPR013764:Acyl-CoA oxidase/dehydrogenase, type1/2, C-terminal	6	0.403769	3.51263	0.0207606	0.68821	1626566_AT, 1632980_AT, 1635996_AT, 1623069_S_AT, 1623788_AT, 1637142_AT
INTERPRO	IPR006091:Acyl-CoA oxidase/dehydrogenase, central region	6	0.403769	3.51263	0.0207606	0.68821	1626566_AT, 1632980_AT, 1635996_AT, 1623069_S_AT, 1623788_AT, 1637142_AT
INTERPRO	IPR013786:Acyl-CoA dehydrogenase/oxidase, N-terminal	6	0.403769	3.51263	0.0207606	0.68821	1626566_AT, 1632980_AT, 1635996_AT, 1623069_S_AT, 1623788_AT, 1637142_AT
GOTERM_MF_FAT	GO:0003995~acyl-CoA dehydrogenase activity	6	0.403769	3.31297	0.0269012	0.644441	1626566_AT, 1632980_AT, 1635996_AT, 1623069_S_AT, 1623788_AT, 1637142_AT
INTERPRO	IPR006089:Acyl-CoA dehydrogenase, conserved site	4	0.269179	5.46409	0.0271927	0.73969	1626566_AT, 1632980_AT, 1635996_AT, 1623788_AT
PIR_SUPERFAMILY	PIRSF000182:acyl-CoA dehydrogenase	3	0.201884	4.66906	0.122996	0.999426	1626566_AT, 1635996_AT, 1637142_AT
Annotation Cluster 17	Enrichment Score: 2.27
Category	Term	Count	%	Fold Enrichment	P-Value	Benjamini	Genes
GOTERM_BP_FAT	GO:0009064~glutamine family amino acid metabolic process	13	0.874832	4.06545	2.74901e-05	0.00559236	1640488_A_AT, 1640835_A_AT, 1627818_S_AT, 1637548_AT, 1631817_A_AT, 1638882_AT, 1640090_A_AT, 1641270_AT, 1634658_A_AT, 1634351_AT, 1629194_S_AT, 1637154_AT, 1629055_A_AT
GOTERM_BP_FAT	GO:0009065~glutamine family amino acid catabolic process	6	0.403769	6.25453	0.00118019	0.0703996	1640090_A_AT, 1641270_AT, 1627818_S_AT, 1640835_A_AT, 1634351_AT, 1637548_AT
GOTERM_BP_FAT	GO:0006536~glutamate metabolic process	6	0.403769	5.62908	0.00215437	0.106681	1640090_A_AT, 1641270_AT, 1627818_S_AT, 1640835_A_AT, 1629055_A_AT, 1631817_A_AT
GOTERM_BP_FAT	GO:0009084~glutamine family amino acid biosynthetic process	5	0.336474	3.60838	0.0416532	0.666678	1640090_A_AT, 1640488_A_AT, 1637154_AT, 1629055_A_AT, 1631817_A_AT
GOTERM_BP_FAT	GO:0006537~glutamate biosynthetic process	3	0.201884	5.62908	0.0910278	0.846201	1640090_A_AT, 1629055_A_AT, 1631817_A_AT
KEGG_PATHWAY	dme00330:Arginine and proline metabolism	15	1.00942	1.53896	0.0916038	0.362247	1634096_AT, 1640488_A_AT, 1640835_A_AT, 1631439_AT, 1637548_AT, 1631817_A_AT, 1634971_AT, 1628839_AT, 1640090_A_AT, 1634658_A_AT, 1627352_AT, 1623216_S_AT, 1630933_AT, 1637154_AT, 1629055_A_AT
Annotation Cluster 18	Enrichment Score: 2.05
Category	Term	Count	%	Fold Enrichment	P-Value	Benjamini	Genes
GOTERM_BP_FAT	GO:0006631~fatty acid metabolic process	17	1.14401	3.00926	7.85292e-05	0.0132618	1626566_AT, 1636967_A_AT, 1625839_AT, 1640466_S_AT, 1623555_AT, 1628237_S_AT, 1635745_A_AT, 1635937_AT, 1629395_AT, 1638717_AT, 1634869_AT, 1636923_A_AT, 1634433_AT, 1623069_S_AT, 1632623_AT, 1628292_S_AT, 1625414_AT
GOTERM_BP_FAT	GO:0030258~lipid modification	9	0.605653	3.24755	0.00433704	0.178842	1626566_AT, 1638031_AT, 1625233_AT, 1636967_A_AT, 1640466_S_AT, 1634869_AT, 1623069_S_AT, 1631594_S_AT, 1641006_S_AT, 1635745_A_AT
GOTERM_BP_FAT	GO:0009062~fatty acid catabolic process	6	0.403769	4.6909	0.00564523	0.21786	1626566_AT, 1625839_AT, 1640466_S_AT, 1634869_AT, 1623069_S_AT, 1635745_A_AT
GOTERM_BP_FAT	GO:0019395~fatty acid oxidation	6	0.403769	4.6909	0.00564523	0.21786	1626566_AT, 1636967_A_AT, 1640466_S_AT, 1634869_AT, 1623069_S_AT, 1635745_A_AT
GOTERM_BP_FAT	GO:0034440~lipid oxidation	6	0.403769	4.6909	0.00564523	0.21786	1626566_AT, 1636967_A_AT, 1640466_S_AT, 1634869_AT, 1623069_S_AT, 1635745_A_AT
GOTERM_BP_FAT	GO:0044242~cellular lipid catabolic process	8	0.538358	2.88671	0.0162531	0.411756	1626566_AT, 1640754_AT, 1639637_A_AT, 1625839_AT, 1640466_S_AT, 1634869_AT, 1623069_S_AT, 1635745_A_AT
GOTERM_BP_FAT	GO:0006635~fatty acid beta-oxidation	5	0.336474	4.26445	0.0228253	0.499773	1626566_AT, 1640466_S_AT, 1634869_AT, 1623069_S_AT, 1635745_A_AT
GOTERM_BP_FAT	GO:0016042~lipid catabolic process	10	0.672948	2.08484	0.044688	0.679334	1626566_AT, 1631228_A_AT, 1640754_AT, 1639637_A_AT, 1625839_AT, 1628076_AT, 1640466_S_AT, 1634869_AT, 1623069_S_AT, 1635745_A_AT
KEGG_PATHWAY	dme00062:Fatty acid elongation in mitochondria	3	0.201884	2.41837	0.35853	0.760476	1640466_S_AT, 1634869_AT, 1635745_A_AT
Annotation Cluster 19	Enrichment Score: 2.00
Category	Term	Count	%	Fold Enrichment	P-Value	Benjamini	Genes
GOTERM_BP_FAT	GO:0009072~aromatic amino acid family metabolic process	9	0.605653	4.44401	0.000412575	0.034468	1638325_AT, 1638810_AT, 1637752_A_AT, 1637229_A_AT, 1637142_AT, 1641454_AT, 1633492_AT, 1638882_AT, 1623355_AT
GOTERM_BP_FAT	GO:0019439~aromatic compound catabolic process	6	0.403769	7.03635	0.000574848	0.0425152	1638325_AT, 1631452_AT, 1637752_A_AT, 1637353_AT, 1633492_AT, 1623355_AT
GOTERM_BP_FAT	GO:0009074~aromatic amino acid family catabolic process	4	0.269179	6.25453	0.0187859	0.44355	1638325_AT, 1637752_A_AT, 1633492_AT, 1623355_AT
GOTERM_BP_FAT	GO:0006558~L-phenylalanine metabolic process	3	0.201884	7.03635	0.0586948	0.746161	1638325_AT, 1637752_A_AT, 1633492_AT
GOTERM_BP_FAT	GO:0006559~L-phenylalanine catabolic process	3	0.201884	7.03635	0.0586948	0.746161	1638325_AT, 1637752_A_AT, 1633492_AT
SP_PIR_KEYWORDS	phenylalanine catabolism	3	0.201884	6.82679	0.0621389	0.442315	1638325_AT, 1637752_A_AT, 1633492_AT
Annotation Cluster 20	Enrichment Score: 1.93
Category	Term	Count	%	Fold Enrichment	P-Value	Benjamini	Genes
SP_PIR_KEYWORDS	cadmium	4	0.269179	9.10238	0.00484866	0.0693706	1632873_AT, 1630291_AT, 1631962_AT, 1628446_AT
GOTERM_MF_FAT	GO:0046870~cadmium ion binding	4	0.269179	8.28243	0.00636744	0.351144	1632873_AT, 1630291_AT, 1631962_AT, 1628446_AT
INTERPRO	IPR000966:Diptera metallothionein, family 5	4	0.269179	8.19614	0.00657223	0.38298	1632873_AT, 1630291_AT, 1631962_AT, 1628446_AT
SP_PIR_KEYWORDS	copper	7	0.471063	3.18583	0.0173089	0.192442	1632873_AT, 1630291_AT, 1628298_AT, 1631962_AT, 1628446_AT, 1625245_AT, 1631675_A_AT
GOTERM_MF_FAT	GO:0005507~copper ion binding	8	0.538358	2.20865	0.0616311	0.795453	1632873_AT, 1630291_AT, 1628298_AT, 1631962_AT, 1628446_AT, 1636841_AT, 1625245_AT, 1631675_A_AT
Annotation Cluster 21	Enrichment Score: 1.82
Category	Term	Count	%	Fold Enrichment	P-Value	Benjamini	Genes
GOTERM_BP_FAT	GO:0044271~nitrogen compound biosynthetic process	53	3.56662	2.13406	1.2248e-07	4.99704e-05	1636240_AT, 1623653_AT, 1629540_A_AT, 1631439_AT, 1637054_S_AT, 1634130_A_AT, 1625686_S_AT, 1629065_S_AT, 1631359_S_AT, 1640090_A_AT, 1638859_AT, 1637154_AT, 1634961_S_AT, 1637444_S_AT, 1623770_AT, 1628582_AT, 1637024_AT, 1629342_S_AT, 1640454_AT, 1631392_AT, 1633549_S_AT, 1633535_AT, 1624086_AT, 1626261_S_AT, 1641693_S_AT, 1631688_AT, 1632081_S_AT, 1625436_AT, 1629194_S_AT, 1625131_S_AT, 1628231…
GOTERM_BP_FAT	GO:0055085~transmembrane transport	28	1.88425	2.34545	3.25095e-05	0.00601099	1636240_AT, 1625131_S_AT, 1623653_AT, 1629070_AT, 1633840_A_AT, 1627382_AT, 1629065_S_AT, 1628991_AT, 1631359_S_AT, 1630249_AT, 1628100_AT, 1633931_A_AT, 1628659_AT, 1640782_AT, 1634961_S_AT, 1639419_AT, 1625573_AT, 1630946_AT, 1637024_AT, 1637967_AT, 1629342_S_AT, 1623498_AT, 1633535_AT, 1624086_AT, 1626261_S_AT, 1632304_AT, 1626734_AT, 1636271_A_AT, 1625307_AT, 1640126_AT
GOTERM_BP_FAT	GO:0009165~nucleotide biosynthetic process	33	2.22073	2.05033	9.64738e-05	0.0139599	1636240_AT, 1625131_S_AT, 1628231_AT, 1623653_AT, 1637799_AT, 1634130_A_AT, 1624586_A_AT, 1625686_S_AT, 1629065_S_AT, 1631359_S_AT, 1628412_AT, 1633931_A_AT, 1626930_AT, 1638859_AT, 1634961_S_AT, 1637444_S_AT, 1627916_S_AT, 1630946_AT, 1628582_AT, 1637024_AT, 1640454_AT, 1629342_S_AT, 1631392_AT, 1633549_S_AT, 1633535_AT, 1624086_AT, 1626261_S_AT, 1641693_S_AT, 1635099_AT, 1636030_S_AT, 1632081_S…
GOTERM_BP_FAT	GO:0034404~nucleobase, nucleoside and nucleotide biosynthetic process	34	2.28802	2.01887	0.000101592	0.0137222	1636240_AT, 1625131_S_AT, 1628231_AT, 1623653_AT, 1637799_AT, 1634130_A_AT, 1624586_A_AT, 1625686_S_AT, 1629065_S_AT, 1631359_S_AT, 1628412_AT, 1633931_A_AT, 1626930_AT, 1638859_AT, 1634961_S_AT, 1637444_S_AT, 1627916_S_AT, 1630946_AT, 1628582_AT, 1637024_AT, 1640454_AT, 1629342_S_AT, 1631392_AT, 1633549_S_AT, 1633535_AT, 1624086_AT, 1626261_S_AT, 1641693_S_AT, 1635099_AT, 1636030_S_AT, 1632081_S…
GOTERM_BP_FAT	GO:0034654~nucleobase, nucleoside, nucleotide and nucleic acid biosynthetic process	34	2.28802	2.01887	0.000101592	0.0137222	1636240_AT, 1625131_S_AT, 1628231_AT, 1623653_AT, 1637799_AT, 1634130_A_AT, 1624586_A_AT, 1625686_S_AT, 1629065_S_AT, 1631359_S_AT, 1628412_AT, 1633931_A_AT, 1626930_AT, 1638859_AT, 1634961_S_AT, 1637444_S_AT, 1627916_S_AT, 1630946_AT, 1628582_AT, 1637024_AT, 1640454_AT, 1629342_S_AT, 1631392_AT, 1633549_S_AT, 1633535_AT, 1624086_AT, 1626261_S_AT, 1641693_S_AT, 1635099_AT, 1636030_S_AT, 1632081_S…
GOTERM_CC_FAT	GO:0005774~vacuolar membrane	13	0.874832	3.391	0.000186378	0.00822947	1636240_AT, 1625131_S_AT, 1634961_S_AT, 1623653_AT, 1630946_AT, 1637024_AT, 1640630_AT, 1624086_AT, 1633535_AT, 1629065_S_AT, 1627006_AT, 1631359_S_AT, 1633931_A_AT, 1634186_A_AT
GOTERM_CC_FAT	GO:0044437~vacuolar part	13	0.874832	3.391	0.000186378	0.00822947	1636240_AT, 1625131_S_AT, 1634961_S_AT, 1623653_AT, 1630946_AT, 1637024_AT, 1640630_AT, 1624086_AT, 1633535_AT, 1629065_S_AT, 1627006_AT, 1631359_S_AT, 1633931_A_AT, 1634186_A_AT
GOTERM_CC_FAT	GO:0016471~vacuolar proton-transporting V-type ATPase complex	12	0.807537	3.5619	0.00022461	0.00892288	1636240_AT, 1625131_S_AT, 1629065_S_AT, 1627006_AT, 1631359_S_AT, 1623653_AT, 1634961_S_AT, 1633931_A_AT, 1630946_AT, 1637024_AT, 1624086_AT, 1633535_AT
GOTERM_CC_FAT	GO:0033176~proton-transporting V-type ATPase complex	13	0.874832	3.29126	0.000258194	0.00932288	1625131_S_AT, 1636240_AT, 1634961_S_AT, 1623653_AT, 1630946_AT, 1637024_AT, 1624086_AT, 1633535_AT, 1626261_S_AT, 1629065_S_AT, 1627006_AT, 1631359_S_AT, 1633931_A_AT
GOTERM_BP_FAT	GO:0009260~ribonucleotide biosynthetic process	25	1.68237	2.19201	0.000288588	0.0305145	1625131_S_AT, 1636240_AT, 1623653_AT, 1634130_A_AT, 1624586_A_AT, 1625686_S_AT, 1629065_S_AT, 1631359_S_AT, 1633931_A_AT, 1626930_AT, 1638859_AT, 1634961_S_AT, 1627916_S_AT, 1630946_AT, 1637024_AT, 1629342_S_AT, 1631392_AT, 1633535_AT, 1624086_AT, 1626261_S_AT, 1635099_AT, 1636030_S_AT, 1637037_AT, 1632081_S_AT, 1629194_S_AT, 1640599_AT
GOTERM_BP_FAT	GO:0006163~purine nucleotide metabolic process	28	1.88425	2.02069	0.0004651	0.0372495	1625131_S_AT, 1636240_AT, 1623653_AT, 1628231_AT, 1624586_A_AT, 1629065_S_AT, 1631359_S_AT, 1633931_A_AT, 1626930_AT, 1638859_AT, 1634961_S_AT, 1637444_S_AT, 1627916_S_AT, 1629322_AT, 1630946_AT, 1628582_AT, 1637024_AT, 1640454_AT, 1629342_S_AT, 1631392_AT, 1633535_AT, 1624086_AT, 1626261_S_AT, 1635099_AT, 1636030_S_AT, 1632081_S_AT, 1637037_AT, 1629194_S_AT, 1640599_AT
GOTERM_BP_FAT	GO:0006164~purine nucleotide biosynthetic process	27	1.81696	2.02647	0.000574616	0.0440964	1625131_S_AT, 1636240_AT, 1623653_AT, 1628231_AT, 1624586_A_AT, 1629065_S_AT, 1631359_S_AT, 1633931_A_AT, 1626930_AT, 1638859_AT, 1634961_S_AT, 1637444_S_AT, 1627916_S_AT, 1630946_AT, 1628582_AT, 1637024_AT, 1640454_AT, 1629342_S_AT, 1631392_AT, 1633535_AT, 1624086_AT, 1626261_S_AT, 1635099_AT, 1636030_S_AT, 1632081_S_AT, 1637037_AT, 1629194_S_AT, 1640599_AT
GOTERM_BP_FAT	GO:0009259~ribonucleotide metabolic process	25	1.68237	2.09415	0.000588849	0.0420067	1625131_S_AT, 1636240_AT, 1623653_AT, 1634130_A_AT, 1624586_A_AT, 1625686_S_AT, 1629065_S_AT, 1631359_S_AT, 1633931_A_AT, 1626930_AT, 1638859_AT, 1634961_S_AT, 1627916_S_AT, 1630946_AT, 1637024_AT, 1629342_S_AT, 1631392_AT, 1633535_AT, 1624086_AT, 1626261_S_AT, 1635099_AT, 1636030_S_AT, 1637037_AT, 1632081_S_AT, 1629194_S_AT, 1640599_AT
GOTERM_CC_FAT	GO:0005773~vacuole	17	1.14401	2.48025	0.000793856	0.0223797	1636240_AT, 1625131_S_AT, 1634961_S_AT, 1623653_AT, 1637647_AT, 1630946_AT, 1637024_AT, 1630278_S_AT, 1640630_AT, 1633535_AT, 1624086_AT, 1629065_S_AT, 1627006_AT, 1631359_S_AT, 1633931_A_AT, 1638158_AT, 1634186_A_AT, 1634786_AT
GOTERM_BP_FAT	GO:0009152~purine ribonucleotide biosynthetic process	23	1.54778	2.1155	0.000895443	0.0590991	1636240_AT, 1625131_S_AT, 1634961_S_AT, 1623653_AT, 1627916_S_AT, 1630946_AT, 1637024_AT, 1629342_S_AT, 1631392_AT, 1633535_AT, 1624586_A_AT, 1624086_AT, 1626261_S_AT, 1629065_S_AT, 1635099_AT, 1631359_S_AT, 1636030_S_AT, 1632081_S_AT, 1637037_AT, 1633931_A_AT, 1626930_AT, 1638859_AT, 1640599_AT, 1629194_S_AT
GOTERM_BP_FAT	GO:0009150~purine ribonucleotide metabolic process	23	1.54778	2.01665	0.00173429	0.0912666	1636240_AT, 1625131_S_AT, 1634961_S_AT, 1623653_AT, 1627916_S_AT, 1630946_AT, 1637024_AT, 1629342_S_AT, 1631392_AT, 1633535_AT, 1624586_A_AT, 1624086_AT, 1626261_S_AT, 1629065_S_AT, 1635099_AT, 1631359_S_AT, 1636030_S_AT, 1632081_S_AT, 1637037_AT, 1633931_A_AT, 1626930_AT, 1638859_AT, 1640599_AT, 1629194_S_AT
GOTERM_MF_FAT	GO:0015399~primary active transmembrane transporter activity	31	2.08614	1.63538	0.00665694	0.344348	1636240_AT, 1625131_S_AT, 1623653_AT, 1629540_A_AT, 1640991_AT, 1631763_AT, 1629065_S_AT, 1629559_S_AT, 1627006_AT, 1631359_S_AT, 1641146_AT, 1635700_AT, 1628659_AT, 1633931_A_AT, 1626930_AT, 1632676_S_AT, 1638859_AT, 1636634_A_AT, 1634961_S_AT, 1639419_AT, 1625573_AT, 1630946_AT, 1637024_AT, 1637967_AT, 1629342_S_AT, 1629730_AT, 1633535_AT, 1624086_AT, 1626261_S_AT, 1635011_AT, 1636271_A_AT
GOTERM_MF_FAT	GO:0015405~P-P-bond-hydrolysis-driven transmembrane transporter activity	31	2.08614	1.63538	0.00665694	0.344348	1636240_AT, 1625131_S_AT, 1623653_AT, 1629540_A_AT, 1640991_AT, 1631763_AT, 1629065_S_AT, 1629559_S_AT, 1627006_AT, 1631359_S_AT, 1641146_AT, 1635700_AT, 1628659_AT, 1633931_A_AT, 1626930_AT, 1632676_S_AT, 1638859_AT, 1636634_A_AT, 1634961_S_AT, 1639419_AT, 1625573_AT, 1630946_AT, 1637024_AT, 1637967_AT, 1629342_S_AT, 1629730_AT, 1633535_AT, 1624086_AT, 1626261_S_AT, 1635011_AT, 1636271_A_AT
SP_PIR_KEYWORDS	Hydrogen ion transport	9	0.605653	3.03413	0.00678508	0.0887684	1625131_S_AT, 1629065_S_AT, 1627006_AT, 1634961_S_AT, 1633931_A_AT, 1630946_AT, 1629342_S_AT, 1624086_AT, 1633535_AT
GOTERM_CC_FAT	GO:0033180~proton-transporting V-type ATPase, V1 domain	7	0.471063	3.54444	0.00952444	0.173804	1625131_S_AT, 1629065_S_AT, 1627006_AT, 1634961_S_AT, 1633931_A_AT, 1624086_AT, 1626261_S_AT
GOTERM_BP_FAT	GO:0015986~ATP synthesis coupled proton transport	13	0.874832	2.17792	0.0132472	0.374403	1625131_S_AT, 1636240_AT, 1634961_S_AT, 1623653_AT, 1630946_AT, 1637024_AT, 1629342_S_AT, 1624086_AT, 1633535_AT, 1626261_S_AT, 1629065_S_AT, 1631359_S_AT, 1633931_A_AT
GOTERM_BP_FAT	GO:0015985~energy coupled proton transport, down electrochemical gradient	13	0.874832	2.17792	0.0132472	0.374403	1625131_S_AT, 1636240_AT, 1634961_S_AT, 1623653_AT, 1630946_AT, 1637024_AT, 1629342_S_AT, 1624086_AT, 1633535_AT, 1626261_S_AT, 1629065_S_AT, 1631359_S_AT, 1633931_A_AT
GOTERM_BP_FAT	GO:0015992~proton transport	14	0.942127	2.08484	0.0139013	0.378712	1636240_AT, 1625131_S_AT, 1634961_S_AT, 1623653_AT, 1630946_AT, 1637024_AT, 1629342_S_AT, 1624086_AT, 1633535_AT, 1626261_S_AT, 1629065_S_AT, 1627006_AT, 1631359_S_AT, 1633931_A_AT
GOTERM_BP_FAT	GO:0006818~hydrogen transport	14	0.942127	2.05227	0.0158008	0.407882	1636240_AT, 1625131_S_AT, 1634961_S_AT, 1623653_AT, 1630946_AT, 1637024_AT, 1629342_S_AT, 1624086_AT, 1633535_AT, 1626261_S_AT, 1629065_S_AT, 1627006_AT, 1631359_S_AT, 1633931_A_AT
GOTERM_MF_FAT	GO:0008553~hydrogen-exporting ATPase activity, phosphorylative mechanism	13	0.874832	2.11121	0.0160893	0.536447	1625131_S_AT, 1636240_AT, 1634961_S_AT, 1623653_AT, 1630946_AT, 1637024_AT, 1629342_S_AT, 1624086_AT, 1633535_AT, 1629065_S_AT, 1627006_AT, 1631359_S_AT, 1633931_A_AT
GOTERM_CC_FAT	GO:0000221~vacuolar proton-transporting V-type ATPase, V1 domain	6	0.403769	3.68911	0.0168736	0.276269	1625131_S_AT, 1629065_S_AT, 1627006_AT, 1634961_S_AT, 1633931_A_AT, 1624086_AT
GOTERM_BP_FAT	GO:0034220~ion transmembrane transport	13	0.874832	2.10282	0.0173774	0.428089	1625131_S_AT, 1636240_AT, 1634961_S_AT, 1623653_AT, 1630946_AT, 1637024_AT, 1629342_S_AT, 1624086_AT, 1633535_AT, 1626261_S_AT, 1629065_S_AT, 1631359_S_AT, 1633931_A_AT
GOTERM_CC_FAT	GO:0016469~proton-transporting two-sector ATPase complex	14	0.942127	2.00851	0.0178719	0.278961	1636240_AT, 1625131_S_AT, 1634961_S_AT, 1623653_AT, 1630946_AT, 1637024_AT, 1629342_S_AT, 1624086_AT, 1633535_AT, 1626261_S_AT, 1629065_S_AT, 1627006_AT, 1631359_S_AT, 1633931_A_AT
GOTERM_CC_FAT	GO:0000220~vacuolar proton-transporting V-type ATPase, V0 domain	6	0.403769	3.44317	0.0229523	0.331563	1636240_AT, 1631359_S_AT, 1623653_AT, 1630946_AT, 1637024_AT, 1633535_AT
GOTERM_MF_FAT	GO:0015662~ATPase activity, coupled to transmembrane movement of ions, phosphorylative mechanism	16	1.07672	1.76692	0.0322075	0.696891	1636240_AT, 1625131_S_AT, 1634961_S_AT, 1623653_AT, 1630946_AT, 1637024_AT, 1629342_S_AT, 1624086_AT, 1633535_AT, 1626261_S_AT, 1629065_S_AT, 1631359_S_AT, 1627006_AT, 1633931_A_AT, 1626930_AT, 1638859_AT
GOTERM_BP_FAT	GO:0006754~ATP biosynthetic process	15	1.00942	1.80419	0.0343173	0.61319	1636240_AT, 1625131_S_AT, 1634961_S_AT, 1623653_AT, 1630946_AT, 1637024_AT, 1629342_S_AT, 1624086_AT, 1633535_AT, 1626261_S_AT, 1629065_S_AT, 1631359_S_AT, 1633931_A_AT, 1626930_AT, 1638859_AT
GOTERM_MF_FAT	GO:0043492~ATPase activity, coupled to movement of substances	25	1.68237	1.5225	0.0345869	0.696308	1625131_S_AT, 1636240_AT, 1623653_AT, 1629540_A_AT, 1631763_AT, 1640991_AT, 1629065_S_AT, 1629559_S_AT, 1631359_S_AT, 1627006_AT, 1641146_AT, 1635700_AT, 1628659_AT, 1633931_A_AT, 1626930_AT, 1632676_S_AT, 1638859_AT, 1636634_A_AT, 1634961_S_AT, 1630946_AT, 1637024_AT, 1629342_S_AT, 1633535_AT, 1624086_AT, 1626261_S_AT
GOTERM_MF_FAT	GO:0042626~ATPase activity, coupled to transmembrane movement of substances	25	1.68237	1.5225	0.0345869	0.696308	1625131_S_AT, 1636240_AT, 1623653_AT, 1629540_A_AT, 1631763_AT, 1640991_AT, 1629065_S_AT, 1629559_S_AT, 1631359_S_AT, 1627006_AT, 1641146_AT, 1635700_AT, 1628659_AT, 1633931_A_AT, 1626930_AT, 1632676_S_AT, 1638859_AT, 1636634_A_AT, 1634961_S_AT, 1630946_AT, 1637024_AT, 1629342_S_AT, 1633535_AT, 1624086_AT, 1626261_S_AT
GOTERM_MF_FAT	GO:0016820~hydrolase activity, acting on acid anhydrides, catalyzing transmembrane movement of substances	25	1.68237	1.50044	0.0402372	0.726863	1625131_S_AT, 1636240_AT, 1623653_AT, 1629540_A_AT, 1631763_AT, 1640991_AT, 1629065_S_AT, 1629559_S_AT, 1631359_S_AT, 1627006_AT, 1641146_AT, 1635700_AT, 1628659_AT, 1633931_A_AT, 1626930_AT, 1632676_S_AT, 1638859_AT, 1636634_A_AT, 1634961_S_AT, 1630946_AT, 1637024_AT, 1629342_S_AT, 1633535_AT, 1624086_AT, 1626261_S_AT
GOTERM_BP_FAT	GO:0046034~ATP metabolic process	15	1.00942	1.75909	0.0415105	0.670057	1636240_AT, 1625131_S_AT, 1634961_S_AT, 1623653_AT, 1630946_AT, 1637024_AT, 1629342_S_AT, 1624086_AT, 1633535_AT, 1626261_S_AT, 1629065_S_AT, 1631359_S_AT, 1633931_A_AT, 1626930_AT, 1638859_AT
GOTERM_MF_FAT	GO:0042625~ATPase activity, coupled to transmembrane movement of ions	16	1.07672	1.67745	0.0484478	0.749591	1636240_AT, 1625131_S_AT, 1634961_S_AT, 1623653_AT, 1630946_AT, 1637024_AT, 1629342_S_AT, 1624086_AT, 1633535_AT, 1626261_S_AT, 1629065_S_AT, 1631359_S_AT, 1627006_AT, 1633931_A_AT, 1626930_AT, 1638859_AT
GOTERM_CC_FAT	GO:0033179~proton-transporting V-type ATPase, V0 domain	6	0.403769	2.8693	0.048944	0.486972	1636240_AT, 1631359_S_AT, 1623653_AT, 1630946_AT, 1637024_AT, 1633535_AT
GOTERM_BP_FAT	GO:0009206~purine ribonucleoside triphosphate biosynthetic process	15	1.00942	1.71618	0.0497108	0.70587	1636240_AT, 1625131_S_AT, 1634961_S_AT, 1623653_AT, 1630946_AT, 1637024_AT, 1629342_S_AT, 1624086_AT, 1633535_AT, 1626261_S_AT, 1629065_S_AT, 1631359_S_AT, 1633931_A_AT, 1626930_AT, 1638859_AT
GOTERM_BP_FAT	GO:0009145~purine nucleoside triphosphate biosynthetic process	15	1.00942	1.71618	0.0497108	0.70587	1636240_AT, 1625131_S_AT, 1634961_S_AT, 1623653_AT, 1630946_AT, 1637024_AT, 1629342_S_AT, 1624086_AT, 1633535_AT, 1626261_S_AT, 1629065_S_AT, 1631359_S_AT, 1633931_A_AT, 1626930_AT, 1638859_AT
GOTERM_BP_FAT	GO:0009201~ribonucleoside triphosphate biosynthetic process	15	1.00942	1.69551	0.0542055	0.725258	1636240_AT, 1625131_S_AT, 1634961_S_AT, 1623653_AT, 1630946_AT, 1637024_AT, 1629342_S_AT, 1624086_AT, 1633535_AT, 1626261_S_AT, 1629065_S_AT, 1631359_S_AT, 1633931_A_AT, 1626930_AT, 1638859_AT
GOTERM_BP_FAT	GO:0009142~nucleoside triphosphate biosynthetic process	15	1.00942	1.69551	0.0542055	0.725258	1636240_AT, 1625131_S_AT, 1634961_S_AT, 1623653_AT, 1630946_AT, 1637024_AT, 1629342_S_AT, 1624086_AT, 1633535_AT, 1626261_S_AT, 1629065_S_AT, 1631359_S_AT, 1633931_A_AT, 1626930_AT, 1638859_AT
GOTERM_BP_FAT	GO:0006811~ion transport	47	3.16285	1.27441	0.064429	0.767964	1636240_AT, 1626871_AT, 1623653_AT, 1624333_AT, 1625023_A_AT, 1624752_AT, 1629065_S_AT, 1631359_S_AT, 1635700_AT, 1637928_AT, 1634952_S_AT, 1634961_S_AT, 1636186_S_AT, 1640625_AT, 1632430_AT, 1641063_S_AT, 1637024_AT, 1629342_S_AT, 1623035_AT, 1625140_AT, 1633535_AT, 1624086_AT, 1626261_S_AT, 1639257_S_AT, 1626468_A_AT, 1626609_AT, 1638564_AT, 1633778_AT, 1625131_S_AT, 1627078_AT, 1626426_AT, 162…
GOTERM_BP_FAT	GO:0009205~purine ribonucleoside triphosphate metabolic process	15	1.00942	1.61755	0.0749404	0.808968	1636240_AT, 1625131_S_AT, 1634961_S_AT, 1623653_AT, 1630946_AT, 1637024_AT, 1629342_S_AT, 1624086_AT, 1633535_AT, 1626261_S_AT, 1629065_S_AT, 1631359_S_AT, 1633931_A_AT, 1626930_AT, 1638859_AT
GOTERM_BP_FAT	GO:0009144~purine nucleoside triphosphate metabolic process	15	1.00942	1.61755	0.0749404	0.808968	1636240_AT, 1625131_S_AT, 1634961_S_AT, 1623653_AT, 1630946_AT, 1637024_AT, 1629342_S_AT, 1624086_AT, 1633535_AT, 1626261_S_AT, 1629065_S_AT, 1631359_S_AT, 1633931_A_AT, 1626930_AT, 1638859_AT
GOTERM_BP_FAT	GO:0009199~ribonucleoside triphosphate metabolic process	15	1.00942	1.59917	0.0808335	0.827018	1636240_AT, 1625131_S_AT, 1634961_S_AT, 1623653_AT, 1630946_AT, 1637024_AT, 1629342_S_AT, 1624086_AT, 1633535_AT, 1626261_S_AT, 1629065_S_AT, 1631359_S_AT, 1633931_A_AT, 1626930_AT, 1638859_AT
GOTERM_BP_FAT	GO:0009141~nucleoside triphosphate metabolic process	15	1.00942	1.5812	0.087016	0.840986	1636240_AT, 1625131_S_AT, 1634961_S_AT, 1623653_AT, 1630946_AT, 1637024_AT, 1629342_S_AT, 1624086_AT, 1633535_AT, 1626261_S_AT, 1629065_S_AT, 1631359_S_AT, 1633931_A_AT, 1626930_AT, 1638859_AT
GOTERM_CC_FAT	GO:0033178~proton-transporting two-sector ATPase complex, catalytic domain	7	0.471063	2.07777	0.111285	0.67398	1625131_S_AT, 1629065_S_AT, 1627006_AT, 1634961_S_AT, 1633931_A_AT, 1624086_AT, 1626261_S_AT
GOTERM_BP_FAT	GO:0006091~generation of precursor metabolites and energy	30	2.01884	1.29702	0.116142	0.892343	1636240_AT, 1625131_S_AT, 1625125_AT, 1623653_AT, 1635253_A_AT, 1632971_AT, 1637405_AT, 1637538_S_AT, 1641199_A_AT, 1636311_AT, 1629065_S_AT, 1616608_A_AT, 1631359_S_AT, 1633931_A_AT, 1634961_S_AT, 1625412_AT, 1639513_AT, 1630946_AT, 1640835_A_AT, 1637024_AT, 1629342_S_AT, 1633473_S_AT, 1641291_AT, 1634314_S_AT, 1633535_AT, 1624086_AT, 1631474_S_AT, 1626261_S_AT, 1625949_AT, 1641049_AT, 1632526_S…
GOTERM_BP_FAT	GO:0006812~cation transport	34	2.28802	1.2658	0.121159	0.89682	1636240_AT, 1625131_S_AT, 1623653_AT, 1624333_AT, 1629065_S_AT, 1627006_AT, 1628991_AT, 1625902_AT, 1631359_S_AT, 1630249_AT, 1628100_AT, 1633931_A_AT, 1626930_AT, 1634952_S_AT, 1634961_S_AT, 1638312_AT, 1636186_S_AT, 1640625_AT, 1632430_AT, 1630946_AT, 1625857_AT, 1637024_AT, 1633034_S_AT, 1625975_AT, 1629342_S_AT, 1635822_AT, 1641566_S_AT, 1624086_AT, 1633535_AT, 1626261_S_AT, 1639257_S_AT, 162…
GOTERM_MF_FAT	GO:0046961~proton-transporting ATPase activity, rotational mechanism	6	0.403769	2.16063	0.135338	0.914709	1625131_S_AT, 1629065_S_AT, 1634961_S_AT, 1633931_A_AT, 1624086_AT, 1626261_S_AT
GOTERM_CC_FAT	GO:0033177~proton-transporting two-sector ATPase complex, proton-transporting domain	7	0.471063	1.88298	0.158908	0.76272	1636240_AT, 1631359_S_AT, 1623653_AT, 1630946_AT, 1637024_AT, 1629342_S_AT, 1633535_AT
GOTERM_BP_FAT	GO:0015672~monovalent inorganic cation transport	24	1.61507	1.28665	0.167889	0.941597	1625131_S_AT, 1636240_AT, 1623653_AT, 1624333_AT, 1629065_S_AT, 1625902_AT, 1631359_S_AT, 1627006_AT, 1630249_AT, 1628100_AT, 1633931_A_AT, 1634952_S_AT, 1634961_S_AT, 1640625_AT, 1630946_AT, 1625857_AT, 1637024_AT, 1629342_S_AT, 1635822_AT, 1641566_S_AT, 1624086_AT, 1633535_AT, 1626261_S_AT, 1626468_A_AT, 1631805_AT
GOTERM_MF_FAT	GO:0019829~cation-transporting ATPase activity	6	0.403769	1.71361	0.267313	0.977184	1625131_S_AT, 1629065_S_AT, 1634961_S_AT, 1633931_A_AT, 1624086_AT, 1626261_S_AT
GOTERM_BP_FAT	GO:0006119~oxidative phosphorylation	17	1.14401	1.20826	0.329435	0.99052	1636240_AT, 1625131_S_AT, 1634961_S_AT, 1623653_AT, 1625412_AT, 1632971_AT, 1630946_AT, 1637405_AT, 1637024_AT, 1629342_S_AT, 1633535_AT, 1624086_AT, 1626261_S_AT, 1641049_AT, 1629065_S_AT, 1631359_S_AT, 1633931_A_AT
GOTERM_MF_FAT	GO:0015078~hydrogen ion transmembrane transporter activity	14	0.942127	1.22057	0.357607	0.98792	1636240_AT, 1625131_S_AT, 1634961_S_AT, 1623653_AT, 1630946_AT, 1637024_AT, 1629342_S_AT, 1624086_AT, 1633535_AT, 1626261_S_AT, 1629065_S_AT, 1627006_AT, 1631359_S_AT, 1633931_A_AT
GOTERM_MF_FAT	GO:0015077~monovalent inorganic cation transmembrane transporter activity	14	0.942127	1.1954	0.386935	0.99077	1636240_AT, 1625131_S_AT, 1634961_S_AT, 1623653_AT, 1630946_AT, 1637024_AT, 1629342_S_AT, 1624086_AT, 1633535_AT, 1626261_S_AT, 1629065_S_AT, 1627006_AT, 1631359_S_AT, 1633931_A_AT
GOTERM_MF_FAT	GO:0022890~inorganic cation transmembrane transporter activity	17	1.14401	1.10001	0.479811	0.996042	1636240_AT, 1625131_S_AT, 1634961_S_AT, 1623653_AT, 1632430_AT, 1630946_AT, 1624322_AT, 1637024_AT, 1629342_S_AT, 1633535_AT, 1624086_AT, 1626261_S_AT, 1629065_S_AT, 1627006_AT, 1631359_S_AT, 1639442_A_AT, 1633931_A_AT, 1625245_AT
GOTERM_MF_FAT	GO:0046933~hydrogen ion transporting ATP synthase activity, rotational mechanism	3	0.201884	1.3804	0.657205	0.999457	1625131_S_AT, 1634961_S_AT, 1626261_S_AT
KEGG_PATHWAY	dme04142:Lysosome	14	0.942127	0.897727	0.806554	0.963765	1636240_AT, 1641347_S_AT, 1637647_AT, 1639637_A_AT, 1630145_S_AT, 1630946_AT, 1637024_AT, 1640630_AT, 1636255_S_AT, 1633535_AT, 1626261_S_AT, 1631359_S_AT, 1641570_S_AT, 1629877_AT, 1633931_A_AT, 1634186_A_AT
SP_PIR_KEYWORDS	ion transport	17	1.14401	0.850223	0.859096	0.998588	1625131_S_AT, 1634961_S_AT, 1640625_AT, 1630946_AT, 1625857_AT, 1635822_AT, 1629342_S_AT, 1625023_A_AT, 1633535_AT, 1624086_AT, 1629065_S_AT, 1626426_AT, 1627006_AT, 1630249_AT, 1626468_A_AT, 1628100_AT, 1633931_A_AT, 1627435_AT
GOTERM_MF_FAT	GO:0042623~ATPase activity, coupled	30	2.01884	0.809358	0.940168	0.999999	1636240_AT, 1625131_S_AT, 1638664_S_AT, 1623653_AT, 1629540_A_AT, 1631763_AT, 1640991_AT, 1629065_S_AT, 1629559_S_AT, 1627006_AT, 1631359_S_AT, 1624571_S_AT, 1641146_AT, 1635700_AT, 1625071_A_AT, 1628659_AT, 1633931_A_AT, 1626930_AT, 1632676_S_AT, 1638859_AT, 1641074_S_AT, 1636634_A_AT, 1634961_S_AT, 1630946_AT, 1637024_AT, 1629342_S_AT, 1633535_AT, 1624086_AT, 1636886_AT, 1626261_S_AT
GOTERM_MF_FAT	GO:0016887~ATPase activity	31	2.08614	0.727352	0.988472	1	1636240_AT, 1625131_S_AT, 1638664_S_AT, 1623653_AT, 1629540_A_AT, 1640991_AT, 1631763_AT, 1629065_S_AT, 1629559_S_AT, 1627006_AT, 1631359_S_AT, 1624571_S_AT, 1641146_AT, 1635700_AT, 1625071_A_AT, 1628659_AT, 1633931_A_AT, 1626930_AT, 1632676_S_AT, 1635423_S_AT, 1638859_AT, 1641074_S_AT, 1636634_A_AT, 1634961_S_AT, 1630946_AT, 1637024_AT, 1629342_S_AT, 1633535_AT, 1624086_AT, 1636886_AT, 1626261_S…
KEGG_PATHWAY	dme00190:Oxidative phosphorylation	16	1.07672	0.668783	0.98895	0.999367	1636240_AT, 1625131_S_AT, 1634961_S_AT, 1623653_AT, 1625412_AT, 1630946_AT, 1637024_AT, 1629342_S_AT, 1633535_AT, 1624086_AT, 1626261_S_AT, 1629065_S_AT, 1627006_AT, 1631359_S_AT, 1633931_A_AT, 1629086_S_AT
Annotation Cluster 22	Enrichment Score: 1.78
Category	Term	Count	%	Fold Enrichment	P-Value	Benjamini	Genes
SMART	SM00131:KU	9	0.605653	3.41482	0.00311549	0.147122	1628561_AT, 1628474_AT, 1630064_AT, 1634952_S_AT, 1632518_AT, 1635968_AT, 1628107_AT, 1635210_A_AT, 1629572_A_AT
INTERPRO	IPR002223:Proteinase inhibitor I2, Kunitz metazoa	9	0.605653	2.83713	0.00988484	0.486662	1628561_AT, 1628474_AT, 1630064_AT, 1634952_S_AT, 1632518_AT, 1635968_AT, 1628107_AT, 1635210_A_AT, 1629572_A_AT
GOTERM_MF_FAT	GO:0004866~endopeptidase inhibitor activity	18	1.21131	1.86355	0.0133153	0.526457	1639982_AT, 1626908_AT, 1628474_AT, 1630064_AT, 1637939_AT, 1632518_AT, 1635968_AT, 1623612_AT, 1635210_A_AT, 1640112_AT, 1628561_AT, 1640168_AT, 1628229_AT, 1636946_AT, 1631761_AT, 1628107_AT, 1629572_A_AT, 1637734_AT
GOTERM_MF_FAT	GO:0030414~peptidase inhibitor activity	18	1.21131	1.79619	0.018938	0.561274	1639982_AT, 1626908_AT, 1628474_AT, 1630064_AT, 1637939_AT, 1632518_AT, 1635968_AT, 1623612_AT, 1635210_A_AT, 1640112_AT, 1628561_AT, 1640168_AT, 1628229_AT, 1636946_AT, 1631761_AT, 1628107_AT, 1629572_A_AT, 1637734_AT
GOTERM_MF_FAT	GO:0004857~enzyme inhibitor activity	21	1.41319	1.61047	0.0323701	0.685054	1639982_AT, 1626908_AT, 1628474_AT, 1630064_AT, 1637939_AT, 1632518_AT, 1635968_AT, 1623612_AT, 1635210_A_AT, 1640112_AT, 1627539_AT, 1633251_AT, 1628561_AT, 1640168_AT, 1628229_AT, 1629019_S_AT, 1636946_AT, 1631761_AT, 1628107_AT, 1629572_A_AT, 1637734_AT
GOTERM_MF_FAT	GO:0004867~serine-type endopeptidase inhibitor activity	13	0.874832	1.65649	0.0860225	0.862354	1628474_AT, 1630064_AT, 1637939_AT, 1635968_AT, 1623612_AT, 1632518_AT, 1635210_A_AT, 1628561_AT, 1640168_AT, 1628229_AT, 1636946_AT, 1628107_AT, 1629572_A_AT
Annotation Cluster 23	Enrichment Score: 1.77
Category	Term	Count	%	Fold Enrichment	P-Value	Benjamini	Genes
KEGG_PATHWAY	dme00071:Fatty acid metabolism	15	1.00942	2.28764	0.00269761	0.0671933	1626566_AT, 1640035_AT, 1630640_AT, 1634096_AT, 1638636_AT, 1640466_S_AT, 1635745_A_AT, 1632699_S_AT, 1632980_AT, 1638717_AT, 1623216_S_AT, 1634869_AT, 1623069_S_AT, 1623788_AT, 1637142_AT
KEGG_PATHWAY	dme00650:Butanoate metabolism	11	0.740242	2.48286	0.00693807	0.0973718	1638717_AT, 1627946_AT, 1635253_A_AT, 1634096_AT, 1623216_S_AT, 1640466_S_AT, 1627818_S_AT, 1629939_A_AT, 1635745_A_AT, 1635280_AT, 1624003_AT
KEGG_PATHWAY	dme00380:Tryptophan metabolism	9	0.605653	2.53929	0.0154488	0.135657	1638717_AT, 1632526_S_AT, 1634096_AT, 1623216_S_AT, 1640466_S_AT, 1637353_AT, 1635745_A_AT, 1637142_AT, 1623355_AT
KEGG_PATHWAY	dme00640:Propanoate metabolism	9	0.605653	2.11607	0.047229	0.254075	1626566_AT, 1638717_AT, 1641148_A_AT, 1634096_AT, 1623216_S_AT, 1640466_S_AT, 1636923_A_AT, 1635745_A_AT, 1624521_A_AT
KEGG_PATHWAY	dme00410:beta-Alanine metabolism	7	0.471063	2.07895	0.102546	0.371443	1626566_AT, 1634096_AT, 1623216_S_AT, 1640466_S_AT, 1627818_S_AT, 1635745_A_AT, 1625686_S_AT
Annotation Cluster 24	Enrichment Score: 1.77
Category	Term	Count	%	Fold Enrichment	P-Value	Benjamini	Genes
GOTERM_BP_FAT	GO:0009069~serine family amino acid metabolic process	9	0.605653	5.27726	9.40787e-05	0.0146554	1623839_AT, 1626366_AT, 1625613_AT, 1640594_AT, 1627912_AT, 1624695_AT, 1641291_AT, 1633488_AT, 1639819_AT
GOTERM_BP_FAT	GO:0006564~L-serine biosynthetic process	3	0.201884	7.03635	0.0586948	0.746161	1625613_AT, 1640594_AT, 1633488_AT
GOTERM_BP_FAT	GO:0006563~L-serine metabolic process	3	0.201884	5.62908	0.0910278	0.846201	1625613_AT, 1640594_AT, 1633488_AT
GOTERM_BP_FAT	GO:0009070~serine family amino acid biosynthetic process	3	0.201884	4.02077	0.165887	0.941945	1625613_AT, 1640594_AT, 1633488_AT
Annotation Cluster 25	Enrichment Score: 1.76
Category	Term	Count	%	Fold Enrichment	P-Value	Benjamini	Genes
SMART	SM00651:Sm	10	0.672948	5.80296	1.19407e-05	0.00304028	1623250_AT, 1626173_AT, 1635530_AT, 1628560_AT, 1627609_AT, 1638070_AT, 1639522_AT, 1628088_AT, 1640053_AT, 1628006_AT
INTERPRO	IPR001163:Like-Sm ribonucleoprotein, core	10	0.672948	4.82126	5.62081e-05	0.0223841	1623250_AT, 1626173_AT, 1635530_AT, 1628560_AT, 1627609_AT, 1638070_AT, 1639522_AT, 1628088_AT, 1640053_AT, 1628006_AT
INTERPRO	IPR006649:Like-Sm ribonucleoprotein, eukaryotic and archaea-type, core	10	0.672948	4.82126	5.62081e-05	0.0223841	1623250_AT, 1626173_AT, 1635530_AT, 1628560_AT, 1627609_AT, 1638070_AT, 1639522_AT, 1628088_AT, 1640053_AT, 1628006_AT
GOTERM_CC_FAT	GO:0005681~spliceosome	17	1.14401	2.06105	0.00617016	0.121882	1623250_AT, 1635530_AT, 1628560_AT, 1638070_AT, 1629072_AT, 1640053_AT, 1628088_AT, 1626173_AT, 1631141_AT, 1627609_AT, 1640246_AT, 1641669_A_AT, 1624847_AT, 1629438_AT, 1627739_AT, 1628006_AT, 1634212_AT
SP_PIR_KEYWORDS	mrna splicing	9	0.605653	2.40945	0.0278515	0.269015	1623250_AT, 1635530_AT, 1627609_AT, 1640246_AT, 1623902_AT, 1624847_AT, 1629072_AT, 1628088_AT, 1628006_AT
SP_PIR_KEYWORDS	mrna processing	11	0.740242	2.13035	0.028976	0.271171	1635863_AT, 1623250_AT, 1635530_AT, 1627609_AT, 1639719_AT, 1640246_AT, 1623902_AT, 1624847_AT, 1629072_AT, 1628088_AT, 1628006_AT
GOTERM_BP_FAT	GO:0000377~RNA splicing, via transesterification reactions with bulged adenosine as nucleophile	20	1.3459	1.48917	0.0741853	0.808949	1623250_AT, 1635530_AT, 1628560_AT, 1638070_AT, 1629072_AT, 1626813_AT, 1640053_AT, 1628088_AT, 1626173_AT, 1631141_AT, 1627609_AT, 1633394_A_AT, 1640246_AT, 1624847_AT, 1639046_AT, 1641669_A_AT, 1629438_AT, 1627739_AT, 1628006_AT, 1634212_AT
GOTERM_BP_FAT	GO:0000398~nuclear mRNA splicing, via spliceosome	20	1.3459	1.48917	0.0741853	0.808949	1623250_AT, 1635530_AT, 1628560_AT, 1638070_AT, 1629072_AT, 1626813_AT, 1640053_AT, 1628088_AT, 1626173_AT, 1631141_AT, 1627609_AT, 1633394_A_AT, 1640246_AT, 1624847_AT, 1639046_AT, 1641669_A_AT, 1629438_AT, 1627739_AT, 1628006_AT, 1634212_AT
GOTERM_BP_FAT	GO:0000375~RNA splicing, via transesterification reactions	20	1.3459	1.47745	0.0789675	0.822716	1623250_AT, 1635530_AT, 1628560_AT, 1638070_AT, 1629072_AT, 1626813_AT, 1640053_AT, 1628088_AT, 1626173_AT, 1631141_AT, 1627609_AT, 1633394_A_AT, 1640246_AT, 1624847_AT, 1639046_AT, 1641669_A_AT, 1629438_AT, 1627739_AT, 1628006_AT, 1634212_AT
GOTERM_BP_FAT	GO:0006397~mRNA processing	28	1.88425	1.35407	0.0875769	0.8372	1623250_AT, 1625076_AT, 1628311_AT, 1638070_AT, 1629072_AT, 1626813_AT, 1640053_AT, 1635863_AT, 1626173_AT, 1639219_AT, 1639719_AT, 1640246_AT, 1639046_AT, 1640568_AT, 1627739_AT, 1634212_AT, 1635530_AT, 1628560_AT, 1628088_AT, 1631141_AT, 1627609_AT, 1633394_A_AT, 1623902_AT, 1624847_AT, 1641669_A_AT, 1629438_AT, 1628006_AT, 1638292_AT
GOTERM_MF_FAT	GO:0031202~RNA splicing factor activity, transesterification mechanism	7	0.471063	2.1473	0.0980866	0.891855	1623250_AT, 1626173_AT, 1635530_AT, 1627609_AT, 1628088_AT, 1634212_AT, 1628006_AT
GOTERM_BP_FAT	GO:0008380~RNA splicing	22	1.48048	1.39459	0.103979	0.871884	1623250_AT, 1635530_AT, 1628560_AT, 1638070_AT, 1633713_AT, 1629072_AT, 1626813_AT, 1640053_AT, 1628088_AT, 1626173_AT, 1631141_AT, 1627609_AT, 1633394_A_AT, 1623902_AT, 1640246_AT, 1624847_AT, 1639046_AT, 1641669_A_AT, 1629438_AT, 1627739_AT, 1628006_AT, 1634212_AT
GOTERM_BP_FAT	GO:0006396~RNA processing	41	2.75908	1.23286	0.121111	0.89874	1629310_AT, 1627977_AT, 1623250_AT, 1625076_AT, 1628311_AT, 1637489_AT, 1638070_AT, 1633713_AT, 1629072_AT, 1626813_AT, 1640053_AT, 1629388_S_AT, 1635863_AT, 1626173_AT, 1639219_AT, 1639719_AT, 1640246_AT, 1629662_AT, 1639046_AT, 1640568_AT, 1634212_AT, 1627739_AT, 1635530_AT, 1628560_AT, 1629623_AT, 1628088_AT, 1633091_AT, 1632596_AT, 1631141_AT, 1627609_AT, 1633394_A_AT, 1634433_AT, 1623902_AT,…
GOTERM_BP_FAT	GO:0016071~mRNA metabolic process	30	2.01884	1.28518	0.126124	0.904693	1623250_AT, 1625076_AT, 1628311_AT, 1638070_AT, 1637716_A_AT, 1629072_AT, 1626813_AT, 1640053_AT, 1635863_AT, 1626173_AT, 1639219_AT, 1639719_AT, 1640246_AT, 1639046_AT, 1640568_AT, 1627739_AT, 1634212_AT, 1635530_AT, 1628560_AT, 1623907_AT, 1628088_AT, 1631141_AT, 1627609_AT, 1633394_A_AT, 1623902_AT, 1624847_AT, 1641669_A_AT, 1629438_AT, 1628006_AT, 1638292_AT
KEGG_PATHWAY	dme03040:Spliceosome	24	1.61507	1.22008	0.226965	0.612088	1623250_AT, 1635530_AT, 1639357_AT, 1628560_AT, 1634320_AT, 1638070_AT, 1631208_AT, 1640053_AT, 1628088_AT, 1626173_AT, 1627609_AT, 1633394_A_AT, 1623902_AT, 1639118_A_AT, 1640246_AT, 1624847_AT, 1639046_AT, 1641669_A_AT, 1623009_AT, 1629438_AT, 1627739_AT, 1628006_AT, 1634212_AT, 1640169_S_AT
GOTERM_CC_FAT	GO:0030532~small nuclear ribonucleoprotein complex	13	0.874832	1.34823	0.250373	0.862272	1623250_AT, 1635530_AT, 1628560_AT, 1638070_AT, 1639522_AT, 1640053_AT, 1628088_AT, 1626173_AT, 1627609_AT, 1633394_A_AT, 1639046_AT, 1641669_A_AT, 1628006_AT
Annotation Cluster 26	Enrichment Score: 1.73
Category	Term	Count	%	Fold Enrichment	P-Value	Benjamini	Genes
GOTERM_BP_FAT	GO:0006026~aminoglycan catabolic process	12	0.807537	3.51817	0.000292621	0.0294106	1624124_AT, 1629385_S_AT, 1627986_S_AT, 1636490_AT, 1626301_AT, 1631867_AT, 1635389_S_AT, 1628884_AT, 1623643_S_AT, 1631472_AT, 1635028_S_AT, 1633237_AT, 1633545_AT
GOTERM_BP_FAT	GO:0000272~polysaccharide catabolic process	12	0.807537	3.41156	0.000397262	0.0346286	1624124_AT, 1629385_S_AT, 1627986_S_AT, 1636490_AT, 1626301_AT, 1631867_AT, 1635389_S_AT, 1628884_AT, 1623643_S_AT, 1631472_AT, 1635028_S_AT, 1633237_AT, 1633545_AT
GOTERM_BP_FAT	GO:0006027~glycosaminoglycan catabolic process	7	0.471063	4.6909	0.00202343	0.103033	1624124_AT, 1636490_AT, 1627986_S_AT, 1629385_S_AT, 1635028_S_AT, 1633545_AT, 1628884_AT
GOTERM_BP_FAT	GO:0009253~peptidoglycan catabolic process	6	0.403769	4.33006	0.00837995	0.290605	1624124_AT, 1636490_AT, 1627986_S_AT, 1629385_S_AT, 1633545_AT, 1628884_AT
GOTERM_BP_FAT	GO:0000270~peptidoglycan metabolic process	6	0.403769	4.33006	0.00837995	0.290605	1624124_AT, 1636490_AT, 1627986_S_AT, 1629385_S_AT, 1633545_AT, 1628884_AT
GOTERM_MF_FAT	GO:0016811~hydrolase activity, acting on carbon-nitrogen (but not peptide) bonds, in linear amides	15	1.00942	2.03666	0.0121719	0.515971	1638417_AT, 1629385_S_AT, 1627986_S_AT, 1636490_AT, 1637647_AT, 1628884_AT, 1634971_AT, 1633363_AT, 1628839_AT, 1638247_AT, 1634658_A_AT, 1634351_AT, 1630933_AT, 1633545_AT, 1637576_S_AT
GOTERM_MF_FAT	GO:0042834~peptidoglycan binding	6	0.403769	3.82266	0.0141453	0.527779	1624124_AT, 1636490_AT, 1627986_S_AT, 1629385_S_AT, 1633545_AT, 1628884_AT
GOTERM_BP_FAT	GO:0030203~glycosaminoglycan metabolic process	8	0.538358	2.68051	0.0242682	0.511281	1624124_AT, 1636490_AT, 1627986_S_AT, 1629385_S_AT, 1636990_AT, 1635028_S_AT, 1633545_AT, 1628884_AT
SMART	SM00701:PGRP	5	0.336474	4.11043	0.0264682	0.574733	1636490_AT, 1627986_S_AT, 1629385_S_AT, 1633545_AT, 1628884_AT
SMART	SM00644:Ami_2	5	0.336474	4.11043	0.0264682	0.574733	1636490_AT, 1627986_S_AT, 1629385_S_AT, 1633545_AT, 1628884_AT
INTERPRO	IPR017331:Peptidoglycan recognition protein, PGRP-S	4	0.269179	4.68351	0.0433335	0.832069	1636490_AT, 1627986_S_AT, 1633545_AT, 1628884_AT
GOTERM_MF_FAT	GO:0008745~N-acetylmuramoyl-L-alanine amidase activity	5	0.336474	3.45101	0.0470371	0.760047	1636490_AT, 1627986_S_AT, 1629385_S_AT, 1633545_AT, 1628884_AT
INTERPRO	IPR002502:N-acetylmuramoyl-L-alanine amidase, family 2	5	0.336474	3.41506	0.0486961	0.852637	1636490_AT, 1627986_S_AT, 1629385_S_AT, 1633545_AT, 1628884_AT
INTERPRO	IPR015510:Peptidoglycan recognition protein	5	0.336474	3.41506	0.0486961	0.852637	1636490_AT, 1627986_S_AT, 1629385_S_AT, 1633545_AT, 1628884_AT
INTERPRO	IPR006619:Peptidoglycan recognition protein, metazoa/bacteria	5	0.336474	3.41506	0.0486961	0.852637	1636490_AT, 1627986_S_AT, 1629385_S_AT, 1633545_AT, 1628884_AT
GOTERM_MF_FAT	GO:0005539~glycosaminoglycan binding	6	0.403769	2.6155	0.0695462	0.818838	1624124_AT, 1636490_AT, 1627986_S_AT, 1629385_S_AT, 1633545_AT, 1628884_AT
PIR_SUPERFAMILY	PIRSF037945:PGRPs	4	0.269179	3.55738	0.0866867	0.997558	1636490_AT, 1627986_S_AT, 1633545_AT, 1628884_AT
PIR_SUPERFAMILY	PIRSF037945:peptidoglycan recognition protein, PGRP-S type	4	0.269179	3.55738	0.0866867	0.997558	1636490_AT, 1627986_S_AT, 1633545_AT, 1628884_AT
GOTERM_BP_FAT	GO:0050830~defense response to Gram-positive bacterium	5	0.336474	1.95454	0.248251	0.978829	1626055_AT, 1624124_AT, 1629019_S_AT, 1633545_AT, 1628884_AT
Annotation Cluster 27	Enrichment Score: 1.70
Category	Term	Count	%	Fold Enrichment	P-Value	Benjamini	Genes
SP_PIR_KEYWORDS	lipoyl	4	0.269179	9.10238	0.00484866	0.0693706	1625125_AT, 1626366_AT, 1639513_AT, 1638067_A_AT
GOTERM_MF_FAT	GO:0031405~lipoic acid binding	4	0.269179	8.28243	0.00636744	0.351144	1625125_AT, 1626366_AT, 1639513_AT, 1638067_A_AT
GOTERM_MF_FAT	GO:0016417~S-acyltransferase activity	4	0.269179	6.62594	0.014492	0.517301	1639230_AT, 1625125_AT, 1639513_AT, 1638067_A_AT
INTERPRO	IPR003016:2-oxo acid dehydrogenase, lipoyl-binding site	4	0.269179	6.55691	0.0149414	0.59271	1625125_AT, 1626366_AT, 1639513_AT, 1638067_A_AT
INTERPRO	IPR000089:Biotin/lipoyl attachment	4	0.269179	5.46409	0.0271927	0.73969	1625125_AT, 1639513_AT, 1638067_A_AT, 1636923_A_AT
INTERPRO	IPR001078:2-oxoacid dehydrogenase acyltransferase, catalytic domain	3	0.201884	8.19614	0.040939	0.830029	1625125_AT, 1639513_AT, 1638067_A_AT
GOTERM_BP_FAT	GO:0006084~acetyl-CoA metabolic process	7	0.471063	1.87636	0.162494	0.939447	1625125_AT, 1632526_S_AT, 1639513_AT, 1638067_A_AT, 1629086_S_AT, 1641291_AT, 1634314_S_AT
Annotation Cluster 28	Enrichment Score: 1.67
Category	Term	Count	%	Fold Enrichment	P-Value	Benjamini	Genes
GOTERM_BP_FAT	GO:0008614~pyridoxine metabolic process	4	0.269179	7.50544	0.0101951	0.33103	1627596_AT, 1625613_AT, 1635552_S_AT, 1636702_AT
GOTERM_BP_FAT	GO:0008615~pyridoxine biosynthetic process	4	0.269179	7.50544	0.0101951	0.33103	1627596_AT, 1625613_AT, 1635552_S_AT, 1636702_AT
GOTERM_BP_FAT	GO:0042819~vitamin B6 biosynthetic process	4	0.269179	7.50544	0.0101951	0.33103	1627596_AT, 1625613_AT, 1635552_S_AT, 1636702_AT
GOTERM_BP_FAT	GO:0042816~vitamin B6 metabolic process	4	0.269179	7.50544	0.0101951	0.33103	1627596_AT, 1625613_AT, 1635552_S_AT, 1636702_AT
GOTERM_BP_FAT	GO:0006767~water-soluble vitamin metabolic process	6	0.403769	4.02077	0.0119113	0.353717	1627596_AT, 1625613_AT, 1638038_AT, 1637054_S_AT, 1635552_S_AT, 1636702_AT
GOTERM_BP_FAT	GO:0006766~vitamin metabolic process	6	0.403769	3.31122	0.0281411	0.559638	1627596_AT, 1625613_AT, 1638038_AT, 1637054_S_AT, 1635552_S_AT, 1636702_AT
GOTERM_BP_FAT	GO:0042364~water-soluble vitamin biosynthetic process	5	0.336474	3.90908	0.0314153	0.590161	1627596_AT, 1625613_AT, 1637054_S_AT, 1635552_S_AT, 1636702_AT
GOTERM_BP_FAT	GO:0009110~vitamin biosynthetic process	5	0.336474	3.35064	0.0535499	0.724874	1627596_AT, 1625613_AT, 1637054_S_AT, 1635552_S_AT, 1636702_AT
KEGG_PATHWAY	dme00750:Vitamin B6 metabolism	3	0.201884	4.23214	0.146001	0.464863	1627596_AT, 1625613_AT, 1635552_S_AT
Annotation Cluster 29	Enrichment Score: 1.65
Category	Term	Count	%	Fold Enrichment	P-Value	Benjamini	Genes
GOTERM_BP_FAT	GO:0009066~aspartate family amino acid metabolic process	7	0.471063	5.05174	0.00126969	0.0713764	1637444_S_AT, 1625839_AT, 1634551_AT, 1634351_AT, 1629055_A_AT, 1637142_AT, 1631817_A_AT
GOTERM_BP_FAT	GO:0000096~sulfur amino acid metabolic process	5	0.336474	3.35064	0.0535499	0.724874	1623861_AT, 1637444_S_AT, 1625839_AT, 1634551_AT, 1627912_AT
GOTERM_BP_FAT	GO:0006555~methionine metabolic process	3	0.201884	4.02077	0.165887	0.941945	1637444_S_AT, 1625839_AT, 1634551_AT
Annotation Cluster 30	Enrichment Score: 1.61
Category	Term	Count	%	Fold Enrichment	P-Value	Benjamini	Genes
GOTERM_BP_FAT	GO:0006026~aminoglycan catabolic process	12	0.807537	3.51817	0.000292621	0.0294106	1624124_AT, 1629385_S_AT, 1627986_S_AT, 1636490_AT, 1626301_AT, 1631867_AT, 1635389_S_AT, 1628884_AT, 1623643_S_AT, 1631472_AT, 1635028_S_AT, 1633237_AT, 1633545_AT
GOTERM_BP_FAT	GO:0000272~polysaccharide catabolic process	12	0.807537	3.41156	0.000397262	0.0346286	1624124_AT, 1629385_S_AT, 1627986_S_AT, 1636490_AT, 1626301_AT, 1631867_AT, 1635389_S_AT, 1628884_AT, 1623643_S_AT, 1631472_AT, 1635028_S_AT, 1633237_AT, 1633545_AT
INTERPRO	IPR015520:Imaginal disc growth factor	4	0.269179	5.46409	0.0271927	0.73969	1623643_S_AT, 1626301_AT, 1631867_AT, 1635389_S_AT, 1633237_AT
SMART	SM00636:Glyco_18	5	0.336474	2.90148	0.0851215	0.872845	1623643_S_AT, 1626301_AT, 1631867_AT, 1635389_S_AT, 1631472_AT, 1633237_AT
GOTERM_BP_FAT	GO:0006032~chitin catabolic process	5	0.336474	2.60605	0.116896	0.891882	1623643_S_AT, 1626301_AT, 1631867_AT, 1635389_S_AT, 1631472_AT, 1633237_AT
INTERPRO	IPR001223:Glycoside hydrolase, family 18, catalytic domain	5	0.336474	2.41063	0.144111	0.991942	1623643_S_AT, 1626301_AT, 1631867_AT, 1635389_S_AT, 1631472_AT, 1633237_AT
INTERPRO	IPR011583:Chitinase II	5	0.336474	2.41063	0.144111	0.991942	1623643_S_AT, 1626301_AT, 1631867_AT, 1635389_S_AT, 1631472_AT, 1633237_AT
GOTERM_MF_FAT	GO:0004568~chitinase activity	5	0.336474	2.17959	0.188876	0.950551	1623643_S_AT, 1626301_AT, 1631867_AT, 1635389_S_AT, 1631472_AT, 1633237_AT
Annotation Cluster 31	Enrichment Score: 1.59
Category	Term	Count	%	Fold Enrichment	P-Value	Benjamini	Genes
SMART	SM00043:CY	4	0.269179	7.89202	0.008804	0.313279	1639982_AT, 1640112_AT, 1626908_AT, 1631761_AT
INTERPRO	IPR000010:Proteinase inhibitor I25, cystatin	4	0.269179	6.55691	0.0149414	0.59271	1639982_AT, 1640112_AT, 1626908_AT, 1631761_AT
GOTERM_MF_FAT	GO:0004869~cysteine-type endopeptidase inhibitor activity	4	0.269179	4.73282	0.0421215	0.731799	1639982_AT, 1640112_AT, 1626908_AT, 1631761_AT
INTERPRO	IPR018073:Proteinase inhibitor I25, cystatin, conserved site	3	0.201884	6.14711	0.0753058	0.939364	1640112_AT, 1626908_AT, 1631761_AT
Annotation Cluster 32	Enrichment Score: 1.53
Category	Term	Count	%	Fold Enrichment	P-Value	Benjamini	Genes
INTERPRO	IPR004839:Aminotransferase, class I and II	6	0.403769	4.91768	0.00396587	0.286043	1626368_AT, 1623864_AT, 1629055_A_AT, 1641454_AT, 1631817_A_AT, 1624454_AT
KEGG_PATHWAY	dme00400:Phenylalanine, tyrosine and tryptophan biosynthesis	4	0.269179	5.64286	0.0190421	0.152124	1638325_AT, 1629055_A_AT, 1641454_AT, 1631817_A_AT
KEGG_PATHWAY	dme00360:Phenylalanine metabolism	6	0.403769	1.53896	0.346097	0.756204	1638325_AT, 1633391_AT, 1637229_A_AT, 1629055_A_AT, 1641454_AT, 1631817_A_AT
Annotation Cluster 33	Enrichment Score: 1.50
Category	Term	Count	%	Fold Enrichment	P-Value	Benjamini	Genes
GOTERM_BP_FAT	GO:0016052~carbohydrate catabolic process	21	1.41319	2.37371	0.00033639	0.0321551	1624124_AT, 1636490_AT, 1631588_AT, 1629385_S_AT, 1627986_S_AT, 1626301_AT, 1635253_A_AT, 1631867_AT, 1635389_S_AT, 1641199_A_AT, 1633473_S_AT, 1636311_AT, 1628884_AT, 1625949_AT, 1616608_A_AT, 1623643_S_AT, 1630236_S_AT, 1632526_S_AT, 1631472_AT, 1633237_AT, 1635028_S_AT, 1633545_AT, 1636351_AT, 1634579_AT
GOTERM_BP_FAT	GO:0005996~monosaccharide metabolic process	22	1.48048	2.12783	0.00110425	0.0680114	1640801_AT, 1641681_S_AT, 1638113_AT, 1631588_AT, 1635253_A_AT, 1637538_S_AT, 1639401_AT, 1641199_A_AT, 1633473_S_AT, 1624509_AT, 1638247_AT, 1638409_AT, 1641647_AT, 1630236_S_AT, 1632526_S_AT, 1627464_AT, 1635028_S_AT, 1636990_AT, 1638880_AT, 1633599_A_AT, 1636351_AT, 1634579_AT
INTERPRO	IPR013328:Dehydrogenase, multihelical	5	0.336474	5.85439	0.00567169	0.353601	1616608_A_AT, 1631588_AT, 1630236_S_AT, 1636311_AT, 1635745_A_AT, 1625949_AT, 1634579_AT
GOTERM_BP_FAT	GO:0043603~cellular amide metabolic process	7	0.471063	3.86309	0.00630609	0.235748	1631588_AT, 1630236_S_AT, 1640835_A_AT, 1625436_AT, 1641291_AT, 1634579_AT, 1636351_AT
GOTERM_BP_FAT	GO:0019318~hexose metabolic process	18	1.21131	1.98673	0.00739257	0.265757	1640801_AT, 1641681_S_AT, 1631588_AT, 1635253_A_AT, 1639401_AT, 1637538_S_AT, 1641199_A_AT, 1633473_S_AT, 1624509_AT, 1638409_AT, 1641647_AT, 1630236_S_AT, 1632526_S_AT, 1627464_AT, 1635028_S_AT, 1633599_A_AT, 1636351_AT, 1634579_AT
UP_SEQ_FEATURE	binding site:NAD	6	0.403769	4.04212	0.0105137	0.70616	1616608_A_AT, 1630236_S_AT, 1640835_A_AT, 1636311_AT, 1632699_S_AT, 1625949_AT, 1634579_AT, 1624521_A_AT
GOTERM_BP_FAT	GO:0006006~glucose metabolic process	14	0.942127	2.1532	0.0106315	0.327292	1640801_AT, 1631588_AT, 1635253_A_AT, 1639401_AT, 1637538_S_AT, 1641199_A_AT, 1633473_S_AT, 1624509_AT, 1630236_S_AT, 1632526_S_AT, 1627464_AT, 1633599_A_AT, 1636351_AT, 1634579_AT
INTERPRO	IPR001017:Dehydrogenase, E1 component	4	0.269179	5.46409	0.0271927	0.73969	1632526_S_AT, 1635253_A_AT, 1637547_AT, 1641199_A_AT
GOTERM_BP_FAT	GO:0006769~nicotinamide metabolic process	5	0.336474	3.90908	0.0314153	0.590161	1631588_AT, 1630236_S_AT, 1640835_A_AT, 1634579_AT, 1636351_AT
GOTERM_BP_FAT	GO:0009820~alkaloid metabolic process	5	0.336474	3.90908	0.0314153	0.590161	1631588_AT, 1630236_S_AT, 1640835_A_AT, 1634579_AT, 1636351_AT
GOTERM_BP_FAT	GO:0046496~nicotinamide nucleotide metabolic process	5	0.336474	3.90908	0.0314153	0.590161	1631588_AT, 1630236_S_AT, 1640835_A_AT, 1634579_AT, 1636351_AT
GOTERM_BP_FAT	GO:0046164~alcohol catabolic process	11	0.740242	2.02352	0.0399954	0.660877	1631588_AT, 1635253_A_AT, 1641199_A_AT, 1633473_S_AT, 1636311_AT, 1625949_AT, 1632699_S_AT, 1616608_A_AT, 1630236_S_AT, 1632526_S_AT, 1637353_AT, 1636351_AT, 1634579_AT
INTERPRO	IPR006115:6-phosphogluconate dehydrogenase, NAD-binding	3	0.201884	8.19614	0.040939	0.830029	1631588_AT, 1630236_S_AT, 1634579_AT
GOTERM_BP_FAT	GO:0019362~pyridine nucleotide metabolic process	5	0.336474	3.60838	0.0416532	0.666678	1631588_AT, 1630236_S_AT, 1640835_A_AT, 1634579_AT, 1636351_AT
GOTERM_BP_FAT	GO:0006098~pentose-phosphate shunt	4	0.269179	4.6909	0.0447171	0.675154	1631588_AT, 1630236_S_AT, 1634579_AT, 1636351_AT
GOTERM_BP_FAT	GO:0006739~NADP metabolic process	4	0.269179	4.6909	0.0447171	0.675154	1631588_AT, 1630236_S_AT, 1634579_AT, 1636351_AT
GOTERM_MF_FAT	GO:0016624~oxidoreductase activity, acting on the aldehyde or oxo group of donors, disulfide as acceptor	4	0.269179	4.14121	0.0614783	0.803221	1632526_S_AT, 1635253_A_AT, 1637547_AT, 1641199_A_AT
GOTERM_BP_FAT	GO:0006733~oxidoreduction coenzyme metabolic process	6	0.403769	2.68051	0.0649637	0.767236	1641134_AT, 1631588_AT, 1630236_S_AT, 1640835_A_AT, 1634579_AT, 1636351_AT
GOTERM_MF_FAT	GO:0004616~phosphogluconate dehydrogenase (decarboxylating) activity	3	0.201884	6.21182	0.0738359	0.830269	1631588_AT, 1630236_S_AT, 1634579_AT
GOTERM_BP_FAT	GO:0044275~cellular carbohydrate catabolic process	10	0.672948	1.83957	0.0871198	0.838462	1616608_A_AT, 1631588_AT, 1630236_S_AT, 1632526_S_AT, 1635253_A_AT, 1641199_A_AT, 1635028_S_AT, 1636311_AT, 1633473_S_AT, 1625949_AT, 1634579_AT, 1636351_AT
GOTERM_BP_FAT	GO:0006007~glucose catabolic process	8	0.538358	1.74545	0.167619	0.942559	1631588_AT, 1630236_S_AT, 1632526_S_AT, 1635253_A_AT, 1641199_A_AT, 1633473_S_AT, 1634579_AT, 1636351_AT
GOTERM_BP_FAT	GO:0019320~hexose catabolic process	8	0.538358	1.74545	0.167619	0.942559	1631588_AT, 1630236_S_AT, 1632526_S_AT, 1635253_A_AT, 1641199_A_AT, 1633473_S_AT, 1634579_AT, 1636351_AT
GOTERM_BP_FAT	GO:0046365~monosaccharide catabolic process	8	0.538358	1.70578	0.182302	0.947857	1631588_AT, 1630236_S_AT, 1632526_S_AT, 1635253_A_AT, 1641199_A_AT, 1633473_S_AT, 1634579_AT, 1636351_AT
KEGG_PATHWAY	dme00030:Pentose phosphate pathway	7	0.471063	1.71739	0.208354	0.589877	1631588_AT, 1630236_S_AT, 1634130_A_AT, 1633473_S_AT, 1627910_S_AT, 1641066_S_AT, 1636351_AT
GOTERM_BP_FAT	GO:0006096~glycolysis	4	0.269179	1.07221	0.735762	0.999917	1632526_S_AT, 1635253_A_AT, 1641199_A_AT, 1633473_S_AT
Annotation Cluster 34	Enrichment Score: 1.46
Category	Term	Count	%	Fold Enrichment	P-Value	Benjamini	Genes
KEGG_PATHWAY	dme00670:One carbon pool by folate	7	0.471063	3.59091	0.00609222	0.0995881	1623839_AT, 1640775_A_AT, 1637444_S_AT, 1637037_AT, 1631452_AT, 1640594_AT, 1631392_AT
GOTERM_BP_FAT	GO:0006760~folic acid and derivative metabolic process	5	0.336474	5.21211	0.0103636	0.330338	1640775_A_AT, 1637444_S_AT, 1631452_AT, 1626223_AT, 1640379_S_AT
GOTERM_MF_FAT	GO:0016645~oxidoreductase activity, acting on the CH-NH group of donors	6	0.403769	2.36641	0.0997112	0.89061	1623787_AT, 1640775_A_AT, 1640090_A_AT, 1637444_S_AT, 1631452_AT, 1639819_AT
GOTERM_MF_FAT	GO:0016646~oxidoreductase activity, acting on the CH-NH group of donors, NAD or NADP as acceptor	4	0.269179	2.36641	0.233774	0.965464	1623787_AT, 1640775_A_AT, 1637444_S_AT, 1631452_AT
Annotation Cluster 35	Enrichment Score: 1.43
Category	Term	Count	%	Fold Enrichment	P-Value	Benjamini	Genes
INTERPRO	IPR018485:Carbohydrate kinase, FGGY, C-terminal	4	0.269179	5.46409	0.0271927	0.73969	1623154_A_AT, 1633956_S_AT, 1632688_S_AT, 1635487_AT
INTERPRO	IPR018484:Carbohydrate kinase, FGGY, N-terminal	4	0.269179	4.68351	0.0433335	0.832069	1623154_A_AT, 1633956_S_AT, 1632688_S_AT, 1635487_AT
INTERPRO	IPR000577:Carbohydrate kinase, FGGY	4	0.269179	4.68351	0.0433335	0.832069	1623154_A_AT, 1633956_S_AT, 1632688_S_AT, 1635487_AT
Annotation Cluster 36	Enrichment Score: 1.37
Category	Term	Count	%	Fold Enrichment	P-Value	Benjamini	Genes
GOTERM_BP_FAT	GO:0009072~aromatic amino acid family metabolic process	9	0.605653	4.44401	0.000412575	0.034468	1638325_AT, 1638810_AT, 1637752_A_AT, 1637229_A_AT, 1637142_AT, 1641454_AT, 1633492_AT, 1638882_AT, 1623355_AT
GOTERM_BP_FAT	GO:0006586~indolalkylamine metabolic process	5	0.336474	5.21211	0.0103636	0.330338	1638325_AT, 1637353_AT, 1637142_AT, 1638882_AT, 1623355_AT
GOTERM_BP_FAT	GO:0042434~indole derivative metabolic process	5	0.336474	4.26445	0.0228253	0.499773	1638325_AT, 1637353_AT, 1637142_AT, 1638882_AT, 1623355_AT
GOTERM_BP_FAT	GO:0042430~indole and derivative metabolic process	5	0.336474	4.26445	0.0228253	0.499773	1638325_AT, 1637353_AT, 1637142_AT, 1638882_AT, 1623355_AT
GOTERM_BP_FAT	GO:0006568~tryptophan metabolic process	3	0.201884	4.02077	0.165887	0.941945	1637142_AT, 1638882_AT, 1623355_AT
GOTERM_BP_FAT	GO:0048069~eye pigmentation	7	0.471063	1.60177	0.267492	0.98203	1631688_AT, 1638325_AT, 1629540_A_AT, 1641146_AT, 1632119_S_AT, 1638882_AT, 1623355_AT
GOTERM_BP_FAT	GO:0048066~pigmentation during development	9	0.605653	1.3842	0.321595	0.990235	1631688_AT, 1638325_AT, 1629540_A_AT, 1641146_AT, 1632119_S_AT, 1630026_S_AT, 1637353_AT, 1638882_AT, 1623355_AT
GOTERM_BP_FAT	GO:0043473~pigmentation	9	0.605653	1.31932	0.371592	0.994041	1631688_AT, 1638325_AT, 1629540_A_AT, 1641146_AT, 1632119_S_AT, 1630026_S_AT, 1637353_AT, 1638882_AT, 1623355_AT
Annotation Cluster 37	Enrichment Score: 1.35
Category	Term	Count	%	Fold Enrichment	P-Value	Benjamini	Genes
GOTERM_CC_FAT	GO:0005777~peroxisome	12	0.807537	2.51939	0.00560481	0.123587	1623345_AT, 1625652_S_AT, 1634699_A_AT, 1631671_AT, 1630643_AT, 1638224_AT, 1623069_S_AT, 1625436_AT, 1632711_AT, 1637048_AT, 1638882_AT, 1637872_AT
GOTERM_CC_FAT	GO:0042579~microbody	12	0.807537	2.51939	0.00560481	0.123587	1623345_AT, 1625652_S_AT, 1634699_A_AT, 1631671_AT, 1630643_AT, 1638224_AT, 1623069_S_AT, 1625436_AT, 1632711_AT, 1637048_AT, 1638882_AT, 1637872_AT
GOTERM_CC_FAT	GO:0044439~peroxisomal part	5	0.336474	2.8693	0.0864517	0.613027	1623345_AT, 1631671_AT, 1638224_AT, 1632711_AT, 1637048_AT
GOTERM_CC_FAT	GO:0005778~peroxisomal membrane	5	0.336474	2.8693	0.0864517	0.613027	1623345_AT, 1631671_AT, 1638224_AT, 1632711_AT, 1637048_AT
GOTERM_CC_FAT	GO:0044438~microbody part	5	0.336474	2.8693	0.0864517	0.613027	1623345_AT, 1631671_AT, 1638224_AT, 1632711_AT, 1637048_AT
GOTERM_CC_FAT	GO:0031903~microbody membrane	5	0.336474	2.8693	0.0864517	0.613027	1623345_AT, 1631671_AT, 1638224_AT, 1632711_AT, 1637048_AT
GOTERM_BP_FAT	GO:0007031~peroxisome organization	4	0.269179	2.50181	0.209357	0.963298	1623345_AT, 1634699_A_AT, 1631671_AT, 1632711_AT
Annotation Cluster 38	Enrichment Score: 1.35
Category	Term	Count	%	Fold Enrichment	P-Value	Benjamini	Genes
GOTERM_BP_FAT	GO:0006576~biogenic amine metabolic process	12	0.807537	3.21662	0.000701732	0.0481811	1638325_AT, 1631281_A_AT, 1638038_AT, 1631439_AT, 1629930_S_AT, 1631675_A_AT, 1637353_AT, 1637142_AT, 1641183_A_AT, 1638882_AT, 1623355_AT, 1635611_A_AT
GOTERM_BP_FAT	GO:0018958~phenol metabolic process	4	0.269179	3.12727	0.127776	0.904016	1631281_A_AT, 1631675_A_AT, 1637353_AT, 1635611_A_AT
GOTERM_BP_FAT	GO:0006584~catecholamine metabolic process	4	0.269179	3.12727	0.127776	0.904016	1631281_A_AT, 1631675_A_AT, 1637353_AT, 1635611_A_AT
GOTERM_BP_FAT	GO:0034311~diol metabolic process	4	0.269179	3.12727	0.127776	0.904016	1631281_A_AT, 1631675_A_AT, 1637353_AT, 1635611_A_AT
GOTERM_BP_FAT	GO:0009712~catechol metabolic process	4	0.269179	3.12727	0.127776	0.904016	1631281_A_AT, 1631675_A_AT, 1637353_AT, 1635611_A_AT
Annotation Cluster 39	Enrichment Score: 1.34
Category	Term	Count	%	Fold Enrichment	P-Value	Benjamini	Genes
INTERPRO	IPR016162:Aldehyde dehydrogenase, N-terminal	6	0.403769	4.09807	0.0101096	0.480441	1634096_AT, 1631452_AT, 1623216_S_AT, 1637154_AT, 1635280_AT, 1624521_A_AT
INTERPRO	IPR015590:Aldehyde dehydrogenase	5	0.336474	3.72552	0.0358339	0.804658	1634096_AT, 1631452_AT, 1623216_S_AT, 1635280_AT, 1624521_A_AT
INTERPRO	IPR016160:Aldehyde dehydrogenase, conserved site	6	0.403769	2.45884	0.0871019	0.958893	1634096_AT, 1631452_AT, 1623216_S_AT, 1627530_AT, 1635280_AT, 1624521_A_AT
GOTERM_MF_FAT	GO:0016620~oxidoreductase activity, acting on the aldehyde or oxo group of donors, NAD or NADP as acceptor	5	0.336474	2.43601	0.139954	0.914932	1634096_AT, 1623216_S_AT, 1637154_AT, 1635280_AT, 1624521_A_AT
